# Supplementary material for: Proteomics and transcriptomics analyses of Arabidopsis floral buds uncover important functions of ARABIDOPSIS SKP1-LIKE1
Source: BMC Plant Biol. 2016 Mar 3;16:61. doi: 10.1186/s12870-015-0571-9 (PMC4778361; doi:10.1186/s12870-015-0571-9)
Supplement: Additional file 1: — Genes up-regulated in the ask1 mutant microarray compared with L er. [file 12870_2015_571_MOESM1_ESM.xlsx]

## Sheet: Additional file 1
Additional file 1. Genes up-regulated in the ask1 mutant microarray compared with Ler.
locus	ask1	Ler	ask1/Ler	p-value (regular Student's t-test)	gene name
AT3G12320	630.346	98.36	6.40856	0.0186079	unknown
AT3G22840	3191.46	568.1	5.61778	0.00453535	EARLY LIGHT-INDUCABLE PROTEIN (ELIP1)
AT1G01060	1562.89	296.112	5.27803	0.00483239	LATE ELONGATED HYPOCOTYL (LHY)
AT2G46830	278.204	57.68	4.82323	0.0434832	CIRCADIAN CLOCK ASSOCIATED 1 (CCA1)
AT5G62730	600.491	147.033	4.08405	0.0343178	Major facilitator
AT4G25100	247.28	61.8199	4	0.0146619	FE SUPEROXIDE DISMUTASE 1 (FSD1)
AT5G06980	413.001	103.25	4	0.0247243	unknown
AT3G12580	1082.39	288.015	3.75809	0.0026616	HEAT SHOCK PROTEIN 70 (HSP70)
AT1G03940	467.882	136.239	3.43426	0.0470931	HXXXD-type acyl-transferase
AT3G02380	247.28	73.0089	3.38698	0.0243097	CONSTANS-LIKE 2 (COL2)
AT4G15200	310.834	94.3532	3.29436	0.0122238	FORMIN 3 (FH3)
AT1G27730	218.275	66.257	3.29436	0.0125401	SALT TOLERANCE ZINC FINGER (STZ)
AT1G32900	1060.11	330.842	3.20428	0.0084299	GRANULE BOUND STARCH SYNTHASE 1 (GBSS1)
AT5G42800	504.951	160.898	3.13834	0.0468019	DIHYDROFLAVONOL 4-REDUCTASE (DFR)
AT4G19430	1226.22	393.44	3.11666	0.000645807	unknown
AT4G03156	42.5179	14.9285	2.8481	0.0018306	small GTPase-related
AT1G35612	59.7141	21.259	2.80889	0.00439244	pseudogene
AT5G57560	1097.5	390.722	2.80889	0.00143854	TOUCH 4 (TCH4)
AT2G46400	544.958	195.361	2.78949	0.00215318	WRKY DNA-BINDING PROTEIN 46 (WRKY46)
AT5G12110	1499.22	541.193	2.77022	0.0392101	Translation elongation factor EF1B/ribosomal protein S6
AT2G31380	592.224	218.275	2.71321	0.0134882	SALT TOLERANCE HOMOLOGUE (STH)
AT1G12110	210.839	77.7085	2.71321	0.00835313	NITRATE TRANSPORTER 1.1 (NRT1.1)
AT5G59820	515.561	190.019	2.71321	0.0158425	RESPONSIVE TO HIGH LIGHT 41 (RHL41)
AT4G24570	760.076	282.088	2.69447	0.00412481	DICARBOXYLATE CARRIER 2 (DIC2)
AT1G42705	347.291	128.89	2.69447	0.000176233	transposable element
AT1G19180	552.565	206.5	2.67586	0.00257092	JASMONATE-ZIM-DOMAIN PROTEIN 1 (JAZ1)
AT5G15950	1379.57	519.147	2.65737	0.000123863	Adenosylmethionine decarboxylase
AT3G54500	439.586	165.421	2.65737	0.0151719	unknown
AT4G16590	288.015	109.896	2.62079	0.0486151	CELLULOSE SYNTHASE-LIKE A01 (CSLA01)
AT4G14690	1209.34	464.65	2.60268	0.0407465	EARLY LIGHT-INDUCIBLE PROTEIN 2 (ELIP2)
AT3G61190	131.599	50.9143	2.58471	0.0351819	BON ASSOCIATION PROTEIN 1 (BAP1)
AT4G22870	533.742	206.5	2.58471	0.00307158	2-oxoglutarate (2OG) and Fe(II)-dependent oxygenase
AT5G51440	142.025	55.3304	2.56685	0.00214982	HSP20-like
AT4G14090	349.706	137.187	2.54912	0.0211813	anthocyanidin 5-O-glucosyltransferase
AT3G09600	67.6492	26.7228	2.53151	0.0105871	LHY-CCA1-LIKE5/REVEILLE 8 (RVE8)/MYB-like transcription factor
AT3G21890	203.657	81.5719	2.49666	0.0384249	B-box type zinc finger
AT3G16150	709.176	284.05	2.49666	0.0138193	ASPARAGINASE B1 (ASPGB1)
AT3G59060	103.968	42.2243	2.46229	0.0185553	PHYTOCHROME INTERACTING FACTOR 3-LIKE 6 (PIL6)
AT1G64780	552.565	225.972	2.44528	0.0145316	AMMONIUM TRANSPORTER 1;2 (AMT1;2)
AT4G27280	1992	820.296	2.42839	0.0291001	Calcium-binding EF-hand family protein
AT4G29780	675.588	278.204	2.42839	0.0144959	unknown
AT1G02930	661.685	278.204	2.37841	0.0154725	GLUTATHIONE S-TRANSFERASE 6 (GSTF6)
AT5G17220	556.408	233.941	2.37841	0.00057352	GLUTATHIONE S-TRANSFERASE PHI 12 (GSTF12)
AT5G48570	165.421	70.5219	2.34567	0.0276411	(ROF2)
AT5G54060	491.143	209.383	2.34567	0.0167391	UDP-GLUCOSE:FLAVONOID 3-O-GLUCOSYLTRANSFERASE (UF3GT)
AT1G17380	265.028	113.772	2.32947	0.00264187	JASMONATE-ZIM-DOMAIN PROTEIN 5 (JAZ5)
AT5G51190	137.187	59.3016	2.31338	0.0280123	ERF/AP2 transcription factor
AT2G21320	442.643	191.341	2.31338	0.000314975	B-box zinc finger
AT1G61800	410.148	179.769	2.28153	0.00664114	GLUCOSE-6-PHOSPHATE/PHOSPHATE TRANSLOCATOR 2 (GPT2)
AT2G40460	141.044	62.2499	2.26577	5.99202e-05	Major facilitator
ATMG00170	212.306	94.3532	2.25012	0.00881704	(ORF139A)
AT3G27690	814.629	364.557	2.23457	0.00921085	PHOTOSYSTEM II LIGHT HARVESTING COMPLEX GENE 2.3 (LHCB2.3)
AT4G34410	75.0614	33.5909	2.23457	0.0112888	REDOX RESPONSIVE TRANSCRIPTION FACTOR 1 (RRTF1)
AT5G59310	401.707	179.769	2.23457	0.000833968	LIPID TRANSFER PROTEIN 4 (LTP4)
AT2G33380	1305.15	588.134	2.21914	0.0162505	RESPONSIVE TO DESSICATION 20 (RD20)
AT5G24660	77.7085	35.0174	2.21914	0.0113347	RESPONSE TO LOW SULFUR 2 (LSU2)
AT3G09870	155.417	70.5219	2.20381	0.0183108	SAUR-like auxin-responsive protein
AT2G37040	1351.18	613.109	2.20381	0.0240926	PHE AMMONIA LYASE 1 (pal1)
AT5G54490	92.4115	41.9326	2.20381	0.016639	PINOID-BINDING PROTEIN 1 (PBP1)
AT4G30270	461.44	212.306	2.17347	0.0125327	XYLOGLUCAN ENDOTRANSGLUCOSYLASE/HYDROLASE 24 (XTH24)
AT1G73600	685.019	315.173	2.17347	0.0463468	S-adenosyl-L-methionine-dependent methyltransferases
AT3G11480	148.056	69.0706	2.14355	0.00238636	(BSMT1)/SABATH methyltransferase
AT5G64510	172.446	80.4489	2.14355	0.0165334	TUNICAMYCIN INDUCED 1 (TIN1)
AT5G64170	617.374	288.015	2.14355	0.0483867	dentin sialophosphoprotein-related
AT3G17609	51.9842	24.4201	2.12874	0.00679089	HY5-HOMOLOG (HYH)
AT3G55980	467.882	219.793	2.12874	0.000301039	SALT-INDUCIBLE ZINC FINGER 1 (SZF1)
AT4G39800	1332.57	639.145	2.08493	0.0460813	D-MYO-INOSITOL 3-PHOSPHATE SYNTHASE 1 (MIPS1)
AT1G19640	116.162	56.1028	2.07053	0.0184969	JASMONIC ACID CARBOXYL METHYLTRANSFERASE (JMT)
AT4G11280	714.109	349.706	2.04202	0.0240844	1-AMINOCYCLOPROPANE-1-CARBOXYLIC ACID (ACC) SYNTHASE 6 (ACS6)
AT1G78970	132.514	64.8934	2.04202	0.0369184	LUPEOL SYNTHASE 1 (LUP1)
AT1G03170	604.668	298.172	2.02792	0.0129881	FANTASTIC FOUR 2 (FAF2)
ATCG01010	90.5097	44.6318	2.02792	0.0149117	(NDHF)
AT5G61600	233.941	116.97	2	0.0010221	ETHYLENE RESPONSE FACTOR 104 (ERF104)
AT2G30520	240.518	121.095	2	0.00255146	ROOT PHOTOTROPISM 2 (RPT2)
