# Supplementary material for: Proteomics and transcriptomics analyses of Arabidopsis floral buds uncover important functions of ARABIDOPSIS SKP1-LIKE1
Source: BMC Plant Biol. 2016 Mar 3;16:61. doi: 10.1186/s12870-015-0571-9 (PMC4778361; doi:10.1186/s12870-015-0571-9)
Supplement: Additional file 2: — Genes down-regulated in the ask1 mutant microarray compared with L er. [file 12870_2015_571_MOESM2_ESM.xlsx]

## Sheet: Additional file 2
Additional file 2. Genes down-regulated in the ask1 mutant microarray compared with Ler.
locus	ask1	Ler	ask1/Ler	p-value (regular Student's t-test)	gene name
AT1G75950	190.019	4705.07	0.040386	0.00293229	SKP1/ASK1
AT1G77120	62.2499	401.707	0.154963	2.30368e-05	ALCOHOL DEHYDROGENASE 1 (ADH1)
AT3G15460	1468.37	5595.3	0.262429	0.0272388	Ribosomal RNA processing Brix domain protein
AT2G33830	436.549	1552.09	0.281265	0.0222623	Dormancy/auxin associated
AT4G35770	209.383	739.292	0.283221	0.0293941	SENESCENCE 1 (SEN1)
AT2G20670	117.784	382.681	0.307786	0.0185869	unknown
AT5G07550	20.2521	62.6829	0.323088	0.0165927	GLYCINE-RICH PROTEIN 19 (GRP19)
AT5G20250	879.171	2683.69	0.327598	0.0431022	DARK INDUCIBLE 10 (DIN10)/glycosyl hydrolase
AT5G22920	749.612	2210.26	0.339151	0.0110317	CHY-type/CTCHY-type/RING-type Zinc finger protein
AT2G05380	294.067	855.13	0.343885	0.0323084	GLYCINE-RICH PROTEIN 3 SHORT ISOFORM (GRP3S)
AT5G19130	533.742	1541.37	0.346277	0.031837	GPI transamidase
AT4G26260	137.187	388.023	0.353553	0.0447184	MYO-INOSITOL OXYGENASE 4 (MIOX4)
AT3G20810	300.246	837.532	0.358489	0.00530947	JUMONJI DOMAIN CONTAINING 5 (JMJD5)
AT4G30650	372.217	1038.29	0.358489	0.00173569	Low temperature and salt responsive protein
AT3G15400	90.5097	242.191	0.373712	0.0081262	ANTHER 20 (ATA20)
AT3G63160	224.411	588.134	0.381565	0.00575066	unknown
AT4G32340	162.017	413.001	0.392292	0.0332914	Tetratricopeptide repeat (TPR)-like
AT4G33980	46.2057	118.603	0.389582	0.00503601	unknown
AT1G35720	103.25	259.574	0.397768	0.0193184	ANNEXIN 1 (ANNAT1)
AT2G19800	235.568	580.037	0.406126	0.0126936	MYO-INOSITOL OXYGENASE 2 (MIOX2)
AT3G15630	675.588	1640.59	0.411796	0.0296426	unknown
AT1G67865	36.7583	88.647	0.41466	0.0221393	unknown
AT1G28330	639.145	1520.15	0.420448	0.0216275	DORMANCY-ASSOCIATED PROTEIN-LIKE 1 (DYL1)
AT2G42530	245.572	580.037	0.423373	0.00934962	COLD REGULATED 15B (COR15B)
AT5G42900	147.033	340.144	0.432269	0.0235393	COLD REGULATED GENE 27 (COR27)
AT1G56220	975.501	2256.7	0.432269	0.00116665	Dormancy/auxin associated
AT1G30820	734.185	1640.59	0.447513	0.0478693	CTP synthase
AT1G23390	152.219	340.144	0.447513	0.0265319	F-box
ATMG00500	116.97	257.781	0.45376	0.00389306	unknown/(ORF141)
AT2G05520	770.686	1698.45	0.45376	0.043724	GLYCINE-RICH PROTEIN 3 (GRP-3)
AT2G39920	33.8246	74.028	0.456916	0.0100829	HAD superfamily, subfamily IIIB acid phosphatase
AT5G37260	106.891	232.325	0.460094	0.00500153	REVEILLE 2 (RVE2)/MYB family transcription factor Circadian 1 (CIR1)
AT2G42540	70.0348	150.123	0.466516	0.0184302	COLD-REGULATED 15A (COR15A)
AT1G66850	167.73	354.588	0.473029	0.00883166	Bifunctional inhibitor/lipid-transfer protein/seed storage 2S albumin
AT4G33020	69.551	145.009	0.479632	0.0255705	ZIP9
AT5G06870	242.191	508.463	0.476319	0.0192737	POLYGALACTURONASE INHIBITING PROTEIN 2 (PGIP2)
AT4G37540	164.279	340.144	0.482968	0.00263117	LOB DOMAIN-CONTAINING PROTEIN 39 (LBD39)
AT4G18340	74.028	152.219	0.486327	0.00211685	Glycosyl hydrolase
AT5G15960	3040.3	6122.9	0.496546	0.0384779	KIN1
AT3G07850	20.1122	40.5042	0.496546	0.0159479	Pectin lyase-like
AT3G17790	157.586	317.365	0.496546	0.0117648	PURPLE ACID PHOSPHATASE 17 (PAP17)
AT1G61566	25.1067	50.2134	0.5	0.0121296	RALF-LIKE 9 (RALFL9)
