# Supplementary material for: Proteomics and transcriptomics analyses of Arabidopsis floral buds uncover important functions of ARABIDOPSIS SKP1-LIKE1
Source: BMC Plant Biol. 2016 Mar 3;16:61. doi: 10.1186/s12870-015-0571-9 (PMC4778361; doi:10.1186/s12870-015-0571-9)
Supplement: Additional file 3: — Proteins detected in individual proteomics samples with FDR < 1 %. [file 12870_2015_571_MOESM3_ESM.xlsx]

## Sheet: Additional file 3
Additional file 3. Proteins detected in individual proteomics samples with FDR<1%.
Ler_1 FDR<1%	Ler_2 FDR<1%	Ler_3 FDR<1%	Ler_4 FDR<1%		ask1_1 FDR<1%	ask1_2 FDR<1%	ask1_3 FDR<1%	ask1_4 FDR<1%	ask1_5 FDR<1% (smaller starting protein amount)
AT1G01090	AT1G01090	AT1G01080	AT1G01090		ATCG00490	ATCG00490	ATCG00490	ATCG00490	AT1G02780
AT1G01100	AT1G01470	AT1G01090	AT1G01610		AT5G17920	AT3G45140	AT5G02500	AT5G17920	AT1G03475
AT1G01280	AT1G01510	AT1G01300	AT1G01620		AT3G45140	AT5G17920	AT5G17920	AT5G62700	AT1G06000
AT1G01300	AT1G01610	AT1G01320	AT1G01710		AT1G56070	AT5G02500	AT3G09840	ATCG00480	AT1G06430
AT1G01320	AT1G01620	AT1G01610	AT1G01800		AT1G52400	ATCG00480	ATCG00480	AT1G56070	AT1G06680
AT1G01470	AT1G01800	AT1G01710	AT1G02050		AT5G56010	AT2G39730	AT1G56070	AT5G38420	AT1G07890
AT1G01510	AT1G01910	AT1G01910	AT1G02080		AT5G08680	AT5G62700	AT3G45140	AT5G02500	AT1G08830
AT1G01620	AT1G01960	AT1G01960	AT1G02140		AT5G62700	AT5G56030	AT3G08530	AT5G56010	AT1G09340
AT1G01800	AT1G02050	AT1G02050	AT1G02560		AT5G42020	AT1G56070	AT5G26000	AT5G26000	AT1G09640
AT1G01820	AT1G02080	AT1G02080	AT1G02780		AT5G38420	AT5G38420	AT5G08680	AT2G39730	AT1G11430
AT1G01910	AT1G02140	AT1G02140	AT1G02800		AT3G09840	AT4G33010	AT5G62700	AT5G08690	AT1G11840
AT1G01960	AT1G02190	AT1G02205	AT1G02840		AT4G14960	AT3G11130	AT1G67090	AT1G13440	AT1G11860
AT1G02050	AT1G02205	AT1G02280	AT1G02880		AT5G26000	AT5G60390	AT2G39730	AT3G04120	AT1G13930
AT1G02080	AT1G02280	AT1G02500	AT1G03090		ATCG00480	AT5G26000	AT4G33010	AT3G12145	AT1G15340
AT1G02150	AT1G02500	AT1G02560	AT1G03475		AT1G54040	AT1G13440	AT5G56010	ATCG00680	AT1G15820
AT1G02190	AT1G02560	AT1G02690	AT1G03600		AT4G13940	AT1G80070	AT1G78900	AT5G35630	AT1G16880
AT1G02305	AT1G02690	AT1G02780	AT1G03630		AT3G08530	AT1G09620	AT5G28540	AT1G20620	AT1G18080
AT1G02500	AT1G02780	AT1G02800	AT1G03680		AT2G39730	AT3G12145	AT1G80070	AT4G14960	AT1G18540
AT1G02560	AT1G02800	AT1G02813	AT1G04170		AT5G60390	AT1G78900	AT3G15730	AT3G45140	AT1G19570
AT1G02780	AT1G02813	AT1G02840	AT1G04410		AT5G02500	AT5G08690	AT4G14960	AT3G09840	AT1G20340
AT1G02800	AT1G02840	AT1G02880	AT1G04420		AT3G60750	AT1G52400	AT3G12145	AT5G42020	AT1G20620
AT1G02813	AT1G02880	AT1G03475	AT1G04690		AT3G15730	AT3G15730	AT1G20620	AT5G66570	AT1G21630
AT1G02840	AT1G03090	AT1G03600	AT1G04850		AT1G20620	ATCG00680	AT2G04030	AT4G10340	AT1G21750
AT1G02880	AT1G03130	AT1G03630	AT1G05260		ATCG00120	AT4G14960	AT3G60750	AT4G33010	AT1G23190
AT1G03330	AT1G03350	AT1G03680	AT1G05500		AT5G66570	AT5G42020	AT3G26650	AT5G60390	AT1G23310
AT1G03475	AT1G03475	AT1G03910	AT1G06000		AT5G09810	AT1G20960	AT1G54040	AT3G08530	AT1G23820
AT1G03600	AT1G03600	AT1G04080	AT1G06130		AT3G12145	AT3G48870	AT5G66570	AT3G48870	AT1G24020
AT1G03630	AT1G03630	AT1G04170	AT1G06220		AT2G07698	AT3G19170	AT3G12780	AT3G12780	AT1G26630
AT1G03680	AT1G03680	AT1G04410	AT1G06260		AT5G02870	ATCG00340	ATCG00120	AT4G24280	AT1G26880
AT1G03910	AT1G04010	AT1G04420	AT1G06680		AT3G26650	AT1G53240	AT3G59970	AT5G23940	AT1G27970
AT1G04080	AT1G04080	AT1G04430	AT1G06900		AT1G52410	AT1G20620	AT4G37870	ATCG00120	AT1G28290
AT1G04170	AT1G04170	AT1G04645	AT1G06950		AT1G78900	AT1G68560	AT1G09620	AT1G67090	AT1G29370
AT1G04190	AT1G04190	AT1G04690	AT1G07320		AT3G17390	AT2G36880	AT2G18960	AT3G26650	AT1G30120
AT1G04270	AT1G04270	AT1G05190	AT1G07750		AT3G48870	AT4G10320	AT4G10340	ATCG00540	AT1G30580
AT1G04410	AT1G04410	AT1G05260	AT1G07830		AT4G37930	AT2G36530	AT1G20960	AT3G01500	AT1G31330
AT1G04420	AT1G04420	AT1G06000	AT1G07890		AT3G04120	AT3G09840	ATCG00340	AT5G09810	AT1G32060
AT1G04430	AT1G04510	AT1G06220	AT1G08420		AT3G08590	ATCG00280	ATCG00540	AT2G36880	AT1G33140
AT1G04510	AT1G04690	AT1G06260	AT1G08470		AT3G09820	AT5G66570	AT3G46970	AT1G19570	AT1G42970
AT1G04690	AT1G04710	AT1G06430	AT1G08480		AT1G52030	AT2G05710	AT4G38970	AT4G13940	AT1G43170
AT1G04710	AT1G04850	AT1G06550	AT1G08520		AT1G09210	AT1G67090	AT5G09810	ATCG00280	AT1G44575
AT1G04850	AT1G05190	AT1G06680	AT1G08830		AT1G79920	AT3G60750	AT2G28000	AT3G52930	AT1G47128
AT1G05190	AT1G05260	AT1G06890	AT1G09010		AT4G20360	AT4G10340	AT3G09820	AT4G20360	AT1G47980
AT1G05270	AT1G05270	AT1G06950	AT1G09100		AT1G29930	AT1G09210	AT2G36530	AT4G37870	AT1G48920
AT1G05500	AT1G05500	AT1G07040	AT1G09130		AT2G36530	AT3G52140	AT4G24190	AT3G15730	AT1G49240
AT1G05520	AT1G05520	AT1G07140	AT1G09210		AT4G24190	AT4G13930	AT1G56340	AT1G32060	AT1G52030
AT1G05890	AT1G05910	AT1G07320	AT1G09270		AT4G13930	AT2G41840	AT3G48870	AT2G36530	AT1G52400
AT1G06000	AT1G06000	AT1G07660	AT1G09340		AT4G33010	AT3G12780	AT5G49460	AT1G29930	AT1G52740
AT1G06070	AT1G06130	AT1G07750	AT1G09620		AT3G52930	AT4G39330	AT5G60390	AT1G79550	AT1G53240
AT1G06220	AT1G06220	AT1G07830	AT1G09640		AT1G07890	AT3G02230	AT3G02090	AT1G78900	AT1G54040
AT1G06290	AT1G06260	AT1G07890	AT1G09750		AT3G19820	AT3G04840	ATCG00280	AT1G65930	AT1G56070
AT1G06430	AT1G06290	AT1G07990	AT1G09780		AT2G04030	AT3G26650	AT5G42270	AT1G20960	AT1G57720
AT1G06530	AT1G06410	AT1G08470	AT1G09830		AT2G28790	AT2G21390	AT5G23940	AT1G52400	AT1G57860
AT1G06550	AT1G06530	AT1G08480	AT1G09870		AT2G21660	AT3G08590	AT5G35630	ATCG00340	AT1G58380
AT1G06570	AT1G06550	AT1G08760	AT1G09880		AT5G24780	AT5G09810	AT3G29320	AT1G07890	AT1G61520
AT1G06680	AT1G06570	AT1G08780	AT1G10390		AT1G54270	AT4G14080	AT3G19820	AT1G24020	AT1G62750
AT1G06950	AT1G06680	AT1G08820	AT1G10760		AT1G18080	AT2G01250	AT3G04120	ATCG00270	AT1G63940
AT1G07140	AT1G06950	AT1G08830	AT1G10840		AT1G55490	AT1G29930	AT4G34110	AT1G63770	AT1G65930
AT1G07360	AT1G07040	AT1G08980	AT1G10960		AT1G09620	AT1G07890	AT1G19570	AT1G53240	AT1G67090
AT1G07370	AT1G07140	AT1G09010	AT1G11430		ATCG00340	AT4G34110	ATCG00680	AT4G38970	AT1G67430
AT1G07440	AT1G07250	AT1G09130	AT1G11650		AT4G38970	AT1G23310	AT2G36880	AT3G55440	AT1G68010
AT1G07750	AT1G07320	AT1G09210	AT1G11840		AT1G68560	AT5G04140	AT5G11200	AT3G02230	AT1G68560
AT1G07790	AT1G07440	AT1G09270	AT1G11860		ATCG00280	ATCG00120	AT5G38420	AT2G05710	AT1G69620
AT1G07810	AT1G07480	AT1G09340	AT1G11910		AT5G35360	AT5G35630	AT1G52400	AT3G02090	AT1G70600
AT1G07890	AT1G07750	AT1G09620	AT1G12000		AT2G18960	AT1G72370	AT1G79920	AT5G08530	AT1G70730
AT1G07990	AT1G07890	AT1G09630	AT1G12050		AT3G02230	AT1G33140	AT5G04140	AT3G08580	AT1G70830
AT1G08065	AT1G08065	AT1G09640	AT1G12270		AT5G55190	AT4G20360	AT1G29920	AT3G60750	AT1G71220
AT1G08110	AT1G08200	AT1G09750	AT1G12310		AT3G25520	AT1G36160	AT2G05710	AT1G56340	AT1G72370
AT1G08130	AT1G08450	AT1G09770	AT1G12570		AT5G07030	AT3G46740	AT2G42600	ATCG00020	AT1G72610
AT1G08200	AT1G08470	AT1G09780	AT1G12840		AT3G49010	AT5G08530	AT5G20290	AT5G20720	AT1G76180
AT1G08370	AT1G08480	AT1G09830	AT1G12900		AT1G06680	AT1G19570	AT4G13940	AT2G27860	AT1G76810
AT1G08470	AT1G08490	AT1G09870	AT1G13060		AT1G76030	AT1G63770	AT3G54050	AT3G46970	AT1G78370
AT1G08480	AT1G08550	AT1G10290	AT1G13320		AT1G20260	AT1G54040	AT1G79550	AT2G01250	AT1G78900
AT1G08490	AT1G08680	AT1G10370	AT1G13440		AT4G38510	AT1G76030	AT1G23190	AT3G09820	AT1G79550
AT1G08520	AT1G08750	AT1G10390	AT1G13900		AT2G05710	AT1G52030	AT4G02510	AT1G20010	AT1G79930
AT1G08550	AT1G08830	AT1G10580	AT1G13930		AT4G24280	AT1G54270	AT3G52930	AT1G21750	AT1G80230
AT1G08680	AT1G08980	AT1G10670	AT1G14320		AT1G53310	ATCG00270	AT4G13930	AT5G04140	AT2G02100
AT1G08780	AT1G09010	AT1G10840	AT1G14410		AT5G20290	AT3G58610	AT2G24270	AT1G23310	AT2G03440
AT1G08830	AT1G09020	AT1G10950	AT1G14610		AT5G35630	AT3G09820	AT1G11910	AT1G80070	AT2G03680
AT1G08980	AT1G09130	AT1G11430	AT1G14650		AT2G41840	AT5G11200	AT5G20720	AT1G06680	AT2G05990
AT1G09010	AT1G09150	AT1G11650	AT1G14810		AT1G21750	AT1G43170	AT3G07770	AT3G19820	AT2G16600
AT1G09210	AT1G09160	AT1G11680	AT1G14830		AT2G19520	AT5G56680	AT3G47520	AT5G35360	AT2G18020
AT1G09270	AT1G09210	AT1G11840	AT1G14850		AT1G32060	AT2G34480	AT5G35360	AT3G54050	AT2G18960
AT1G09310	AT1G09310	AT1G11860	AT1G14900		AT1G06950	AT4G35090	AT5G07090	AT3G13470	AT2G19480
AT1G09340	AT1G09340	AT1G11890	AT1G14980		AT3G08030	AT4G16130	AT1G29900	AT1G30580	AT2G19520
AT1G09430	AT1G09520	AT1G11910	AT1G15340		AT4G15210	AT3G08580	AT1G65930	AT1G62750	AT2G19730
AT1G09520	AT1G09620	AT1G12000	AT1G15500		AT3G04840	AT1G57720	ATCG00270	AT1G09620	AT2G21060
AT1G09560	AT1G09630	AT1G12050	AT1G15820		AT3G12780	AT4G38970	AT4G33680	AT5G01530	AT2G21160
AT1G09620	AT1G09640	AT1G12270	AT1G15910		AT1G36160	AT4G37870	AT1G32060	AT4G11420	AT2G21170
AT1G09640	AT1G09750	AT1G12380	AT1G15930		AT4G02510	AT5G16130	AT3G63460	AT4G13930	AT2G21660
AT1G09750	AT1G09760	AT1G12570	AT1G15980		AT1G43170	ATMG01190	AT5G02870	AT1G72370	AT2G24420
AT1G09760	AT1G09770	AT1G12780	AT1G16080		AT3G55440	AT4G15440	AT3G14420	AT5G33370	AT2G26080
AT1G09770	AT1G09780	AT1G12840	AT1G16190		AT1G67090	AT1G06680	AT1G23310	AT5G55480	AT2G27720
AT1G09780	AT1G09795	AT1G12900	AT1G16350		AT2G16600	AT2G04030	AT4G37910	AT1G11860	AT2G28000
AT1G09795	AT1G09870	AT1G13060	AT1G17100		AT2G21390	AT2G30970	AT1G07890	AT4G03280	AT2G28190
AT1G09830	AT1G10370	AT1G13090	AT1G17290		ATCG00680	AT5G44340	AT4G38510	AT4G37910	AT2G28790
AT1G09870	AT1G10580	AT1G13280	AT1G18080		AT4G23600	AT4G02930	AT3G56150	AT3G52140	AT2G30110
AT1G09880	AT1G10670	AT1G13320	AT1G18210		AT1G23310	AT3G57610	AT1G63770	AT5G42270	AT2G30860
AT1G10290	AT1G10760	AT1G13440	AT1G18450		AT4G10340	AT1G78570	AT3G13470	AT3G55800	AT2G31610
AT1G10370	AT1G10840	AT1G14320	AT1G18500		AT3G02360	AT5G42270	AT4G24280	AT2G41840	AT2G31670
AT1G10390	AT1G10950	AT1G14610	AT1G19570		AT1G62750	AT5G35360	AT5G48880	AT5G26830	AT2G33150
AT1G10490	AT1G10960	AT1G14620	AT1G20010		AT1G30230	AT3G55440	AT5G08640	AT5G20010	AT2G33340
AT1G10580	AT1G11360	AT1G14650	AT1G20020		AT5G15200	ATCG00350	AT5G54160	AT2G21660	AT2G34420
AT1G10670	AT1G11430	AT1G14810	AT1G20130		AT3G02090	AT5G39740	AT3G05530	AT1G15820	AT2G36530
AT1G10760	AT1G11650	AT1G14830	AT1G20340		AT1G18540	AT4G24280	AT3G01500	AT5G54270	AT2G36880
AT1G10840	AT1G11840	AT1G14850	AT1G20450		AT4G15440	AT3G59970	AT1G24020	AT3G26060	AT2G38540
AT1G10850	AT1G11860	AT1G14900	AT1G20620		AT5G39570	AT3G22200	AT1G72370	AT2G18960	AT2G39730
AT1G10960	AT1G11890	AT1G14980	AT1G20630		AT4G02930	AT2G21660	AT1G36160	AT1G33140	AT2G40060
AT1G11130	AT1G11910	AT1G15200	AT1G20910		AT5G58420	AT1G32060	AT1G09780	AT1G18080	AT2G40510
AT1G11430	AT1G12000	AT1G15340	AT1G20950		AT5G04140	AT5G23940	AT4G39330	AT5G24780	AT2G41220
AT1G11480	AT1G12050	AT1G15500	AT1G20960		AT5G33370	AT5G20010	AT5G61790	AT4G39330	AT2G41530
AT1G11650	AT1G12230	AT1G15690	AT1G21380		AT4G31480	AT4G00100	AT1G52030	AT3G51240	AT2G41840
AT1G11680	AT1G12250	AT1G15750	AT1G21440		AT1G78570	AT3G59510	AT1G29880	AT3G22200	AT2G42600
AT1G11720	AT1G12270	AT1G15820	AT1G21630		AT3G56150	AT3G19820	AT5G15650	AT3G05530	AT2G43750
AT1G11840	AT1G12310	AT1G16340	AT1G21750		AT1G70730	AT3G11630	AT3G55800	AT1G10670	AT2G43910
AT1G11860	AT1G12360	AT1G16350	AT1G22300		AT4G39330	AT3G01500	AT1G68560	AT4G14080	AT2G44060
AT1G11870	AT1G12380	AT1G16870	AT1G22450		AT3G01500	AT1G63000	AT3G46740	AT1G09780	AT2G44100
AT1G11890	AT1G12470	AT1G16880	AT1G23190		AT3G19170	AT1G57860	AT1G78370	AT1G36160	AT2G44120
AT1G11910	AT1G12570	AT1G17100	AT1G23290		AT1G72370	AT1G21750	AT4G10320	AT5G38430	AT2G45180
AT1G12000	AT1G12780	AT1G17290	AT1G23730		AT1G66580	AT5G08640	AT5G20010	AT1G68010	AT2G45960
AT1G12050	AT1G12840	AT1G17470	AT1G23740		AT5G11200	AT5G58420	AT4G15440	AT3G06860	AT2G47400
AT1G12080	AT1G12900	AT1G17840	AT1G23820		AT4G21280	AT5G33370	AT4G11420	AT1G79930	AT3G01280
AT1G12140	AT1G13020	AT1G18080	AT1G24020		AT3G16470	AT3G63410	AT4G14080	AT2G45470	AT3G01390
AT1G12230	AT1G13060	AT1G18170	AT1G24100		AT1G57720	AT1G79550	AT1G53240	AT2G33150	AT3G01500
AT1G12240	AT1G13090	AT1G18210	AT1G24180		AT2G33150	AT1G29470	AT1G62750	AT5G07030	AT3G02090
AT1G12270	AT1G13270	AT1G18250	AT1G24510		AT1G19570	ATCG00540	AT3G55440	AT5G65620	AT3G02110
AT1G12430	AT1G13280	AT1G18270	AT1G26110		AT3G58610	AT4G13940	AT5G40760	AT1G56110	AT3G03100
AT1G12470	AT1G13320	AT1G18450	AT1G26460		AT3G08580	AT2G40840	AT4G20360	AT5G15200	AT3G04120
AT1G12520	AT1G13440	AT1G18500	AT1G26630		AT1G14830	AT1G78370	AT5G55480	AT5G54160	AT3G04840
AT1G12550	AT1G13690	AT1G18540	AT1G26850		AT2G31610	AT2G47240	AT1G30580	AT4G24770	AT3G04920
AT1G12570	AT1G13930	AT1G18650	AT1G27090		AT2G28000	AT3G06860	AT3G08580	AT3G29320	AT3G07110
AT1G12780	AT1G13980	AT1G19520	AT1G27450		AT1G79550	AT5G27470	AT3G29360	AT4G34110	AT3G07390
AT1G12800	AT1G14320	AT1G19570	AT1G27540		AT1G63770	AT2G33150	AT2G33150	AT1G68560	AT3G07660
AT1G12830	AT1G14410	AT1G20020	AT1G27580		AT1G04410	AT3G62120	AT4G34670	AT1G30230	AT3G08530
AT1G12840	AT1G14610	AT1G20130	AT1G27650		AT4G29060	AT3G10920	AT1G42970	AT5G40760	AT3G08590
AT1G12900	AT1G14650	AT1G20200	AT1G28110		AT2G27860	AT3G46970	AT4G16143	AT1G48920	AT3G08940
AT1G13020	AT1G14710	AT1G20330	AT1G28200		AT5G20720	AT3G52930	AT3G10410	AT5G46070	AT3G09630
AT1G13060	AT1G14810	AT1G20340	AT1G28290		AT3G46970	AT1G79930	AT2G01250	AT3G59970	AT3G09820
AT1G13110	AT1G14820	AT1G20440	AT1G29150		AT5G27640	AT4G24830	AT2G21660	AT4G37930	AT3G10410
AT1G13270	AT1G14830	AT1G20450	AT1G29370		AT1G53240	AT2G26080	AT1G09340	AT1G57720	AT3G11200
AT1G13280	AT1G14850	AT1G20620	AT1G29470		AT5G49460	AT1G15820	AT2G41840	AT2G27040	AT3G11400
AT1G13440	AT1G14980	AT1G20630	AT1G29670		AT1G33140	AT5G61780	AT1G56110	ATCG00350	AT3G11630
AT1G13730	AT1G15120	AT1G20950	AT1G29880		AT1G52040	AT2G27040	AT3G51240	AT4G24830	AT3G11710
AT1G13900	AT1G15140	AT1G20960	AT1G29900		AT3G59970	AT1G51980	AT2G43750	AT2G05920	AT3G12145
AT1G14000	AT1G15200	AT1G21660	AT1G29930		AT5G61780	AT1G75780	AT1G18450	AT2G30490	AT3G12780
AT1G14410	AT1G15340	AT1G21680	AT1G30120		AT5G42270	AT4G31490	AT1G15820	AT5G27540	AT3G13470
AT1G14570	AT1G15440	AT1G21750	AT1G30230		AT5G08640	AT5G54160	AT4G21280	AT3G62120	AT3G13920
AT1G14610	AT1G15500	AT1G22270	AT1G30470		AT3G62120	AT3G42170	AT2G28790	AT1G50200	AT3G13930
AT1G14650	AT1G15690	AT1G22300	AT1G30530		AT5G14040	AT5G14040	AT2G27720	AT3G13580	AT3G14600
AT1G14710	AT1G15750	AT1G22450	AT1G30580		AT4G10320	AT1G03475	AT2G24200	AT1G73230	AT3G15000
AT1G14810	AT1G15820	AT1G22740	AT1G30690		AT3G08940	AT5G19780	AT1G77510	AT3G13920	AT3G15730
AT1G14820	AT1G15930	AT1G22840	AT1G31180		AT3G14420	AT5G10540	AT5G12250	AT2G19520	AT3G16080
AT1G14830	AT1G16080	AT1G23190	AT1G31230		AT5G23940	AT4G24190	AT5G08530	AT5G57870	AT3G16640
AT1G14850	AT1G16190	AT1G23310	AT1G31330		AT2G01250	AT4G23600	AT1G11860	AT1G23190	AT3G17390
AT1G14900	AT1G16270	AT1G23740	AT1G31740		AT1G65930	AT1G62750	AT2G37660	AT2G40100	AT3G19760
AT1G14910	AT1G16350	AT1G23820	AT1G31812		AT1G20960	AT3G11910	AT2G27040	AT1G28290	AT3G19820
AT1G14980	AT1G16460	AT1G23860	AT1G31850		AT4G38680	AT3G09630	AT1G06680	AT4G25630	AT3G20810
AT1G15120	AT1G16470	AT1G23900	AT1G32060		AT4G17390	AT2G30950	AT5G07030	AT3G42170	AT3G22200
AT1G15200	AT1G16700	AT1G24020	AT1G32400		AT4G34450	AT2G24270	AT4G27500	AT4G14880	AT3G23940
AT1G15230	AT1G16790	AT1G24180	AT1G32990		AT3G20820	AT1G72550	AT3G08940	AT4G09800	AT3G25050
AT1G15290	AT1G16870	AT1G25211	AT1G33140		AT3G62030	AT5G55730	AT1G18080	AT5G19780	AT3G26060
AT1G15340	AT1G16880	AT1G25350	AT1G33590		AT1G11910	AT5G07030	AT4G13430	AT1G11840	AT3G26340
AT1G15500	AT1G16900	AT1G26110	AT1G33811		AT4G34200	AT4G37930	AT4G35630	AT5G09660	AT3G26420
AT1G15690	AT1G17100	AT1G26550	AT1G34430		AT5G44340	AT4G21150	AT5G39740	AT4G34670	AT3G26520
AT1G15750	AT1G17210	AT1G26850	AT1G35160		AT1G30580	AT3G08940	AT5G33370	AT1G63660	AT3G26650
AT1G15820	AT1G17290	AT1G27090	AT1G35580		AT4G34870	AT3G08030	AT5G37510	AT5G14040	AT3G27240
AT1G15910	AT1G17470	AT1G27310	AT1G35720		AT5G61790	AT2G18960	AT2G47390	AT4G27440	AT3G27690
AT1G15930	AT1G17580	AT1G27400	AT1G35780		AT2G37660	AT2G05990	ATMG01190	AT3G56150	AT3G28500
AT1G15980	AT1G17790	AT1G27450	AT1G36160		AT1G26630	AT1G74260	AT3G42170	AT1G62020	AT3G44310
AT1G16080	AT1G17840	AT1G27540	AT1G36310		AT3G11710	AT1G70600	AT5G20830	AT1G61520	AT3G45140
AT1G16190	AT1G18070	AT1G27595	AT1G42960		ATCG00540	AT1G63660	AT4G38740	AT1G43170	AT3G46740
AT1G16350	AT1G18080	AT1G28110	AT1G42970		AT4G12800	AT1G11860	AT5G57870	AT1G23820	AT3G46970
AT1G16460	AT1G18150	AT1G28290	AT1G43170		AT3G63140	AT1G09750	AT2G05070	AT5G54900	AT3G47070
AT1G16470	AT1G18170	AT1G28430	AT1G44170		ATCG00270	AT1G06950	AT1G23290	AT5G42790	AT3G47520
AT1G16610	AT1G18210	AT1G29150	AT1G44224		AT2G29550	AT5G43940	AT1G62020	AT5G27640	AT3G47650
AT1G16700	AT1G18250	AT1G29370	AT1G44575		AT4G01850	AT5G28060	AT4G34450	AT5G27470	AT3G48870
AT1G16870	AT1G18450	AT1G29470	AT1G44910		AT3G48930	AT5G24780	AT3G19170	AT4G38680	AT3G48930
AT1G16880	AT1G18520	AT1G29880	AT1G44970		AT3G56340	AT5G15200	AT5G42790	AT4G15440	AT3G49010
AT1G16890	AT1G18650	AT1G29900	AT1G47128		AT2G02100	AT4G23630	AT5G27540	AT4G13430	AT3G49910
AT1G16900	AT1G19350	AT1G29930	AT1G47200		AT4G37870	AT4G03280	AT5G67360	AT4G00100	AT3G50820
AT1G17100	AT1G19570	AT1G30000	AT1G47260		ATCG00020	AT3G47070	AT5G66190	AT3G11630	AT3G51800
AT1G17220	AT1G19580	AT1G30230	AT1G47980		AT4G29040	AT3G26060	AT3G52960	AT3G05060	AT3G52140
AT1G17290	AT1G19670	AT1G30360	AT1G48050		AT5G27470	AT3G22960	AT4G27440	AT2G46280	AT3G52230
AT1G17370	AT1G20010	AT1G30400	AT1G48350		AT3G29320	AT3G12490	AT3G62120	AT1G04410	AT3G52580
AT1G17470	AT1G20020	AT1G30580	AT1G48410		AT4G11420	AT1G44970	AT3G11830	AT1G02050	AT3G52880
AT1G17745	AT1G20130	AT1G30630	AT1G48420		AT3G18490	AT1G30230	AT1G12570	AT5G48480	AT3G52930
AT1G18070	AT1G20200	AT1G30690	AT1G48480		AT5G42080	AT1G20340	AT1G04410	AT5G28060	AT3G53020
AT1G18080	AT1G20220	AT1G30820	AT1G48620		AT3G46740	AT1G12050	AT5G43940	AT4G04460	AT3G53460
AT1G18150	AT1G20330	AT1G31160	AT1G48830		AT5G47210	AT1G10670	AT3G14390	AT3G63410	AT3G54050
AT1G18210	AT1G20340	AT1G31180	AT1G48850		AT1G11860	AT5G48880	AT4G14880	AT2G33040	AT3G54470
AT1G18250	AT1G20370	AT1G31190	AT1G48860		AT1G24020	AT1G30530	AT1G65980	AT2G01140	AT3G54760
AT1G18450	AT1G20440	AT1G31330	AT1G48920		AT4G38740	AT4G34670	AT4G35090	AT1G70600	AT3G54890
AT1G18540	AT1G20450	AT1G31730	AT1G49340		AT5G27540	AT1G11840	AT1G02840	AT5G16130	AT3G55280
AT1G18610	AT1G20540	AT1G31740	AT1G49430		AT1G29880	AT5G07350	AT5G42820	AT5G19990	AT3G55410
AT1G18650	AT1G20580	AT1G31850	AT1G49600		AT4G03280	AT4G29010	AT5G27850	AT1G67430	AT3G55440
AT1G19130	AT1G20620	AT1G31910	AT1G49740		AT4G13430	AT5G63840	AT5G26830	AT4G34450	AT3G56340
AT1G19520	AT1G20630	AT1G31970	AT1G49760		AT1G51980	AT4G09800	AT5G09660	AT5G03880	AT3G57150
AT1G19570	AT1G20760	AT1G32060	AT1G50200		AT2G24270	AT5G04590	AT2G05990	AT1G78380	AT3G58610
AT1G19670	AT1G20920	AT1G33140	AT1G50380		AT4G11150	AT1G18080	AT1G04170	AT4G24190	AT3G59540
AT1G19870	AT1G20950	AT1G33590	AT1G50480		AT3G62250	AT5G26710	AT4G23600	AT4G02930	AT3G59920
AT1G19880	AT1G20960	AT1G33680	AT1G50900		AT2G43710	AT1G04410	AT3G62360	AT4G35090	AT3G60750
AT1G19920	AT1G21380	AT1G33811	AT1G51110		AT1G70600	AT1G30580	AT3G04290	AT3G04290	AT3G62020
AT1G20010	AT1G21540	AT1G34430	AT1G51510		AT4G34110	AT2G40490	AT2G45470	AT5G27850	AT3G62030
AT1G20020	AT1G21630	AT1G35580	AT1G51570		AT2G34480	AT5G61790	AT1G20440	AT3G55360	AT3G62250
AT1G20130	AT1G21660	AT1G35670	AT1G51980		AT2G37220	AT1G53310	AT1G20200	AT5G15520	AT3G62410
AT1G20200	AT1G21680	AT1G35720	AT1G52000		AT1G42970	AT5G57655	AT3G26060	AT2G27720	AT3G62870
AT1G20220	AT1G21720	AT1G36160	AT1G52030		AT3G18780	AT1G42970	AT1G03475	AT2G21170	AT3G63140
AT1G20225	AT1G21750	AT1G36280	AT1G52360		AT3G16640	AT1G65930	AT5G34850	AT3G47520	AT3G63410
AT1G20330	AT1G21880	AT1G42970	AT1G52380		AT5G57655	ATMG00510	AT2G40490	AT1G31330	AT3G63490
AT1G20340	AT1G22300	AT1G43170	AT1G52400		AT5G43940	AT1G29880	AT1G68010	AT1G26910	AT4G00100
AT1G20450	AT1G22410	AT1G43190	AT1G52410		AT3G05530	AT5G27640	AT1G28290	AT5G05270	AT4G00430
AT1G20620	AT1G22450	AT1G43690	AT1G52570		AT1G27090	AT5G55480	AT3G22960	ATMG01190	AT4G00490
AT1G20630	AT1G22760	AT1G44224	AT1G52670		AT1G56110	AT3G55360	AT4G38350	AT2G28790	AT4G00620
AT1G20760	AT1G23190	AT1G44575	AT1G52780		AT5G16130	AT3G02090	AT3G44110	AT5G26742	AT4G01310
AT1G20950	AT1G23310	AT1G44900	AT1G53000		AT3G54050	AT1G02050	AT3G11630	AT1G33590	AT4G02770
AT1G20960	AT1G23740	AT1G44970	AT1G53240		AT3G52960	AT3G29360	AT3G52500	AT5G22020	AT4G02840
AT1G20970	AT1G23820	AT1G47128	AT1G53500		AT3G11510	AT5G26830	AT1G43170	AT2G26730	AT4G02930
AT1G21380	AT1G23900	AT1G47260	AT1G53580		AT1G49760	AT1G23190	AT5G48230	AT3G47070	AT4G03280
AT1G21440	AT1G24020	AT1G47420	AT1G53750		AT5G02960	AT5G20720	AT3G57290	AT2G47470	AT4G05180
AT1G21480	AT1G24180	AT1G48350	AT1G53760		AT1G20440	AT5G49460	AT1G64190	AT2G19070	AT4G09800
AT1G21630	AT1G24300	AT1G48410	AT1G54040		AT3G06720	AT1G20020	AT2G40660	AT2G04030	AT4G10340
AT1G21660	AT1G24510	AT1G48480	AT1G54100		AT1G47128	AT4G04460	AT1G69830	AT4G23600	AT4G12800
AT1G21680	AT1G24560	AT1G48620	AT1G54690		AT4G08390	AT5G34850	AT3G55410	AT3G58500	AT4G13930
AT1G21690	AT1G25211	AT1G48830	AT1G54780		AT3G52140	AT5G20290	AT5G13980	AT2G05070	AT4G13940
AT1G21700	AT1G25350	AT1G48850	AT1G54860		AT5G10540	AT1G47128	AT4G03280	AT3G22960	AT4G14960
AT1G21720	AT1G25380	AT1G48920	AT1G55090		AT5G65620	AT1G75940	AT1G75940	AT5G49460	AT4G15000
AT1G21750	AT1G25420	AT1G49340	AT1G55480		AT5G28840	AT1G23820	AT1G44970	AT2G20140	AT4G18670
AT1G22300	AT1G25490	AT1G49430	AT1G55490		AT4G31700	AT3G44310	AT1G72550	AT1G14830	AT4G19210
AT1G22410	AT1G26110	AT1G49600	AT1G55900		AT3G11940	AT3G22890	AT5G06600	AT5G39740	AT4G19410
AT1G22450	AT1G26460	AT1G49670	AT1G56070		AT2G44060	AT1G20950	AT1G50200	AT5G20290	AT4G20360
AT1G22920	AT1G26480	AT1G49740	AT1G56110		AT1G07320	AT1G09780	AT4G31990	AT5G44340	AT4G21280
AT1G23190	AT1G26560	AT1G49760	AT1G56190		AT3G55220	AT2G20420	AT2G34480	AT5G36790	AT4G23600
AT1G23290	AT1G26570	AT1G50010	AT1G56340		AT3G55800	AT4G13780	AT2G40840	AT5G15650	AT4G23670
AT1G23310	AT1G26850	AT1G50140	AT1G56360		AT4G37910	AT5G09660	AT1G06950	AT3G03780	AT4G23900
AT1G23730	AT1G27090	AT1G50200	AT1G56450		AT5G62080	AT4G15210	AT4G00100	AT5G11200	AT4G24190
AT1G23740	AT1G27190	AT1G50250	AT1G56580		AT5G54160	AT3G62250	AT1G14810	AT2G40490	AT4G24280
AT1G23820	AT1G27450	AT1G50310	AT1G57720		AT3G18080	AT1G55860	AT1G53750	AT1G54040	AT4G27090
AT1G23900	AT1G27540	AT1G50480	AT1G57860		AT5G34850	AT1G02080	AT3G52140	AT3G57610	AT4G28750
AT1G24020	AT1G27595	AT1G50900	AT1G58080		AT3G18130	AT4G04910	AT3G62030	AT5G37510	AT4G29060
AT1G24120	AT1G27970	AT1G50920	AT1G59610		AT5G59970	AT4G13430	AT3G45010	AT2G24200	AT4G29840
AT1G24180	AT1G28060	AT1G50940	AT1G59900		AT1G76550	AT3G09440	AT1G30230	AT5G02240	AT4G31840
AT1G24300	AT1G28110	AT1G51110	AT1G60420		AT1G56340	AT5G38430	AT2G30110	AT1G29880	AT4G33090
AT1G24360	AT1G28120	AT1G51450	AT1G60780		AT5G52920	AT1G56340	AT2G47240	AT2G19730	AT4G33400
AT1G24510	AT1G28200	AT1G51710	AT1G61250		AT1G03475	AT3G47520	AT1G48850	AT5G61780	AT4G34110
AT1G25211	AT1G28290	AT1G51980	AT1G61520		AT5G57870	AT1G52040	AT5G62530	AT1G48410	AT4G34200
AT1G25350	AT1G28350	AT1G52030	AT1G61730		AT2G18020	AT3G02560	AT3G62250	AT1G03475	AT4G34450
AT1G25510	AT1G29150	AT1G52040	AT1G62020		AT4G22670	AT4G37910	AT1G29370	AT5G08640	AT4G34870
AT1G26110	AT1G29260	AT1G52380	AT1G62390		AT5G61170	AT5G65750	AT5G55220	AT1G14610	AT4G35000
AT1G26460	AT1G29370	AT1G52400	AT1G62640		AT1G59610	AT4G34870	AT1G10670	AT1G30530	AT4G35090
AT1G26480	AT1G29470	AT1G52410	AT1G62740		AT1G61520	AT3G57150	AT4G04460	AT4G34870	AT4G35100
AT1G26550	AT1G29670	AT1G52570	AT1G62750		AT5G46070	AT5G27850	AT5G52920	AT5G56950	AT4G37910
AT1G26560	AT1G29880	AT1G52670	AT1G62940		AT5G51750	AT3G62030	AT1G27540	AT3G12490	AT4G37930
AT1G26570	AT1G29900	AT1G52760	AT1G63660		AT3G22960	AT3G53870	AT2G18020	AT2G47240	AT4G38510
AT1G26630	AT1G29930	AT1G53000	AT1G63770		AT5G55230	AT3G29320	AT1G47128	AT3G62360	AT4G38740
AT1G26850	AT1G30230	AT1G53240	AT1G63940		AT1G62480	AT3G06350	ATCG00020	AT3G19170	AT4G38970
AT1G26910	AT1G30360	AT1G53310	AT1G64090		AT2G27040	AT3G05060	AT2G28470	AT3G14415	AT4G39260
AT1G27090	AT1G30400	AT1G53500	AT1G64190		AT2G19730	AT3G01670	AT1G33590	AT1G17100	AT4G39330
AT1G27540	AT1G30470	AT1G53710	AT1G64520		AT3G47520	AT2G40100	ATCG00350	AT5G26860	AT4G39730
AT1G27770	AT1G30510	AT1G53750	AT1G64760		AT3G60240	AT2G38280	AT1G21750	AT5G17380	AT5G01530
AT1G27950	AT1G30530	AT1G53850	AT1G64790		AT1G48920	AT1G27400	AT1G51980	AT5G13440	AT5G02160
AT1G27970	AT1G30580	AT1G54040	AT1G65270		AT4G14880	AT5G40760	AT1G48620	AT1G52030	AT5G02240
AT1G28060	AT1G30630	AT1G54170	AT1G65440		AT3G52990	AT4G38350	AT5G12410	ATCG01130	AT5G02450
AT1G28110	AT1G30690	AT1G54690	AT1G65560		AT1G11840	AT4G35450	AT1G50480	AT2G09990	AT5G02490
AT1G28290	AT1G31180	AT1G55150	AT1G65650		AT1G50200	AT4G34050	AT4G16130	AT5G13930	AT5G02500
AT1G28350	AT1G31190	AT1G55480	AT1G65930		AT1G29900	AT4G32520	AT3G11710	AT1G78680	AT5G02610
AT1G28680	AT1G31230	AT1G55490	AT1G65960		AT1G01090	AT4G30810	AT5G36210	AT1G29150	AT5G02870
AT1G29030	AT1G31330	AT1G55670	AT1G65980		AT2G47610	AT4G24770	AT2G19520	AT5G36210	AT5G02960
AT1G29150	AT1G31730	AT1G55860	AT1G66200		AT3G62870	AT4G16760	AT2G27860	AT1G74060	AT5G03290
AT1G29370	AT1G31740	AT1G55890	AT1G66250		AT5G42790	AT4G11420	AT5G26710	AT1G07320	AT5G03340
AT1G29470	AT1G31760	AT1G56070	AT1G66530		AT4G00100	AT4G02770	AT5G24780	AT5G44090	AT5G04800
AT1G29670	AT1G31812	AT1G56110	AT1G66580		AT4G17520	AT3G63460	AT5G17770	AT4G23100	AT5G05010
AT1G29850	AT1G31850	AT1G56190	AT1G66680		AT2G45810	AT3G55800	AT4G34980	AT5G02490	AT5G08000
AT1G29880	AT1G32060	AT1G56330	AT1G66850		AT2G39330	AT3G52960	AT4G17090	AT3G17390	AT5G08300
AT1G29900	AT1G32220	AT1G56340	AT1G66970		AT2G21330	AT3G18080	AT1G09210	AT1G09210	AT5G08690
AT1G29930	AT1G32400	AT1G56360	AT1G67090		AT5G41670	AT3G10410	AT4G23100	AT2G21060	AT5G09510
AT1G29970	AT1G32470	AT1G56450	AT1G67280		AT1G68010	AT2G47390	AT5G65620	AT2G16600	AT5G09810
AT1G30120	AT1G32490	AT1G56580	AT1G67430		AT5G55480	AT2G28470	AT4G27000	AT4G29010	AT5G10360
AT1G30230	AT1G32550	AT1G56630	AT1G68010		AT5G48880	AT2G16600	AT5G19510	AT4G00660	AT5G11880
AT1G30360	AT1G33140	AT1G57720	AT1G68310		AT3G62360	AT1G76810	AT2G40100	AT2G31390	AT5G13440
AT1G30400	AT1G33590	AT1G57860	AT1G68400		AT3G22200	AT1G68010	AT1G20020	AT1G26110	AT5G14040
AT1G30530	AT1G33811	AT1G58080	AT1G68540		AT3G06860	AT1G63940	AT3G13920	AT4G17390	AT5G14780
AT1G30580	AT1G33980	AT1G59900	AT1G68560		AT3G04290	AT1G62390	AT1G48480	AT3G52990	AT5G15090
AT1G30600	AT1G34000	AT1G60070	AT1G69295		AT2G38540	AT1G33590	AT5G46070	AT5G41520	AT5G15200
AT1G30630	AT1G34130	AT1G60420	AT1G69620		AT2G19480	AT1G20200	AT1G24180	AT4G35630	AT5G15970
AT1G30690	AT1G34430	AT1G60620	AT1G69740		ATCG01060	AT1G12000	AT5G03630	AT4G21280	AT5G16050
AT1G31180	AT1G35420	AT1G60900	AT1G69830		AT5G54270	AT1G11910	AT3G60190	AT3G59510	AT5G16130
AT1G31190	AT1G35580	AT1G60990	AT1G70310		AT5G37600	AT1G07320	AT3G52880	AT3G50590	AT5G17050
AT1G31230	AT1G35620	AT1G61150	AT1G70320		AT4G27000	ATCG00020	AT3G48730	AT2G40840	AT5G17920
AT1G31330	AT1G35670	AT1G61170	AT1G70580		AT3G43300	AT5G66190	AT3G44310	AT2G24820	AT5G18380
AT1G31740	AT1G35720	AT1G61250	AT1G70730		AT3G25230	AT5G61170	AT1G55480	AT1G70770	AT5G19510
AT1G31930	AT1G35780	AT1G61520	AT1G70770		AT2G47470	AT5G60160	AT1G02080	AT1G06000	AT5G19760
AT1G31970	AT1G36160	AT1G62020	AT1G70830		AT1G66850	AT5G20630	ATCG00800	AT5G59910	AT5G19770
AT1G32060	AT1G41880	AT1G62640	AT1G71310		AT1G18210	AT5G17770	AT5G54270	AT5G11670	AT5G19780
AT1G32090	AT1G42970	AT1G62740	AT1G71500		AT1G08830	AT5G15090	AT5G46750	AT4G23850	AT5G19990
AT1G32200	AT1G43170	AT1G62750	AT1G71695		AT5G46750	AT5G14170	AT5G19990	AT3G63490	AT5G20290
AT1G32220	AT1G43190	AT1G62940	AT1G71860		AT2G47390	AT5G12410	AT5G15200	AT3G51260	AT5G20630
AT1G32470	AT1G43670	AT1G63160	AT1G72330		AT5G11560	AT4G38680	AT5G13450	AT3G13870	AT5G20720
AT1G32490	AT1G43690	AT1G63660	AT1G72370		AT3G48730	AT4G33680	AT3G58610	AT1G80230	AT5G22020
AT1G32550	AT1G44575	AT1G63770	AT1G72550		AT1G09640	AT4G11820	AT3G54890	AT1G69830	AT5G23940
AT1G33140	AT1G44910	AT1G63940	AT1G72610		AT4G20050	AT4G09320	AT3G12490	AT1G66200	AT5G24770
AT1G33430	AT1G44970	AT1G64090	AT1G72970		AT3G57520	AT3G63140	AT1G61520	AT1G64520	AT5G24780
AT1G33590	AT1G45000	AT1G64190	AT1G73060		AT4G14080	AT3G61470	AT1G09750	AT1G48620	AT5G26000
AT1G33680	AT1G47128	AT1G64510	AT1G73230		AT1G74470	AT3G59920	AT5G63960	AT1G31180	AT5G33370
AT1G33811	AT1G47260	AT1G64520	AT1G74030		AT4G34050	AT3G56150	AT5G58330	AT1G14980	AT5G34850
AT1G34000	AT1G47290	AT1G64760	AT1G74040		AT4G34670	AT3G54660	AT5G54500	AT1G09750	AT5G35360
AT1G34220	AT1G47420	AT1G64970	AT1G74060		AT2G27530	AT3G49680	AT5G04590	AT5G62300	AT5G35590
AT1G34430	AT1G47490	AT1G65270	AT1G74260		AT5G62300	AT3G49470	AT4G18480	AT5G60640	AT5G35630
AT1G35160	AT1G47550	AT1G65295	AT1G74540		AT2G05990	AT3G24480	AT3G55120	AT5G51970	AT5G37510
AT1G35420	AT1G47640	AT1G65440	AT1G74560		AT1G22410	AT3G16640	AT3G04400	AT5G47210	AT5G37780
AT1G35580	AT1G47980	AT1G65560	AT1G74690		AT1G28290	AT3G11170	AT1G79750	AT5G43940	AT5G38410
AT1G35620	AT1G48030	AT1G65650	AT1G74910		AT1G09340	AT3G10380	AT1G31330	AT5G20890	AT5G38470
AT1G35720	AT1G48050	AT1G65930	AT1G74920		AT1G80070	AT3G02360	AT4G37930	AT5G17770	AT5G39570
AT1G36160	AT1G48350	AT1G65960	AT1G74960		AT1G48410	AT2G47470	AT3G57610	AT5G13980	AT5G40810
AT1G36280	AT1G48410	AT1G65980	AT1G75030		AT1G77490	AT2G46280	AT2G25970	AT5G13850	AT5G40950
AT1G37130	AT1G48420	AT1G66150	AT1G75270		AT2G34810	AT2G37660	AT2G31610	AT5G13380	AT5G41670
AT1G42970	AT1G48480	AT1G66200	AT1G75330		AT3G57290	AT2G34040	AT3G09440	AT4G38740	AT5G42020
AT1G43170	AT1G48520	AT1G66250	AT1G75350		AT3G49910	AT1G79500	AT1G49430	AT4G34050	AT5G42790
AT1G43190	AT1G48600	AT1G66260	AT1G75560		AT4G24830	AT1G78630	AT2G05920	AT4G31120	AT5G43940
AT1G43670	AT1G48620	AT1G66580	AT1G75790		AT1G63940	AT1G73230	AT3G56940	AT4G29410	AT5G46290
AT1G44224	AT1G48630	AT1G66670	AT1G75910		AT1G31330	AT1G66200	AT1G14650	AT4G23670	AT5G47190
AT1G44575	AT1G48830	AT1G66680	AT1G75940		AT5G59870	AT1G61790	AT3G22200	AT4G23630	AT5G47210
AT1G44910	AT1G48850	AT1G66850	AT1G76030		AT5G48300	AT1G31330	AT5G27470	AT4G22240	AT5G48480
AT1G44970	AT1G48860	AT1G66970	AT1G76080		AT5G18380	AT1G24020	ATCG01060	AT4G21860	AT5G52470
AT1G45000	AT1G48920	AT1G67090	AT1G76100		AT4G22010	AT1G09870	AT3G63140	AT3G53870	AT5G52650
AT1G47128	AT1G49040	AT1G67280	AT1G76160		AT3G15980	AT1G06000	AT4G24620	AT3G49680	AT5G52840
AT1G47200	AT1G49300	AT1G68010	AT1G76180		AT3G57150	AT1G04080	AT5G61780	AT3G23770	AT5G54160
AT1G47260	AT1G49340	AT1G68530	AT1G76550		AT2G24200	AT4G29680	AT5G13520	AT3G18080	AT5G54270
AT1G47490	AT1G49430	AT1G68540	AT1G76810		AT2G26080	AT1G50200	AT3G25860	AT3G16640	AT5G54770
AT1G47500	AT1G49480	AT1G68560	AT1G77180		AT3G12490	AT5G52840	AT5G20920	AT3G10380	AT5G56010
AT1G47550	AT1G49600	AT1G68590	AT1G77440		AT4G24770	AT5G23575	AT1G70320	AT3G08030	AT5G57290
AT1G47710	AT1G49670	AT1G69295	AT1G77490		AT5G59910	AT5G13520	AT1G30690	AT3G04790	AT5G58230
AT1G47900	AT1G49760	AT1G69410	AT1G77510		AT4G31990	AT3G54050	AT5G60600	AT2G37660	AT5G58330
AT1G47980	AT1G50010	AT1G69740	AT1G77590		AT3G57610	AT1G77590	AT5G62300	AT2G30860	AT5G58420
AT1G48030	AT1G50110	AT1G69830	AT1G78150		AT3G63410	AT5G15650	AT1G33140	AT2G24270	AT5G59910
AT1G48050	AT1G50200	AT1G69880	AT1G78300		AT5G19760	AT1G51710	AT5G51750	AT2G23350	AT5G59970
AT1G48350	AT1G50310	AT1G70310	AT1G78380		AT4G21150	AT3G20820	AT2G45810	AT1G80480	AT5G60390
AT1G48410	AT1G50320	AT1G70410	AT1G78680		AT1G44970	AT1G80410	AT4G33510	AT1G35580	AT5G61170
AT1G48480	AT1G50370	AT1G70600	AT1G78820		AT5G05010	AT3G01780	AT4G34870	AT1G15340	AT5G61410
AT1G48520	AT1G50380	AT1G70710	AT1G78830		AT5G52650	AT5G63810	AT1G60420	AT1G14810	AT5G61790
AT1G48600	AT1G50480	AT1G70730	AT1G78900		AT2G42600	AT1G01090	AT1G17290	AT1G12570	AT5G62300
AT1G48620	AT1G50600	AT1G70770	AT1G79340		AT1G15930	AT5G13380	AT5G27640	AT1G12000	AT5G62390
AT1G48630	AT1G50900	AT1G70830	AT1G79440		AT5G26742	AT1G56110	AT4G31490	AT5G54500	AT5G62700
AT1G48830	AT1G50920	AT1G71310	AT1G79500		AT4G35450	AT1G61520	AT2G36580	AT5G41670	AT5G63400
AT1G48850	AT1G51110	AT1G71695	AT1G79530		AT4G27500	AT5G20950	AT5G16130	AT5G20630	AT5G64040
AT1G48920	AT1G51160	AT1G71820	AT1G79550		AT1G65960	AT1G64520	AT2G21060	AT5G19510	AT5G64350
AT1G49430	AT1G51510	AT1G71860	AT1G79650		AT2G36880	AT4G35260	AT2G22420	AT4G35570	AT5G64910
AT1G49600	AT1G51570	AT1G71950	AT1G79690		AT3G44110	AT2G45300	AT5G36790	AT4G29120	AT5G65360
AT1G49670	AT1G51580	AT1G72150	AT1G79870		AT4G09800	AT3G51240	AT1G66200	AT4G27090	AT5G66190
AT1G49740	AT1G51980	AT1G72370	AT1G79920		AT2G40840	ATCG00720	AT1G70770	AT4G26690	AT5G66570
AT1G49760	AT1G52000	AT1G72550	AT1G79940		ATCG00350	AT5G19820	AT2G18230	AT4G22670	ATCG00020
AT1G50010	AT1G52030	AT1G72570	AT1G80070		AT2G27030	AT1G53500	AT3G02230	AT4G04640	ATCG00120
AT1G50110	AT1G52040	AT1G72610	AT1G80230		AT3G63460	AT1G62020	AT4G32720	AT3G62030	ATCG00280
AT1G50200	AT1G52360	AT1G72970	AT1G80360		AT2G18230	AT3G28220	AT1G10760	AT3G25860	ATCG00340
AT1G50250	AT1G52380	AT1G73050	AT1G80380		AT1G09780	AT5G62390	AT5G12950	AT3G16140	ATCG00350
AT1G50370	AT1G52400	AT1G73230	AT1G80410		AT5G59290	AT3G46780	AT1G06430	AT3G09200	ATCG00380
AT1G50380	AT1G52570	AT1G73930	AT1G80480		AT2G21060	AT3G58510	AT1G76160	AT3G05020	ATCG00480
AT1G50480	AT1G52670	AT1G73990	AT1G80670		AT2G39800	AT1G26850	AT1G80410	AT3G02110	ATCG00490
AT1G50600	AT1G52760	AT1G74060	AT1G80750		AT1G70320	AT1G14850	AT2G27030	AT2G40660	ATCG00540
AT1G50900	AT1G52930	AT1G74260	AT1G80930		AT5G56680	AT1G54080	AT2G26080	AT1G75350	ATCG00580
AT1G51110	AT1G53210	AT1G74540	AT2G01140		AT3G02760	AT2G45960	AT4G17390	AT1G75030	ATCG00680
AT1G51160	AT1G53240	AT1G74560	AT2G01250		AT1G71695	AT5G11560	AT3G04840	AT1G48830	ATCG00710
AT1G51510	AT1G53280	AT1G74640	AT2G01720		AT5G37510	AT3G01280	AT4G02930	AT1G27450	ATCG00720
AT1G51570	AT1G53310	AT1G74690	AT2G01970		AT4G25630	AT4G31180	AT3G08590	AT1G20340	ATCG00800
AT1G51760	AT1G53500	AT1G74910	AT2G02160		AT5G27850	AT4G35570	AT2G38040	AT1G11650	ATCG01060
AT1G51980	AT1G53580	AT1G74920	AT2G02560		AT2G01140	AT2G42600	AT4G25630	AT3G08680
AT1G52000	AT1G53750	AT1G74960	AT2G03120		AT5G26830	AT4G27440	AT4G23850	AT2G28190
AT1G52030	AT1G54000	AT1G74970	AT2G03510		AT3G10410	AT4G17390	AT3G63410	AT5G35170
AT1G52040	AT1G54040	AT1G75030	AT2G03850		AT4G28750	AT5G09590	AT2G29550	AT5G19220
AT1G52380	AT1G54090	AT1G75270	AT2G04030		AT3G05060	AT1G08470	AT5G44340	AT5G42100
AT1G52400	AT1G54100	AT1G75330	AT2G04780		AT2G43090	AT1G65980	AT3G59510	AT1G51980
AT1G52410	AT1G54170	AT1G75350	AT2G05120		AT5G48230	AT1G10290	AT5G05010	AT5G10160
AT1G52510	AT1G54220	AT1G75660	AT2G05520		AT2G30950	AT3G13870	AT3G01280	AT1G09010
AT1G52570	AT1G54270	AT1G75690	AT2G05710		AT4G09000	AT2G41220	AT1G03630	AT1G27970
AT1G53000	AT1G54690	AT1G75790	AT2G05920		AT3G55410	AT3G57520	AT5G25230	AT3G25230
AT1G53210	AT1G54990	AT1G75910	AT2G05990		AT5G02240	AT5G36210	AT1G29470	AT4G09320
AT1G53240	AT1G55260	AT1G75940	AT2G06850		AT1G01620	AT4G35830	AT4G16760	AT5G60600
AT1G53280	AT1G55320	AT1G76010	AT2G07560		AT5G20920	AT5G52470	AT1G14830	AT1G27540
AT1G53310	AT1G55480	AT1G76100	AT2G13360		AT5G19510	AT4G26690	AT4G00430	AT4G24620
AT1G53520	AT1G55490	AT1G76160	AT2G13560		AT1G66680	AT1G71695	AT2G46280	AT1G62940
AT1G53580	AT1G55670	AT1G76180	AT2G14120		AT1G62740	AT2G19520	AT2G20420	AT2G30950
AT1G53645	AT1G55820	AT1G76400	AT2G14260		AT5G09660	AT5G45950	AT3G60240	AT3G11940
AT1G53670	AT1G56070	AT1G76550	AT2G14740		AT5G15490	AT1G48480	AT2G43710	AT5G45950
AT1G53720	AT1G56110	AT1G76810	AT2G14835		AT5G15090	AT4G14880	AT5G17380	AT4G39080
AT1G53750	AT1G56340	AT1G76880	AT2G15430		AT2G05920	AT2G27860	AT4G24830	AT1G79750
AT1G54040	AT1G56360	AT1G77180	AT2G15620		AT4G11010	AT2G40510	AT1G26630	AT3G44110
AT1G54080	AT1G56450	AT1G77490	AT2G16070		AT3G53460	AT2G39990	AT5G14040	AT5G48880
AT1G54090	AT1G56580	AT1G77510	AT2G16430		AT1G23820	AT4G09000	AT5G20630	AT3G03920
AT1G54170	AT1G57720	AT1G77590	AT2G16440		AT1G76180	AT5G62300	AT1G56450	AT3G58610
AT1G54270	AT1G57860	AT1G77670	AT2G16600		AT4G35100	AT3G48730	AT4G35790	AT5G41600
AT1G54570	AT1G58080	AT1G78060	AT2G17120		AT4G33680	AT4G14030	AT1G14610	AT4G11820
AT1G54780	AT1G58290	AT1G78150	AT2G17200		AT5G12950	AT2G30110	AT4G09010	AT4G01850
AT1G55210	AT1G58380	AT1G78370	AT2G17265		AT4G36020	AT5G26742	AT3G02560	AT1G66670
AT1G55260	AT1G59610	AT1G78380	AT2G17410		AT2G40490	AT5G23120	AT2G07050	AT5G45775
AT1G55320	AT1G59760	AT1G78570	AT2G17420		AT2G38040	AT5G50920	AT3G08030	AT1G76180
AT1G55480	AT1G59900	AT1G78830	AT2G17980		AT1G63660	AT5G57870	AT3G43300	AT1G65980
AT1G55490	AT1G59990	AT1G78900	AT2G18020		AT1G06000	AT3G49430	AT5G48480	AT1G57860
AT1G55510	AT1G60420	AT1G79210	AT2G18960		AT5G63400	AT4G23460	AT5G02240	AT3G17840
AT1G55670	AT1G60780	AT1G79230	AT2G18990		AT5G60790	AT1G04690	AT4G09800	AT1G48480
AT1G55860	AT1G61010	AT1G79340	AT2G19070		AT5G54900	AT3G04610	AT3G62830	AT1G15930
AT1G56050	AT1G61150	AT1G79440	AT2G19480		AT5G53560	AT1G22410	AT2G13360	AT3G57880
AT1G56070	AT1G61520	AT1G79500	AT2G19520		AT5G50850	AT2G05070	AT3G58500	AT5G12960
AT1G56110	AT1G61570	AT1G79530	AT2G19570		AT5G28060	AT5G03650	AT2G47850	AT4G02290
AT1G56290	AT1G61730	AT1G79550	AT2G19730		AT5G20890	AT4G34850	AT5G61170	AT5G04660
AT1G56330	AT1G61770	AT1G79690	AT2G19760		AT5G04430	AT4G03520	AT2G19940	AT5G52920
AT1G56340	AT1G61790	AT1G79750	AT2G19940		AT4G02290	AT1G27540	AT1G02500	AT5G62390
AT1G56360	AT1G61990	AT1G79920	AT2G20140		AT3G55360	AT4G29060	AT1G76810	AT3G14790
AT1G56450	AT1G62020	AT1G79930	AT2G20190		AT3G28500	AT5G22020	AT3G06350	AT1G78570
AT1G56580	AT1G62380	AT1G79940	AT2G20260		AT2G39990	AT5G08300	AT5G39410	AT1G29900
AT1G57720	AT1G62390	AT1G79990	AT2G20270		AT1G79530	AT4G38740	AT5G38470	AT5G62530
AT1G57860	AT1G62480	AT1G80070	AT2G20420		AT1G33590	AT3G29160	AT5G49030	AT2G29550
AT1G58080	AT1G62640	AT1G80230	AT2G20580		AT1G15820	AT2G36580	AT3G23990	AT3G18420
AT1G58290	AT1G62740	AT1G80270	AT2G20990		AT5G54770	AT1G14710	AT2G30490	AT3G11830
AT1G58360	AT1G62750	AT1G80300	AT2G21060		AT5G40760	AT2G29550	AT1G57720	AT2G04570
AT1G59359	AT1G62940	AT1G80410	AT2G21170		AT4G26900	AT3G08530	AT1G02800	AT4G31490
AT1G59610	AT1G63000	AT1G80480	AT2G21330		AT4G02080	AT4G01850	AT5G15450	AT3G21750
AT1G59830	AT1G63160	AT1G80750	AT2G21390		AT3G52150	AT2G21330	ATCG00500	AT4G01810
AT1G59900	AT1G63180	AT1G80930	AT2G21510		AT3G46780	AT1G20630	AT1G62940	AT5G48230
AT1G59990	AT1G63500	AT2G01140	AT2G21620		AT3G13460	AT1G49760	AT1G77590	AT3G44330
AT1G60420	AT1G63660	AT2G01190	AT2G21660		AT3G01280	AT1G64790	AT1G69740	AT3G61050
AT1G60900	AT1G63710	AT2G01250	AT2G22125		AT1G44575	AT2G36850	AT1G20950	AT4G15210
AT1G61010	AT1G63770	AT2G01520	AT2G22480		AT1G10670	AT4G02510	AT4G29680	AT3G25800
AT1G61250	AT1G63940	AT2G01720	AT2G22980		AT5G20830	AT1G24300	AT2G39990	AT5G51750
AT1G61520	AT1G64040	AT2G01970	AT2G23120		AT1G59900	AT5G64940	AT4G25130	AT2G43750
AT1G61790	AT1G64090	AT2G02160	AT2G23350		AT4G24620	AT5G60640	AT3G52150	AT1G47128
AT1G61900	AT1G64190	AT2G02400	AT2G24050		AT3G13300	AT5G22770	AT3G18420	AT2G20420
AT1G61990	AT1G64350	AT2G02470	AT2G24200		AT5G55220	AT4G36130	AT2G01140	AT1G70830
AT1G62020	AT1G64510	AT2G02560	AT2G24270		AT3G44330	AT4G01800	AT1G78060	AT1G60420
AT1G62330	AT1G64520	AT2G03120	AT2G25060		AT3G52880	AT3G50590	AT1G01090	AT4G10450
AT1G62380	AT1G64550	AT2G03510	AT2G25080		AT2G39460	AT3G02630	AT3G17390	AT1G20200
AT1G62390	AT1G64760	AT2G03680	AT2G25670		AT4G18030	AT2G14120	AT3G06720	AT1G06410
AT1G62480	AT1G64790	AT2G03850	AT2G25970		AT4G33090	AT1G75660	AT5G22020	AT5G15090
AT1G62640	AT1G64970	AT2G04030	AT2G26080		AT4G01310	AT1G64090	AT5G23060	AT5G07090
AT1G62740	AT1G64980	AT2G04280	AT2G26590		AT4G10840	AT1G48410	AT2G19070	AT5G12250
AT1G62750	AT1G65260	AT2G04400	AT2G26740		AT1G78370	AT1G08520	AT3G55220	AT2G42600
AT1G62820	AT1G65270	AT2G04570	AT2G26900		AT5G64040	AT5G66760	AT1G30530	AT4G38220
AT1G62940	AT1G65295	AT2G04780	AT2G27030		AT2G46280	AT5G63680	AT5G14740	AT4G29350
AT1G63000	AT1G65370	AT2G04940	AT2G27040		AT2G40100	AT5G55230	AT4G35830	AT1G01090
AT1G63160	AT1G65440	AT2G05070	AT2G27510		AT1G01320	AT5G42950	AT4G05180	AT5G16960
AT1G63180	AT1G65560	AT2G05120	AT2G27600		AT5G60160	AT5G42390	AT5G19550	AT5G42820
AT1G63660	AT1G65580	AT2G05710	AT2G27680		AT2G35370	AT5G41600	AT1G76180	AT2G30110
AT1G63770	AT1G65650	AT2G05830	AT2G27720		AT4G00490	AT5G41520	AT4G28080	AT3G48500
AT1G63940	AT1G65700	AT2G05920	AT2G27820		AT1G75940	AT5G14780	AT5G26360	AT5G36880
AT1G64040	AT1G65820	AT2G05990	AT2G27860		AT3G02560	AT5G11880	AT4G17520	AT1G76550
AT1G64090	AT1G65930	AT2G06850	AT2G28000		AT1G02050	AT5G05010	AT4G01810	AT1G56450
AT1G64190	AT1G65960	AT2G07050	AT2G28190		AT1G01300	AT4G29840	AT2G47510	AT1G78370
AT1G64510	AT1G65980	AT2G07340	AT2G28290		AT3G11830	AT4G16180	AT2G23350	AT1G42970
AT1G64520	AT1G66200	AT2G07560	AT2G28470		AT3G07110	AT4G05180	AT4G12420	AT3G20390
AT1G64550	AT1G66250	AT2G07690	AT2G28680		AT2G28190	AT3G23770	AT1G49760	AT3G13930
AT1G64760	AT1G66260	AT2G13360	AT2G28790		AT2G47510	AT1G80480	AT1G29150	AT5G19760
AT1G64790	AT1G66530	AT2G14120	AT2G29360		AT3G22230	AT1G78680	AT1G15340	AT1G44575
AT1G64980	AT1G66580	AT2G14720	AT2G29450		AT1G49430	AT1G76400	AT1G10950	AT4G38350
AT1G65010	AT1G66670	AT2G14835	AT2G29550		AT3G18820	AT1G70830	AT5G65760	AT3G12260
AT1G65270	AT1G66680	AT2G15090	AT2G29580		AT4G35630	AT1G70310	AT5G58590	AT4G02770
AT1G65370	AT1G66850	AT2G15430	AT2G29980		AT4G14320	AT1G29900	AT5G56710	AT1G13280
AT1G65440	AT1G66970	AT2G15620	AT2G30050		AT4G34980	AT1G12570	AT5G41970	AT1G56330
AT1G65560	AT1G67090	AT2G16485	AT2G30110		AT4G16143	AT5G66530	AT5G23530	AT4G38510
AT1G65650	AT1G67280	AT2G16600	AT2G30490		AT1G72550	AT5G62790	AT5G15090	AT4G36130
AT1G65930	AT1G67310	AT2G16940	AT2G30720		AT5G41520	AT5G50850	AT4G39800	AT2G28000
AT1G65960	AT1G67430	AT2G17200	AT2G30860		AT5G26710	AT5G48300	AT4G36350	AT3G07020
AT1G65980	AT1G67650	AT2G17265	AT2G30950		AT5G08530	AT5G48230	AT4G34050	AT2G43910
AT1G66250	AT1G67680	AT2G17380	AT2G30970		AT1G53750	AT5G43330	AT4G26690	AT1G75940
AT1G66260	AT1G67730	AT2G17510	AT2G31390		AT4G31180	AT5G42980	AT4G22240	AT3G49470
AT1G66430	AT1G68010	AT2G17630	AT2G31610		AT4G23670	AT5G20830	AT4G22010	AT2G47400
AT1G66530	AT1G68530	AT2G17980	AT2G31660		AT3G44310	AT5G20280	AT3G61050	ATCG01060
AT1G66580	AT1G68540	AT2G18020	AT2G31980		AT3G54890	AT5G19220	AT3G47470	AT1G54690
AT1G66670	AT1G68560	AT2G18230	AT2G32720		AT4G39680	AT5G16960	AT3G46780	AT5G28840
AT1G66680	AT1G68590	AT2G18960	AT2G32730		AT5G08280	AT5G16920	AT3G20820	AT3G57150
AT1G66850	AT1G69250	AT2G19070	AT2G32810		AT3G56940	AT5G16760	AT3G16640	AT3G02630
AT1G66970	AT1G69295	AT2G19110	AT2G32920		AT5G14780	AT5G13650	AT3G04790	AT3G52500
AT1G67090	AT1G69410	AT2G19480	AT2G33040		AT5G62390	AT5G12940	AT2G47470	AT3G45010
AT1G67230	AT1G69500	AT2G19520	AT2G33150		AT3G14290	AT5G08580	AT2G47400	AT3G10410
AT1G67280	AT1G69740	AT2G19730	AT2G33210		AT2G46520	AT4G37980	AT2G42220	AT1G69740
AT1G67430	AT1G69830	AT2G19760	AT2G33410		AT5G66190	AT4G34450	AT2G36060	AT1G29970
AT1G67630	AT1G70310	AT2G19940	AT2G34040		AT1G20010	AT4G23650	AT2G30860	AT3G24480
AT1G67680	AT1G70320	AT2G20140	AT2G34430		AT1G69830	AT4G22670	AT1G80230	AT1G26850
AT1G67700	AT1G70410	AT2G20260	AT2G34480		AT1G06220	AT4G20980	AT1G74920	AT3G63140
AT1G67730	AT1G70570	AT2G20270	AT2G35370		AT3G60190	AT4G19210	AT1G53850	AT3G52880
AT1G67930	AT1G70600	AT2G20330	AT2G35605		AT5G38470	AT4G02060	AT1G48600	AT2G45960
AT1G68010	AT1G70730	AT2G20340	AT2G35630		AT2G30110	AT3G57890	AT1G20340	AT4G35830
AT1G68070	AT1G70770	AT2G20360	AT2G35635		AT5G17770	AT3G52500	AT1G04510	AT2G43710
AT1G68530	AT1G70830	AT2G20420	AT2G36060		AT2G30860	AT3G44330	AT5G63400	AT5G37640
AT1G68540	AT1G71220	AT2G20490	AT2G36130		AT1G24180	AT3G44110	AT5G60160	AT2G19940
AT1G68560	AT1G71260	AT2G20580	AT2G36160		AT5G36790	AT3G43300	AT5G59970	AT4G26970
AT1G68590	AT1G71695	AT2G20860	AT2G36250		AT1G77940	AT3G24170	AT5G54900	AT5G42080
AT1G68830	AT1G71860	AT2G20990	AT2G36530		AT4G29840	AT3G15610	AT5G53560	AT1G74260
AT1G68875	AT1G71950	AT2G21060	AT2G36850		AT5G20950	AT3G13470	AT5G42980	AT1G74970
AT1G69010	AT1G72150	AT2G21170	AT2G36880		AT5G03290	AT2G47400	AT5G28500	AT1G09340
AT1G69200	AT1G72370	AT2G21330	AT2G37220		AT4G09320	AT2G44640	AT5G19760	ATCG00720
AT1G69250	AT1G72550	AT2G21390	AT2G37660		AT2G28470	AT2G37040	AT5G18380	AT1G20020
AT1G69295	AT1G72610	AT2G21620	AT2G37790		AT2G47240	AT2G27720	AT5G16920	AT5G56500
AT1G69410	AT1G72730	AT2G21660	AT2G38040		AT4G18480	AT2G26590	AT5G03880	AT1G02840
AT1G69740	AT1G72810	AT2G22480	AT2G38270		AT5G51110	AT2G13360	AT4G38130	AT4G29130
AT1G69830	AT1G72970	AT2G22990	AT2G38280		AT2G17420	AT2G06050	AT4G31840	AT3G43540
AT1G70290	AT1G73230	AT2G23350	AT2G38410		AT1G29150	AT2G01140	AT4G27520	AT5G15450
AT1G70310	AT1G73370	AT2G24200	AT2G38550		AT3G14100	AT1G74470	AT4G24770	AT4G31700
AT1G70410	AT1G73430	AT2G24270	AT2G39730		AT3G58500	AT1G67650	AT4G11820	AT5G57120
AT1G70730	AT1G73990	AT2G24590	AT2G39770		AT2G41740	AT1G67680	AT4G09720	AT5G40950
AT1G70770	AT1G74020	AT2G24765	AT2G39800		AT1G29370	AT1G52410	AT4G09320	AT4G30810
AT1G70830	AT1G74030	AT2G25060	AT2G39990		AT3G42170	AT1G28290	AT3G63540	AT3G56940
AT1G70980	AT1G74040	AT2G25080	AT2G40060		AT1G13020	AT1G27090	AT3G63520	AT1G01620
AT1G71220	AT1G74060	AT2G25170	AT2G40100		AT4G39260	AT1G23900	AT3G63095	AT3G57290
AT1G71260	AT1G74260	AT2G25670	AT2G40290		AT4G01900	AT1G20330	AT3G55430	AT2G43090
AT1G71500	AT1G74470	AT2G25970	AT2G40490		AT3G11630	AT1G16350	AT3G49680	AT2G38280
AT1G71695	AT1G74540	AT2G26080	AT2G40590		AT3G19760	AT1G15750	AT3G47650	AT5G26710
AT1G71810	AT1G74560	AT2G26140	AT2G40660		AT5G52840	AT1G15730	AT3G18490	AT1G77590
AT1G71860	AT1G74690	AT2G26250	AT2G40840		AT2G20580	AT1G12840	AT3G12390	AT5G58590
AT1G71950	AT1G74790	AT2G26590	AT2G41430		AT5G19990	AT1G09340	AT3G06580	AT5G19450
AT1G72010	AT1G74910	AT2G26680	AT2G41840		AT1G18450	AT1G07040	AT3G05020	AT2G17130
AT1G72150	AT1G74920	AT2G26730	AT2G42220		ATCG00580	AT1G06290	AT2G47730	AT1G79940
AT1G72160	AT1G74960	AT2G26780	AT2G42600		AT1G05520	AT1G03680	AT2G03510	AT5G23060
AT1G72370	AT1G74970	AT2G27040	AT2G42740		AT4G33865	ATCG00800	AT1G71695	AT5G16920
AT1G72440	AT1G75030	AT2G27450	AT2G42800		AT1G76810	AT5G67500	AT1G47260	AT4G19210
AT1G72550	AT1G75170	AT2G27510	AT2G42910		AT4G19210	AT5G64090	AT1G44575	AT3G47470
AT1G72610	AT1G75270	AT2G27600	AT2G43360		AT1G22300	AT5G64040	AT1G31180	AT2G05830
AT1G72640	AT1G75330	AT2G27720	AT2G43680		AT4G01050	AT5G50370	AT1G18210	AT1G05260
AT1G72810	AT1G75350	AT2G27820	AT2G43710		AT2G17200	AT5G63400	AT1G13320	AT1G49240
AT1G72970	AT1G75560	AT2G27860	AT2G43750		AT5G26360	AT5G62530	AT1G11840	AT1G80410
AT1G73060	AT1G75660	AT2G27880	AT2G43910		AT3G12290	AT5G61410	AT1G06000	AT5G62790
AT1G73230	AT1G75690	AT2G28000	AT2G44040		AT3G24480	AT5G59910	AT5G57655	AT1G14410
AT1G73430	AT1G75790	AT2G28190	AT2G44050		AT1G64790	AT5G58090	AT3G52580	AT3G02260
AT1G73980	AT1G75840	AT2G28290	AT2G44060		AT1G04190	AT5G55220	AT5G42240	AT1G49340
AT1G73990	AT1G75910	AT2G28470	AT2G44160		AT3G02200	AT5G54270	AT5G44090	AT5G64940
AT1G74030	AT1G75930	AT2G28520	AT2G44350		AT1G20200	AT5G49970	AT3G49430	ATMG01275
AT1G74040	AT1G75940	AT2G28680	AT2G44640		AT1G15690	AT5G43010	AT4G39680	AT5G13420
AT1G74060	AT1G75950	AT2G28790	AT2G45470		AT3G52500	AT5G42790	AT5G35790	AT1G24300
AT1G74260	AT1G76010	AT2G28830	AT2G45790		AT2G25970	AT5G40870	AT3G59760	AT5G26360
AT1G74470	AT1G76030	AT2G29360	AT2G45810		AT5G15650	AT5G37510	AT1G48410	AT4G26910
AT1G74540	AT1G76080	AT2G29550	AT2G45820		AT1G13930	AT5G28840	AT3G49010	AT4G05390
AT1G74560	AT1G76100	AT2G29580	AT2G45960		AT4G03520	AT5G26210	AT1G78380	AT2G14120
AT1G74910	AT1G76140	AT2G29690	AT2G46280		AT3G03710	AT5G23300	AT5G23120	AT1G20330
AT1G74920	AT1G76150	AT2G29700	AT2G46540		AT2G26250	AT5G21274	AT1G50370	AT5G50920
AT1G74960	AT1G76160	AT2G29980	AT2G46820		AT3G48000	AT5G19510	AT4G17100	AT3G50820
AT1G74970	AT1G76180	AT2G30050	AT2G47240		AT5G28540	AT5G18380	AT4G02770	AT5G14740
AT1G75030	AT1G76400	AT2G30110	AT2G47250		AT3G12110	AT5G18230	AT4G13770	AT3G23810
AT1G75050	AT1G76550	AT2G30200	AT2G47390		AT3G09440	AT5G17380	AT4G01800	AT1G79920
AT1G75270	AT1G76810	AT2G30490	AT2G47400		AT5G14740	AT5G14030	AT3G16830	AT2G21330
AT1G75280	AT1G77180	AT2G30500	AT2G47470		AT5G23900	AT5G13930	AT1G73230	AT3G08590
AT1G75330	AT1G77480	AT2G30860	AT2G47510		AT1G23190	AT5G13850	AT1G74960	AT4G39260
AT1G75350	AT1G77490	AT2G30970	AT2G47710		AT2G40590	AT5G11580	AT4G26530	AT1G14320
AT1G75510	AT1G77510	AT2G31390	AT2G47730		AT4G05180	AT5G08540	AT3G51550	AT3G61240
AT1G75660	AT1G77550	AT2G31570	AT3G01280		AT2G45960	AT5G07830	AT3G12050	AT2G36580
AT1G75690	AT1G77590	AT2G31610	AT3G01390		AT3G13930	AT5G07440	AT2G47250	AT4G17520
AT1G75780	AT1G77670	AT2G32080	AT3G01480		AT3G14310	AT5G03880	AT1G77490	AT1G18540
AT1G75790	AT1G77940	AT2G32730	AT3G01500		AT4G21710	AT5G03630	AT2G36250	AT1G09640
AT1G75880	AT1G78060	AT2G32920	AT3G01780		AT1G07510	AT4G39860	AT3G01780	AT1G02800
AT1G75910	AT1G78140	AT2G33040	AT3G02030		AT4G20980	AT4G39730	AT3G06860	AT5G09590
AT1G75930	AT1G78150	AT2G33150	AT3G02080		AT4G04460	AT4G39680	AT5G66760	AT1G64790
AT1G75940	AT1G78190	AT2G33210	AT3G02090		AT3G55120	AT4G38220	AT5G26860	AT1G14850
AT1G76010	AT1G78300	AT2G33340	AT3G02110		AT3G26720	AT4G36760	AT3G61440	AT5G43500
AT1G76030	AT1G78370	AT2G33380	AT3G02200		AT3G04400	AT4G29350	AT3G18080	AT4G12770
AT1G76080	AT1G78380	AT2G33410	AT3G02230		AT3G02110	AT4G23850	AT2G28190	AT3G60860
AT1G76160	AT1G78570	AT2G33840	AT3G02360		AT2G27710	AT4G23670	AT4G29040	AT1G80930
AT1G76180	AT1G78820	AT2G34040	AT3G02560		AT2G25670	AT4G18480	AT4G34200	AT4G29060
AT1G76400	AT1G78830	AT2G34250	AT3G02600		AT1G79210	AT4G16155	AT3G01480	AT3G58510
AT1G76550	AT1G78900	AT2G34430	AT3G02630		AT1G72970	AT4G14160	AT2G37040	AT2G35630
AT1G76810	AT1G78915	AT2G34480	AT3G02760		AT1G52000	AT4G12420	AT4G31120	AT2G20190
AT1G76850	AT1G78970	AT2G34560	AT3G02880		AT1G09750	AT3G61240	AT5G20280	AT1G73990
AT1G76880	AT1G79040	AT2G34590	AT3G03250		AT5G62530	AT2G43750	AT1G02813	AT5G08280
AT1G77180	AT1G79090	AT2G34680	AT3G03270		AT5G60640	AT3G59760	AT5G05270	AT4G31990
AT1G77490	AT1G79230	AT2G35040	AT3G03710		AT5G19440	AT3G59540	AT5G10540	AT4G27500
AT1G77510	AT1G79340	AT2G35370	AT3G03780		AT5G14170	AT3G55610	AT4G35100	AT4G01690
AT1G77590	AT1G79440	AT2G35450	AT3G03960		AT5G09510	AT3G55120	AT3G14415	AT4G01290
AT1G77670	AT1G79500	AT2G35490	AT3G04080		AT4G27090	AT3G48000	AT1G18540	AT3G49010
AT1G77710	AT1G79530	AT2G35605	AT3G04120		AT4G18040	AT3G47470	AT1G18500	AT3G44310
AT1G77940	AT1G79550	AT2G35635	AT3G04290		AT3G54470	AT3G45010	AT4G18670	AT3G21140
AT1G78060	AT1G79650	AT2G36060	AT3G04400		AT3G12390	AT3G25230	AT2G22480	AT3G15980
AT1G78140	AT1G79690	AT2G36130	AT3G04550		AT2G47400	AT3G24420	AT3G58510	AT3G09100
AT1G78150	AT1G79720	AT2G36200	AT3G04600		AT2G45470	AT3G15640	AT4G26970	AT3G02030
AT1G78300	AT1G79750	AT2G36250	AT3G04790		AT2G13360	AT3G13930	AT1G54080	AT2G26590
AT1G78370	AT1G79850	AT2G36460	AT3G04840		AT1G79340	AT3G13450	AT3G57150	AT2G05120
AT1G78380	AT1G79870	AT2G36530	AT3G05020		AT1G78060	AT3G12670	AT1G71220	AT1G48520
AT1G78570	AT1G79920	AT2G36580	AT3G05060		AT1G70830	AT3G12290	AT1G14980	AT1G44910
AT1G78630	AT1G79930	AT2G36880	AT3G05350		AT1G66670	AT3G11830	AT5G66530	AT1G27595
AT1G78680	AT1G79940	AT2G37040	AT3G05530		AT1G62940	AT3G07390	AT3G62530	AT1G23900
AT1G78830	AT1G80070	AT2G37660	AT3G05580		AT1G35580	AT3G06580	AT2G33040	AT1G22410
AT1G78870	AT1G80230	AT2G37760	AT3G05600		AT1G15340	AT3G05530	AT1G63660	AT1G21660
AT1G78880	AT1G80270	AT2G37790	AT3G05910		AT5G67500	AT3G05020	AT3G51800	AT1G07250
AT1G78900	AT1G80360	AT2G38040	AT3G06580		AT5G66530	AT3G04790	AT1G52360	ATCG00800
AT1G79010	AT1G80410	AT2G38110	AT3G06650		AT5G52240	AT3G03920	AT3G49720	AT5G63980
AT1G79090	AT1G80480	AT2G38270	AT3G06670		AT5G46290	AT3G01480	AT1G70730	AT5G60960
AT1G79210	AT1G80670	AT2G38280	AT3G06850		AT5G43830	AT2G47510	AT1G07040	AT5G53620
AT1G79230	AT1G80750	AT2G38410	AT3G06860		AT4G38350	AT2G45470	AT3G61110	AT5G49030
AT1G79280	AT1G80930	AT2G38440	AT3G07390		AT4G36680	AT2G44060	AT4G11010	AT5G38530
AT1G79340	AT2G01140	AT2G38550	AT3G07660		AT4G13850	AT2G43680	AT2G38280	AT5G14030
AT1G79440	AT2G01250	AT2G38610	AT3G07770		AT3G63490	AT2G31390	AT5G64040	AT5G13280
AT1G79500	AT2G01320	AT2G38700	AT3G08030		AT3G51240	AT2G30490	AT5G40950	AT5G11720
AT1G79530	AT2G01350	AT2G39080	AT3G08530		AT3G49470	AT2G19480	AT3G04920	AT5G11580
AT1G79550	AT2G01520	AT2G39730	AT3G08580		AT3G27240	AT2G18230	ATCG01130	AT5G01400
AT1G79690	AT2G01720	AT2G39770	AT3G08590		AT3G26060	AT2G17390	AT5G19780	AT4G29840
AT1G79730	AT2G01750	AT2G39990	AT3G08940		AT3G21750	AT1G80750	AT4G29840	AT4G27585
AT1G79750	AT2G01970	AT2G40060	AT3G08947		AT3G13560	AT1G79340	AT5G13930	AT4G24520
AT1G79830	AT2G02040	AT2G40100	AT3G09200		AT3G13235	AT1G79230	AT4G21150	AT4G20980
AT1G79850	AT2G02100	AT2G40490	AT3G09440		AT3G06350	AT1G75350	AT4G19210	AT4G00430
AT1G79870	AT2G02160	AT2G40660	AT3G09630		AT3G03250	AT1G74910	AT2G14120	AT3G63460
AT1G79920	AT2G02500	AT2G40840	AT3G09820		AT3G01910	AT1G66580	AT4G15210	AT3G60830
AT1G79930	AT2G02560	AT2G40930	AT3G09840		AT2G44350	AT1G62640	AT1G72610	AT3G20630
AT1G80070	AT2G02790	AT2G41040	AT3G10370		AT2G19760	AT1G60420	AT5G14780	AT3G19980
AT1G80230	AT2G03200	AT2G41220	AT3G10380		AT1G74260	AT1G59900	AT4G10710	AT3G11980
AT1G80300	AT2G03510	AT2G41430	AT3G10410		AT1G73230	AT1G58080	AT5G47690	AT2G47510
AT1G80360	AT2G03680	AT2G41740	AT3G10740		AT1G72610	AT1G56580	AT5G12940	AT2G35860
AT1G80410	AT2G03850	AT2G41840	AT3G10850		AT1G69250	AT1G55020	AT1G79500	AT2G28290
AT1G80420	AT2G04030	AT2G42220	AT3G10920		AT1G56450	AT1G54570	AT5G50850	AT2G26140
AT1G80480	AT2G04280	AT2G42600	AT3G11130		AT1G27540	AT1G53070	AT5G11670	AT2G25080
AT1G80600	AT2G04570	AT2G42680	AT3G11170		AT1G20340	AT1G44575	AT1G57860	AT2G24050
AT1G80670	AT2G04780	AT2G42910	AT3G11330		AT1G17100	AT1G35580	AT3G26720	AT2G18170
AT1G80930	AT2G05070	AT2G43030	AT3G11630		AT1G15120	AT1G31230	AT2G20990	AT2G13360
AT2G01140	AT2G05120	AT2G43090	AT3G11710		AT1G02140	AT1G30690	AT4G29130	AT2G02560
AT2G01250	AT2G05710	AT2G43160	AT3G11830		AT1G57860	AT1G29670	AT1G10290	AT1G76810
AT2G01350	AT2G05830	AT2G43360	AT3G11910		AT5G60980	AT1G19670	AT2G19480	AT1G75270
AT2G01520	AT2G05840	AT2G43410	AT3G11940		AT5G22020	AT1G18450	AT2G43770	AT1G74920
AT2G01650	AT2G05920	AT2G43680	AT3G11980		AT4G35260	AT1G16470	AT5G49910	AT1G72970
AT2G01720	AT2G05990	AT2G43710	AT3G12110		AT4G19410	AT1G15340	AT2G21390	AT1G68540
AT2G01970	AT2G06850	AT2G43750	AT3G12145		AT4G35090	AT1G14980	AT3G13930	AT1G55480
AT2G02040	AT2G07050	AT2G43770	AT3G12390		AT2G33410	AT1G14810	AT5G11560	AT1G29670
AT2G02100	AT2G07360	AT2G43790	AT3G12490		AT5G36230	AT1G14510	AT5G38430	AT1G29370
AT2G02160	AT2G07560	AT2G43910	AT3G12780		AT1G12840	AT1G13270	AT3G49470	AT1G06900
AT2G02500	AT2G07690	AT2G44040	AT3G13120		AT2G01720	AT1G10950	AT2G26590	AT1G03630
AT2G02560	AT2G07698	AT2G44060	AT3G13235		AT5G20630	AT5G51750	AT4G28470	AT1G01960
AT2G02990	AT2G13360	AT2G44160	AT3G13300		AT2G37040	AT2G40930	AT1G79340	ATCG00130
AT2G03150	AT2G14120	AT2G44180	AT3G13450		AT5G19220	AT5G53120	AT1G52380	AT5G66530
AT2G03510	AT2G14260	AT2G44270	AT3G13560		AT5G65760	AT5G59870	AT4G36810	AT5G65760
AT2G03680	AT2G14740	AT2G44350	AT3G13570		AT4G26970	AT5G43640	AT1G22410	AT5G62670
AT2G03740	AT2G14835	AT2G44530	AT3G13772		AT3G50670	AT1G70770	AT5G42080	AT5G58060
AT2G03820	AT2G15090	AT2G44640	AT3G13920		AT5G19780	AT3G52300	AT3G47930	AT5G55730
AT2G03850	AT2G15620	AT2G45010	AT3G13930		AT5G04590	AT5G02240	AT4G32760	AT5G55230
AT2G04030	AT2G15860	AT2G45200	AT3G14100		AT5G28500	AT1G80930	AT4G31180	AT5G54810
AT2G04280	AT2G16070	AT2G45290	AT3G14110		AT1G69620	AT4G32720	AT1G09870	AT5G52840
AT2G04570	AT2G16430	AT2G45300	AT3G14290		AT1G05500	AT3G14420	AT1G65960	AT5G50210
AT2G04780	AT2G16570	AT2G45470	AT3G14390		AT1G65270	AT5G51820	AT4G26760	AT5G49970
AT2G04842	AT2G16600	AT2G45790	AT3G14415		AT2G03680	AT5G12950	AT3G17810	AT5G44620
AT2G05070	AT2G16940	AT2G45820	AT3G14420		AT1G18070	AT3G49010	AT5G48300	AT5G43960
AT2G05120	AT2G16950	AT2G46280	AT3G14840		AT5G30510	AT3G13300	AT2G44120	AT5G38480
AT2G05380	AT2G17200	AT2G46520	AT3G14930		AT2G30490	AT5G67360	AT5G46280	AT5G28020
AT2G05520	AT2G17265	AT2G46820	AT3G14940		AT1G29670	AT1G08420	AT4G39080	AT5G27770
AT2G05710	AT2G17340	AT2G47240	AT3G14990		AT4G39800	AT5G11670	AT4G29060	AT5G23740
AT2G05830	AT2G17380	AT2G47390	AT3G15010		AT5G60600	AT2G32730	AT5G62790	AT5G23250
AT2G05920	AT2G17390	AT2G47400	AT3G15180		AT2G33380	AT3G48500	AT5G22780	AT5G19690
AT2G05990	AT2G17410	AT2G47470	AT3G15360		AT3G62410	AT2G43710	AT5G56740	AT5G16050
AT2G06050	AT2G17420	AT2G47510	AT3G15450		AT3G49680	AT3G19760	AT5G10360	AT5G15490
AT2G06210	AT2G17630	AT2G47650	AT3G15610		AT1G70770	AT2G05920	AT3G48930	AT5G13710
AT2G06850	AT2G17870	AT2G47710	AT3G15640		AT4G02770	AT5G67150	AT5G53170	AT5G08300
AT2G06990	AT2G17930	AT2G47730	AT3G15730		AT5G58290	AT2G28790	AT5G52560	AT5G07990
AT2G07050	AT2G17980	AT2G47840	AT3G16080		AT3G47650	AT5G19180	AT3G17940	AT5G03850
AT2G07360	AT2G18020	AT2G47940	AT3G16100		AT1G14650	AT5G65760	AT4G38220	AT5G03630
AT2G07560	AT2G18110	AT3G01180	AT3G16110		AT4G22240	AT5G18620	AT2G33410	AT5G03290
AT2G07690	AT2G18170	AT3G01280	AT3G16140		AT5G23890	AT3G20630	AT1G51570	AT4G38460
AT2G10940	AT2G18230	AT3G01310	AT3G16630		AT5G45775	AT3G17390	AT5G41600	AT4G38130
AT2G10950	AT2G18510	AT3G01390	AT3G16640		AT1G18800	AT1G11870	AT1G66670	AT4G37980
AT2G13360	AT2G18710	AT3G01480	AT3G16830		AT1G69740	AT1G33410	AT5G56680	AT4G35860
AT2G13540	AT2G18960	AT3G01500	AT3G16910		ATMG00510	AT5G63110	AT2G42910	AT4G34200
AT2G13560	AT2G19070	AT3G01540	AT3G16950		AT4G26840	AT5G13450	AT3G44330	AT4G31580
AT2G14170	AT2G19110	AT3G02030	AT3G17020		AT1G03630	AT3G53460	AT3G05600	AT4G27560
AT2G14260	AT2G19480	AT3G02080	AT3G17170		AT4G18670	AT4G16340	AT1G14320	AT4G22350
AT2G14740	AT2G19520	AT3G02090	AT3G17350		ATCG00380	AT1G08065	AT5G64050	AT4G21710
AT2G14835	AT2G19730	AT3G02110	AT3G17390		AT3G01680	AT4G12650	AT5G13380	AT4G21210
AT2G15090	AT2G19760	AT3G02200	AT3G17410		AT4G24680	AT5G52560	AT5G36890	AT4G20850
AT2G15620	AT2G19880	AT3G02230	AT3G17820		AT3G23990	AT1G23860	ATCG00720	AT4G16760
AT2G16070	AT2G19940	AT3G02260	AT3G17840		AT5G08300	AT5G06600	AT2G32730	AT4G16700
AT2G16430	AT2G20230	AT3G02360	AT3G18000		AT1G06550	AT3G13580	ATCG00190	AT4G16660
AT2G16570	AT2G20330	AT3G02560	AT3G18035		AT4G16130	AT5G23250	AT4G00830	AT4G16143
AT2G16600	AT2G20340	AT3G02630	AT3G18080		AT2G02560	AT5G11770	AT1G79440	AT4G13850
AT2G16640	AT2G20360	AT3G03250	AT3G18130		AT4G23100	AT1G02140	AT5G53460	AT4G13010
AT2G16780	AT2G20420	AT3G03780	AT3G18190		AT5G19820	AT1G62940	AT2G16950	AT4G04020
AT2G16940	AT2G20490	AT3G03920	AT3G18420		AT1G02813	AT5G64270	ATCG00790	AT3G62870
AT2G16950	AT2G20530	AT3G03960	AT3G18490		AT1G80410	AT3G52880	AT3G07020	AT3G61430
AT2G17130	AT2G20550	AT3G04120	AT3G18590		AT4G35830	AT2G17560	AT1G01620	AT3G58560
AT2G17200	AT2G20580	AT3G04290	AT3G18600		AT4G15410	AT1G08480	AT4G16060	AT3G57890
AT2G17265	AT2G20890	AT3G04400	AT3G18740		AT5G40370	ATCG01310	AT5G03290	AT3G55610
AT2G17280	AT2G20900	AT3G04550	AT3G18780		AT4G04640	AT4G23100	AT4G11380	AT3G55280
AT2G17390	AT2G20990	AT3G04600	AT3G18820		AT1G20330	AT1G30400	AT2G02160	AT3G54540
AT2G17420	AT2G21060	AT3G04710	AT3G18860		AT5G63310	AT5G59850	AT1G49240	AT3G53020
AT2G17510	AT2G21130	AT3G04770	AT3G19170		AT5G59850	AT5G12250	AT1G08470	AT3G47930
AT2G17870	AT2G21160	AT3G04790	AT3G19240		AT5G63140	AT4G36690	AT4G24220	AT3G29360
AT2G17930	AT2G21170	AT3G04840	AT3G19420		AT5G13520	AT4G19410	AT5G50920	AT3G24170
AT2G17980	AT2G21270	AT3G04870	AT3G19450		AT5G67360	AT3G02030	AT3G02260	AT3G20820
AT2G18020	AT2G21330	AT3G04880	AT3G19760		AT1G12570	AT3G55430	AT4G39090	AT3G20000
AT2G18110	AT2G21390	AT3G05020	AT3G19820		AT2G24590	AT4G25240	AT1G63940	AT3G16950
AT2G18230	AT2G21410	AT3G05180	AT3G20000		AT1G14810	AT3G07160	AT3G48500	AT3G11910
AT2G18330	AT2G21470	AT3G05350	AT3G20320		AT1G78680	AT1G02840	AT3G13772	AT3G11170
AT2G18510	AT2G21530	AT3G05530	AT3G20390		AT5G35430	ATCG00500	AT1G75350	AT3G08947
AT2G18710	AT2G21580	AT3G05590	AT3G20550		AT4G09010	AT5G15490	AT1G51110	AT3G07480
AT2G18960	AT2G21620	AT3G05970	AT3G20630		AT1G62020	AT3G13235	AT5G56500	AT3G07390
AT2G19070	AT2G21660	AT3G06050	AT3G20820		AT3G52180	AT4G33090	AT5G60980	AT3G03380
AT2G19110	AT2G22240	AT3G06350	AT3G21750		AT3G02630	ATCG01280	AT4G38600	AT3G02880
AT2G19480	AT2G22420	AT3G06410	AT3G21865		AT5G62670	AT2G28830	AT3G54540	AT3G01480
AT2G19520	AT2G22480	AT3G06580	AT3G22110		AT4G32520	AT2G05120	AT3G11940	AT2G45790
AT2G19640	AT2G22780	AT3G06650	AT3G22200		AT4G20850	AT1G50480	AT5G36880	AT2G44060
AT2G19730	AT2G22980	AT3G06720	AT3G22960		AT3G11400	AT5G46290	AT3G42050	AT2G38270
AT2G19760	AT2G23120	AT3G06850	AT3G23300		ATCG00500	AT3G13120	AT2G06850	AT2G37220
AT2G19880	AT2G23350	AT3G06860	AT3G23490		AT3G10920	AT3G11710	AT1G62740	AT2G35010
AT2G19940	AT2G24200	AT3G07020	AT3G23600		AT5G07350	AT2G41740	AT5G43830	AT2G34590
AT2G20260	AT2G24270	AT3G07090	AT3G23810		AT5G38430	AT2G35490	AT4G32520	AT2G30970
AT2G20330	AT2G24440	AT3G07110	AT3G23920		AT5G50920	AT5G36880	AT3G56090	AT2G29570
AT2G20340	AT2G24490	AT3G07160	AT3G23990		AT1G13060	AT1G29150	AT3G23770	AT2G27510
AT2G20360	AT2G24590	AT3G07220	AT3G25050		AT1G47260	AT5G65620	AT3G15090	AT2G05990
AT2G20420	AT2G24765	AT3G07320	AT3G25150		AT1G74970	AT1G55480	AT2G30200	AT1G80380
AT2G20490	AT2G24820	AT3G07390	AT3G25230		AT1G13280	AT4G33400	AT1G20450	AT1G79690
AT2G20530	AT2G24940	AT3G07480	AT3G25520		AT4G14300	AT1G05190	AT1G16350	AT1G79500
AT2G20580	AT2G25060	AT3G07660	AT3G25530		AT4G29350	AT4G02990	AT3G02630	AT1G79340
AT2G20990	AT2G25080	AT3G07770	AT3G25800		AT4G30210	AT3G48990	AT1G30400	AT1G78060
AT2G21060	AT2G25170	AT3G07880	AT3G25860		AT2G03510	AT1G27650	AT5G18170	AT1G76880
AT2G21130	AT2G25670	AT3G08030	AT3G25920		AT3G45010	AT5G22640	AT4G29410	AT1G74910
AT2G21170	AT2G25970	AT3G08530	AT3G26060		AT5G25757	AT3G16370	AT1G20920	AT1G74560
AT2G21250	AT2G26080	AT3G08580	AT3G26520		AT5G41970	AT2G26730	ATCG00130	AT1G74540
AT2G21330	AT2G26140	AT3G08590	AT3G26650		AT2G45640	AT5G41970	AT3G63170	AT1G70410
AT2G21390	AT2G26250	AT3G08600	AT3G26720		AT2G45300	AT5G27540	AT3G59020	AT1G64550
AT2G21470	AT2G26590	AT3G08680	AT3G27310		AT5G28900	AT5G58070	AT3G13235	AT1G63940
AT2G21580	AT2G26730	AT3G08910	AT3G27690		AT5G35590	AT2G25060	ATCG00580	AT1G60900
AT2G21590	AT2G26740	AT3G08940	AT3G27740		AT5G03630	AT1G31930	AT5G63980	AT1G59900
AT2G21620	AT2G26900	AT3G08943	AT3G27850		AT1G75690	AT1G01620	AT5G35590	AT1G59610
AT2G21660	AT2G27020	AT3G08947	AT3G28715		AT1G67430	AT4G10710	AT5G22800	AT1G52410
AT2G21790	AT2G27040	AT3G09100	AT3G29320		AT1G26850	AT4G11010	AT4G02530	AT1G52380
AT2G22230	AT2G27100	AT3G09200	AT3G29360		AT2G43910	AT5G56350	AT2G26740	AT1G47980
AT2G22400	AT2G27210	AT3G09440	AT3G42050		AT1G77180	AT3G57290	AT1G75030	AT1G41830
AT2G22420	AT2G27510	AT3G09680	AT3G42170		AT1G07360	AT1G01710	AT1G48830	AT1G30600
AT2G22480	AT2G27530	AT3G09820	AT3G42960		AT1G01610	AT1G06220	AT1G15690	AT1G26630
AT2G22780	AT2G27600	AT3G09840	AT3G43300		AT1G16880	AT4G01690	AT1G20010	AT1G26570
AT2G22980	AT2G27680	AT3G10380	AT3G44110		AT3G45190	AT1G07660	AT3G50820	AT1G21680
AT2G23350	AT2G27720	AT3G10410	AT3G44310		AT1G61790	AT5G42740	AT2G34430	AT1G21380
AT2G24050	AT2G27820	AT3G10700	AT3G44330		AT1G79230	AT5G08380	AT2G21330	AT1G20370
AT2G24200	AT2G27860	AT3G10740	AT3G44750		AT1G22840	AT1G07250	AT3G23810	AT1G18450
AT2G24270	AT2G28000	AT3G10850	AT3G45010		AT1G17745	AT5G49910	AT2G44160	AT1G16460
AT2G24420	AT2G28190	AT3G10920	AT3G45140		AT2G23350	AT5G53460	AT4G36130	AT1G12360
AT2G24580	AT2G28290	AT3G11170	AT3G46000		AT1G76010	AT5G13000	AT4G39260	AT1G11890
AT2G24590	AT2G28470	AT3G11200	AT3G46010		AT3G50820	AT4G36080	AT5G35530	AT1G04690
AT2G24940	AT2G28540	AT3G11630	AT3G46440		AT1G26910	AT4G20910	AT2G16600	AT1G02305
AT2G25060	AT2G28630	AT3G11710	AT3G46670		AT1G05190	AT2G38770	AT2G21170	AT1G02080
AT2G25080	AT2G28680	AT3G11830	AT3G46740		AT1G54100	AT5G62670	AT3G02360	AT1G01510
AT2G25170	AT2G28790	AT3G11910	AT3G46780		AT2G44120	AT5G06110	AT5G62670	ATCG00570
AT2G25670	AT2G29140	AT3G11940	AT3G46940		AT4G31880	AT2G46020	AT4G38680	ATCG00500
AT2G25970	AT2G29360	AT3G11980	AT3G46970		AT1G74960	AT2G28290	AT4G17890	AT5G67500
AT2G26080	AT2G29550	AT3G12050	AT3G47070		AT5G09590	AT5G63620	AT3G18820	AT5G66510
AT2G26140	AT2G29570	AT3G12110	AT3G47370		AT5G25460	AT2G47800	AT3G24480	AT5G66170
AT2G26250	AT2G29690	AT3G12120	AT3G47470		AT3G05600	AT3G62360	AT2G41220	AT5G64040
AT2G26590	AT2G29980	AT3G12145	AT3G47520		AT2G05830	AT2G06210	AT3G03920	AT5G60160
AT2G26730	AT2G30000	AT3G12390	AT3G47650		AT2G04570	AT1G25350	AT2G22125	AT5G57330
AT2G26740	AT2G30050	AT3G12490	AT3G47800		AT1G12000	AT1G03220	AT1G15200	AT5G53170
AT2G26890	AT2G30060	AT3G12670	AT3G47930		AT1G31850	AT5G56010	AT5G26210	AT5G52160
AT2G26900	AT2G30110	AT3G12680	AT3G48000		AT3G07160	AT5G28540	AT3G11400	AT5G51550
AT2G26930	AT2G30150	AT3G12780	AT3G48090		AT5G42950	AT3G50820	AT5G24710	AT5G49510
AT2G27040	AT2G30200	AT3G13060	AT3G48500		AT5G63840	AT3G12110	AT5G07350	AT5G48810
AT2G27100	AT2G30490	AT3G13235	AT3G48690		AT5G58330	AT1G12900	AT4G20980	AT5G46760
AT2G27170	AT2G30500	AT3G13300	AT3G48730		AT5G49720	AT3G53750	AT4G20850	AT5G46290
AT2G27210	AT2G30860	AT3G13450	AT3G48870		AT5G26667	AT1G79920	AT1G78570	AT5G41970
AT2G27510	AT2G30950	AT3G13460	AT3G49010		AT3G54540	AT1G09640	AT1G31730	AT5G40370
AT2G27530	AT2G30970	AT3G13560	AT3G49250		AT2G38140	AT3G06650	AT5G46290	AT5G24490
AT2G27600	AT2G31240	AT3G13580	AT3G49430		AT1G52510	AT5G39850	AT5G44650	AT5G23880
AT2G27680	AT2G31570	AT3G13772	AT3G49470		AT5G10840	AT2G21170	AT5G20890	AT5G23575
AT2G27720	AT2G31610	AT3G13860	AT3G49680		AT5G09650	AT5G14740	AT4G36690	AT5G23540
AT2G27860	AT2G31980	AT3G13870	AT3G50670		AT5G03650	AT5G01530	AT4G23650	AT5G23300
AT2G27970	AT2G32080	AT3G13920	AT3G50820		AT4G04910	AT5G24770	AT4G04640	AT5G22780
AT2G28000	AT2G32260	AT3G13930	AT3G51000		AT3G18190	AT5G03300	AT4G00570	AT5G22650
AT2G28190	AT2G32600	AT3G13990	AT3G51240		AT2G44100	AT3G04920	AT3G48990	AT5G22320
AT2G28290	AT2G32700	AT3G14067	AT3G51550		AT4G14160	AT5G35530	AT3G22520	AT5G12410
AT2G28360	AT2G32730	AT3G14100	AT3G52140		AT2G20420	AT3G23810	AT3G08947	AT5G09550
AT2G28470	AT2G32850	AT3G14240	AT3G52150		AT4G35790	AT3G02080	AT2G46520	AT5G08180
AT2G28540	AT2G32920	AT3G14290	AT3G52200		AT1G12050	AT4G26970	AT2G34590	AT5G05740
AT2G28680	AT2G33040	AT3G14415	AT3G52300		AT3G13870	AT4G10450	AT2G07360	AT5G03740
AT2G28790	AT2G33150	AT3G14420	AT3G52380		AT2G06850	AT5G27120	AT2G05120	AT5G03650
AT2G28800	AT2G33210	AT3G14790	AT3G52500		AT1G48850	AT3G27300	AT1G80670	AT4G39660
AT2G29450	AT2G33340	AT3G14840	AT3G52730		AT1G08480	AT5G64030	AT1G74690	AT4G37925
AT2G29550	AT2G33410	AT3G14930	AT3G52880		AT5G49910	AT4G21280	AT1G68530	AT4G36810
AT2G29980	AT2G33840	AT3G15010	AT3G52930		AT1G74060	AT3G17840	AT1G63210	AT4G35100
AT2G30050	AT2G34040	AT3G15090	AT3G52960		AT2G41220	AT1G16340	AT1G65440	AT4G34620
AT2G30060	AT2G34170	AT3G15610	AT3G52990		AT2G02130	AT5G17050	AT1G26110	AT4G33910
AT2G30110	AT2G34430	AT3G15640	AT3G53110		AT5G42100	AT4G00430	AT1G12000	AT4G32760
AT2G30200	AT2G34480	AT3G15730	AT3G53260		AT5G11670	AT5G63570	AT1G01960	AT4G32720
AT2G30490	AT2G34560	AT3G15790	AT3G53420		AT3G06580	AT5G27030	AT5G63110	AT4G31340
AT2G30500	AT2G34590	AT3G16100	AT3G53430		AT2G20530	AT5G15450	AT5G57290	AT4G30530
AT2G30720	AT2G34680	AT3G16140	AT3G53520		AT2G17870	AT1G32490	AT5G54640	AT4G26555
AT2G30860	AT2G34810	AT3G16480	AT3G53580		AT1G48830	AT3G59770	AT5G51110	AT4G23690
AT2G30950	AT2G34860	AT3G16640	AT3G53750		AT5G27700	AT1G67120	AT5G42100	AT4G23650
AT2G30970	AT2G35010	AT3G16830	AT3G53870		AT4G17090	AT4G35800	AT5G38530	AT4G21470
AT2G31390	AT2G35040	AT3G16910	AT3G54010		AT1G07140	AT5G49030	AT5G26742	AT4G12730
AT2G31610	AT2G35450	AT3G16950	AT3G54050		AT3G23810	AT5G20490	AT5G19440	AT4G12420
AT2G31670	AT2G35490	AT3G17020	AT3G54170		AT5G02490	AT4G00740	AT5G08280	AT4G08950
AT2G31740	AT2G35605	AT3G17170	AT3G54400		AT3G53750	AT2G38020	AT5G02770	AT4G08900
AT2G31810	AT2G35630	AT3G17210	AT3G54470		AT1G02500	AT5G65410	AT5G01600	AT4G05530
AT2G32230	AT2G35635	AT3G17310	AT3G54660		AT5G03300	AT5G44090	AT4G35450	AT4G04910
AT2G32240	AT2G35790	AT3G17390	AT3G54670		AT1G59359	AT5G13630	AT4G31500	AT4G03520
AT2G32520	AT2G36130	AT3G17940	AT3G54760		AT5G01530	AT5G12150	AT4G29350	AT4G01897
AT2G32600	AT2G36190	AT3G18000	AT3G54890		AT1G64190	AT5G01400	AT4G29010	AT3G63540
AT2G32730	AT2G36250	AT3G18080	AT3G55040		AT5G56500	AT4G34200	AT4G23630	AT3G63520
AT2G32810	AT2G36290	AT3G18190	AT3G55120		AT4G36130	AT4G28480	AT4G16660	AT3G63170
AT2G32920	AT2G36380	AT3G18420	AT3G55140		AT4G29410	AT4G15560	AT4G16155	AT3G60820
AT2G33040	AT2G36460	AT3G18590	AT3G55220		AT2G17390	AT4G08350	AT4G13850	AT3G59920
AT2G33120	AT2G36530	AT3G18740	AT3G55360		AT3G07770	AT3G54230	AT3G62870	AT3G59540
AT2G33150	AT2G36580	AT3G18780	AT3G55410		AT1G77510	AT3G27925	AT3G62600	AT3G59530
AT2G33340	AT2G36850	AT3G18820	AT3G55440		AT3G27690	AT2G38270	AT3G59920	AT3G58010
AT2G33410	AT2G36880	AT3G19170	AT3G55620		AT4G00430	AT2G21060	AT3G54760	AT3G55220
AT2G33470	AT2G37040	AT3G19760	AT3G55800		AT2G21170	AT2G02560	AT3G53130	AT3G54470
AT2G33730	AT2G37220	AT3G19820	AT3G56130		AT3G61240	AT1G74560	AT3G27820	AT3G54400
AT2G33830	AT2G37230	AT3G19980	AT3G56150		AT5G16050	AT1G27680	AT3G21750	AT3G53580
AT2G33840	AT2G37500	AT3G20000	AT3G56310		AT4G26870	AT1G26560	AT3G03710	AT3G53430
AT2G34040	AT2G37660	AT3G20050	AT3G56460		AT5G19550	AT5G65720	AT3G03250	AT3G43300
AT2G34170	AT2G37790	AT3G20390	AT3G56490		AT5G36890	AT5G65010	AT2G44350	AT3G42050
AT2G34470	AT2G38000	AT3G20630	AT3G56940		AT1G50370	AT5G63190	AT2G41040	AT3G27925
AT2G34480	AT2G38040	AT3G20820	AT3G57030		AT2G19940	AT5G60960	AT2G38550	AT3G26520
AT2G34560	AT2G38110	AT3G20970	AT3G57280		AT2G28290	AT5G55660	AT2G38410	AT3G24830
AT2G34590	AT2G38270	AT3G21110	AT3G57290		AT2G14120	AT5G55130	AT2G33340	AT3G23990
AT2G34680	AT2G38280	AT3G21140	AT3G57560		AT1G26110	AT5G47910	AT2G32920	AT3G23700
AT2G34860	AT2G38400	AT3G21190	AT3G57610		AT5G64420	AT5G43960	AT2G29580	AT3G23490
AT2G35010	AT2G38550	AT3G21750	AT3G57890		AT5G58470	AT5G40340	AT5G06060	AT3G22990
AT2G35040	AT2G38700	AT3G21865	AT3G58140		AT3G50590	AT5G37720	AT2G29360	AT3G18000
AT2G35450	AT2G38770	AT3G22110	AT3G58500		AT2G38280	AT5G26860	AT2G24820	AT3G17940
AT2G35490	AT2G39010	AT3G22200	AT3G58510		AT1G66430	AT5G13030	AT2G19730	AT3G16910
AT2G35605	AT2G39730	AT3G22380	AT3G58610		AT1G53645	AT5G04710	AT2G17265	AT3G15690
AT2G35630	AT2G39770	AT3G22960	AT3G58730		AT4G00830	AT5G03610	AT1G79940	AT3G15360
AT2G35810	AT2G39800	AT3G23400	AT3G59480		AT3G17840	AT4G35630	AT1G76010	AT3G14930
AT2G35840	AT2G39810	AT3G23490	AT3G59510		AT2G23070	AT4G29130	AT1G74970	AT3G14290
AT2G36060	AT2G39930	AT3G23700	AT3G59530		AT2G22125	AT4G26100	AT1G70310	AT3G13772
AT2G36130	AT2G39990	AT3G23780	AT3G59540		AT5G64270	AT4G21110	AT1G49600	AT3G12140
AT2G36160	AT2G40060	AT3G23810	AT3G59780		AT5G10920	AT4G20850	AT1G23900	AT3G11710
AT2G36200	AT2G40100	AT3G23940	AT3G59870		AT4G37210	AT4G17770	AT1G14510	AT3G07220
AT2G36250	AT2G40190	AT3G23980	AT3G59920		AT4G36690	AT4G15545	AT1G13280	AT3G07090
AT2G36290	AT2G40290	AT3G23990	AT3G59970		AT4G30810	AT4G12770	AT1G13270	AT3G05000
AT2G36390	AT2G40300	AT3G24170	AT3G60190		AT3G60245	AT4G02400	AT1G11650	AT3G02520
AT2G36400	AT2G40490	AT3G24480	AT3G60240		AT3G50370	AT3G56090	AT1G06410	AT3G02180
AT2G36460	AT2G40550	AT3G24503	AT3G60245		AT3G05420	AT3G50370	AT1G04690	AT3G01390
AT2G36480	AT2G40610	AT3G25050	AT3G60750		AT1G55480	AT3G23780	AT1G02780	AT2G48020
AT2G36530	AT2G40660	AT3G25110	AT3G60770		AT1G48620	AT3G14290	AT5G67500	AT2G47970
AT2G36720	AT2G40730	AT3G25230	AT3G60820		AT1G08450	AT3G05350	AT5G65020	AT2G47940
AT2G36850	AT2G40840	AT3G25530	AT3G61050		AT5G67490	AT3G01740	AT5G64380	AT2G46820
AT2G36880	AT2G40930	AT3G25800	AT3G61470		AT5G62790	AT3G01680	AT5G61130	AT2G44050
AT2G37040	AT2G41040	AT3G25860	AT3G61870		AT5G59890	AT2G45790	AT5G61020	AT2G42910
AT2G37230	AT2G41220	AT3G26060	AT3G62010		AT5G59880	AT2G39080	AT5G57020	AT2G42800
AT2G37660	AT2G41430	AT3G26310	AT3G62030		AT5G54810	AT2G36910	AT5G47190	AT2G42220
AT2G37760	AT2G41740	AT3G26520	AT3G62120		AT5G51820	AT2G25170	AT5G46800	AT2G40060
AT2G37790	AT2G41840	AT3G26560	AT3G62250		AT1G27650	AT2G16640	AT5G45950	AT2G35450
AT2G37970	AT2G42220	AT3G26650	AT3G62290		AT5G42820	AT1G78240	AT5G43960	AT2G35370
AT2G38040	AT2G42490	AT3G26720	AT3G62360		AT5G39410	AT1G69800	AT5G42740	AT2G34250
AT2G38110	AT2G42520	AT3G27240	AT3G62410		AT5G26570	AT1G66260	AT5G40370	AT2G32920
AT2G38270	AT2G42600	AT3G27300	AT3G62530		AT5G23060	AT1G53850	AT5G39570	AT2G32730
AT2G38280	AT2G42800	AT3G27530	AT3G62600		AT5G19690	AT1G53720	AT5G28840	AT2G31790
AT2G38550	AT2G42910	AT3G27850	AT3G62870		AT5G16390	AT1G51805	AT5G23890	AT2G31570
AT2G38740	AT2G43030	AT3G27925	AT3G63095		AT5G13420	AT1G50920	AT5G14660	AT2G29360
AT2G38770	AT2G43090	AT3G28220	AT3G63130		AT4G38600	AT1G31970	AT5G14030	AT2G27820
AT2G39050	AT2G43360	AT3G28500	AT3G63140		AT4G36195	AT1G31730	AT5G13420	AT2G26900
AT2G39090	AT2G43410	AT3G28920	AT3G63170		AT4G26780	AT1G26110	AT5G10920	AT2G21770
AT2G39260	AT2G43650	AT3G29320	AT3G63190		AT3G63520	AT1G21660	AT5G10730	AT2G21620
AT2G39730	AT2G43680	AT3G29360	AT3G63260		AT3G62310	AT1G21170	AT5G08300	AT2G20860
AT2G39770	AT2G43710	AT3G32980	AT3G63410		AT3G58750	AT1G17840	AT5G02160	AT2G19760
AT2G39800	AT2G43750	AT3G42050	AT3G63460		AT3G55430	AT1G16460	AT4G39860	AT2G04780
AT2G39990	AT2G43770	AT3G42170	AT3G63490		AT3G46940	AT1G14610	AT4G39660	AT2G02100
AT2G40060	AT2G43790	AT3G42960	AT4G00430		AT3G18035	AT1G09010	AT4G39200	AT2G01720
AT2G40100	AT2G43910	AT3G43300	AT4G00620		AT3G17240	AT1G02800	AT4G37980	AT1G79440
AT2G40190	AT2G43950	AT3G43540	AT4G00660		AT3G16110	AT1G02205	AT4G30810	AT1G79070
AT2G40290	AT2G44040	AT3G44110	AT4G00830		AT3G14067	ATMG01275	AT4G29120	AT1G77670
AT2G40300	AT2G44060	AT3G44310	AT4G01050		AT3G12050	ATCG01060	AT4G23670	AT1G74070
AT2G40430	AT2G44100	AT3G44330	AT4G01290		AT2G45240	AT5G65730	AT4G19410	AT1G72610
AT2G40490	AT2G44140	AT3G44340	AT4G01310		AT2G37550	AT5G64630	AT4G12650	AT1G72550
AT2G40510	AT2G44160	AT3G45010	AT4G01370		AT2G25060	AT5G63470	AT4G10450	AT1G71860
AT2G40550	AT2G44210	AT3G45140	AT4G01850		AT2G23120	AT5G63410	AT4G09670	AT1G69295
AT2G40660	AT2G44350	AT3G45190	AT4G01900		AT2G07050	AT5G57330	AT4G05390	AT1G67730
AT2G40730	AT2G44640	AT3G46000	AT4G02060		AT2G01970	AT5G50380	AT4G04910	AT1G66530
AT2G40840	AT2G44710	AT3G46460	AT4G02080		AT1G79440	AT5G49720	AT4G02450	AT1G65560
AT2G41040	AT2G44920	AT3G46740	AT4G02230		AT1G75030	AT5G48220	AT4G00630	AT1G61150
AT2G41220	AT2G45240	AT3G46780	AT4G02450		AT1G74920	AT5G47690	AT3G62410	AT1G50110
AT2G41430	AT2G45470	AT3G46820	AT4G02510		AT1G62640	AT5G44650	AT3G62110	AT1G44170
AT2G41500	AT2G45540	AT3G46830	AT4G02530		AT1G60780	AT5G44620	AT3G61870	AT1G43890
AT2G41530	AT2G45790	AT3G46970	AT4G02580		AT1G50480	AT5G43020	AT3G60830	AT1G31910
AT2G41560	AT2G45820	AT3G47070	AT4G02770		AT1G30530	AT5G42480	AT3G59530	AT1G31190
AT2G41630	AT2G45960	AT3G47470	AT4G02840		AT1G29470	AT5G42240	AT3G55260	AT1G28120
AT2G41740	AT2G46280	AT3G47520	AT4G02930		AT1G26460	AT5G40950	AT3G53110	AT1G19670
AT2G41790	AT2G46520	AT3G47650	AT4G03120		AT1G23740	AT5G37830	AT3G51840	AT1G18210
AT2G41840	AT2G46820	AT3G47930	AT4G03190		AT1G17290	AT5G35910	AT3G46830	AT1G17290
AT2G42130	AT2G46930	AT3G48000	AT4G03280		AT1G09795	AT5G27670	AT3G28500	AT1G16870
AT2G42210	AT2G47240	AT3G48170	AT4G03520		AT1G08470	AT5G27600	AT3G21865	AT1G13730
AT2G42220	AT2G47250	AT3G48410	AT4G04020		AT1G03280	AT5G25460	AT3G16110	AT1G12840
AT2G42490	AT2G47390	AT3G48430	AT4G04460		AT1G02780	AT5G24010	AT3G14930	AT1G08550
AT2G42520	AT2G47400	AT3G48500	AT4G04640		ATCG00780	AT5G23540	AT3G14067	AT1G08490
AT2G42580	AT2G47470	AT3G48530	AT4G04910		ATCG00130	AT5G23390	AT3G11980	AT1G06690
AT2G42600	AT2G47510	AT3G48560	AT4G04950		AT5G59160	AT5G17990	AT3G09200	AT1G06550
AT2G42710	AT2G47610	AT3G48730	AT4G05180		AT5G58230	AT5G17760	AT3G07160	AT1G03680
AT2G42910	AT2G47620	AT3G48870	AT4G05420		AT5G58090	AT5G17170	AT3G04600	AT1G02780
AT2G43030	AT2G47710	AT3G48990	AT4G08350		AT5G58070	AT5G16300	AT2G47840	AT1G02205
AT2G43090	AT2G47730	AT3G49010	AT4G08390		AT5G56350	AT5G15070	AT2G45960	AT1G02180
AT2G43360	AT2G47840	AT3G49430	AT4G09000		AT5G54500	AT5G13120	AT2G43090	AT1G02140
AT2G43410	AT2G47850	AT3G49470	AT4G09320		AT5G48650	AT5G11810	AT2G40060	AT1G01710
AT2G43420	AT2G47940	AT3G49680	AT4G09670		AT5G48480	AT5G10560	AT2G32720	AT1G04170
AT2G43560	AT2G47970	AT3G50590	AT4G09800		AT5G47110	AT5G10010	AT2G32080	AT3G02600
AT2G43650	AT2G47980	AT3G50670	AT4G10320		AT5G46800	AT5G08280	AT2G27510	AT3G15610
AT2G43680	AT2G47990	AT3G50820	AT4G10340		AT5G45950	AT5G06220	AT2G25060	AT1G78915
AT2G43710	AT3G01150	AT3G51000	AT4G10450		AT5G42980	AT5G05680	AT2G20360	ATMG00070
AT2G43750	AT3G01280	AT3G51050	AT4G10550		AT5G22650	AT5G05000	AT2G20340	AT4G14100
AT2G43790	AT3G01310	AT3G51240	AT4G10840		AT5G20280	AT5G02530	AT2G17410	AT5G59970
AT2G43910	AT3G01390	AT3G51800	AT4G11150		AT5G16960	AT4G39280	AT2G04570	AT5G14780
AT2G43950	AT3G01480	AT3G51840	AT4G11260		AT5G16920	AT4G38800	AT2G03680	AT1G80270
AT2G44040	AT3G01500	AT3G52140	AT4G11420		AT5G15970	AT4G38130	AT2G03120	AT5G12140
AT2G44060	AT3G01540	AT3G52150	AT4G11820		AT5G13930	AT4G37040	AT2G02740	AT1G15690
AT2G44160	AT3G01590	AT3G52200	AT4G12420		AT5G13710	AT4G37000	AT2G01970	AT1G02880
AT2G44270	AT3G01780	AT3G52300	AT4G12610		AT5G12410	AT4G35790	AT1G76080	AT3G07300
AT2G44350	AT3G02030	AT3G52380	AT4G12650		AT5G12140	AT4G32070	AT1G70410	AT3G02560
AT2G44530	AT3G02080	AT3G52500	AT4G12800		AT5G07020	AT4G31580	AT1G68540	AT3G55760
AT2G44650	AT3G02090	AT3G52580	AT4G13430		AT5G03740	AT4G31210	AT1G67430	AT4G22930
AT2G44920	AT3G02110	AT3G52730	AT4G13780		AT4G34555	AT4G30720	AT1G66850	AT4G10040
AT2G45010	AT3G02180	AT3G52880	AT4G13850		AT4G39200	AT4G30530	AT1G66430	AT5G57655
AT2G45060	AT3G02200	AT3G52930	AT4G13930		AT4G39090	AT4G29040	AT1G65560	AT1G04710
AT2G45200	AT3G02230	AT3G52960	AT4G13940		AT4G33030	AT4G27560	AT1G65370	AT4G10710
AT2G45240	AT3G02260	AT3G52990	AT4G14080		AT4G27570	AT4G27520	AT1G62640	AT1G08480
AT2G45300	AT3G02360	AT3G53110	AT4G14160		AT5G54430	AT4G27500	AT1G61010	AT2G32640
AT2G45470	AT3G02420	AT3G53130	AT4G14200		AT4G27320	AT4G27000	AT1G52670	AT5G28540
AT2G45540	AT3G02520	AT3G53140	AT4G14430		AT4G23630	AT4G25960	AT1G34000	AT5G12940
AT2G45600	AT3G02530	AT3G53460	AT4G14880		AT4G14030	AT4G25900	AT1G32470	AT2G44350
AT2G45740	AT3G02560	AT3G53580	AT4G14960		AT4G13780	AT4G24620	AT1G22450	AT4G18670
AT2G45790	AT3G02600	AT3G53970	AT4G15210		AT4G02450	AT4G24220	AT1G18250	AT5G43010
AT2G45810	AT3G02630	AT3G54010	AT4G15410		AT3G62940	AT4G23820	AT1G17100	AT4G28080
AT2G45820	AT3G02760	AT3G54050	AT4G15440		AT3G61440	AT4G23620	AT1G15930	AT5G43830
AT2G45960	AT3G02830	AT3G54170	AT4G15770		AT3G61050	AT4G21860	AT1G08480	AT3G19760
AT2G46020	AT3G03100	AT3G54210	AT4G16130		AT3G59530	AT4G21470	AT1G05260	AT3G48430
AT2G46280	AT3G03380	AT3G54400	AT4G16143		AT3G59510	AT4G20020	AT1G02880	AT1G04850
AT2G46520	AT3G03710	AT3G54760	AT4G16155		AT3G55010	AT4G19150	AT5G08540	AT5G42980
AT2G46820	AT3G03780	AT3G55010	AT4G16160		AT3G52200	AT4G17870	AT3G27570	AT5G35100
AT2G46930	AT3G03910	AT3G55120	AT4G16190		AT3G52130	AT4G17830	AT3G54400	AT2G25060
AT2G47240	AT3G03920	AT3G55220	AT4G16660		AT3G43520	AT4G13770	AT4G15900	AT1G34430
AT2G47390	AT3G03960	AT3G55260	AT4G16760		AT3G26520	AT4G12730	AT5G22010	AT1G08780
AT2G47400	AT3G04120	AT3G55360	AT4G17390		AT3G25860	AT4G11150	AT1G23860	AT1G12900
AT2G47470	AT3G04290	AT3G55430	AT4G17520		AT3G22520	AT4G08870	AT5G43010	AT5G65720
AT2G47510	AT3G04400	AT3G55440	AT4G18480		AT3G17160	AT4G04770	AT3G56310	AT5G26210
AT2G47710	AT3G04550	AT3G55610	AT4G18670		AT3G15790	AT4G03050	AT1G69250	AT5G55160
AT2G47730	AT3G04590	AT3G55760	AT4G18970		AT3G11200	AT4G02120	AT1G23740	AT1G47500
AT2G47850	AT3G04600	AT3G55800	AT4G19150		AT3G09200	AT4G01900	AT5G08450	AT2G03510
AT2G47940	AT3G04610	AT3G56090	AT4G19210		AT3G07880	AT3G63490	AT1G24360	AT5G04590
AT2G47960	AT3G04620	AT3G56130	AT4G19710		AT3G07390	AT3G62870	AT2G14835	AT5G47870
AT2G47970	AT3G04650	AT3G56150	AT4G20020		AT3G07320	AT3G59990	AT5G62390	AT3G06720
AT3G01090	AT3G04710	AT3G56310	AT4G20050		AT3G06050	AT3G59890	AT3G21110	AT3G61470
AT3G01280	AT3G04790	AT3G56340	AT4G20360		AT3G06035	AT3G58660	AT4G01690	AT3G48000
AT3G01340	AT3G04840	AT3G56490	AT4G20410		AT2G47940	AT3G55760	AT2G16485	AT5G19485
AT3G01390	AT3G04870	AT3G56860	AT4G20850		AT2G45790	AT3G55220	AT1G48920	AT2G30050
AT3G01480	AT3G04880	AT3G56940	AT4G20980		AT2G43750	AT3G54210	AT4G21580	AT4G27270
AT3G01500	AT3G04920	AT3G57060	AT4G21150		AT2G42910	AT3G53580	AT1G74260	AT3G57560
AT3G01540	AT3G05020	AT3G57150	AT4G21280		AT2G38670	AT3G52370	AT1G19670	AT1G13270
AT3G01780	AT3G05060	AT3G57290	AT4G21580		AT2G37790	AT3G52150	AT5G53120	AT1G06950
AT3G02080	AT3G05090	AT3G57520	AT4G21650		AT2G36130	AT3G49720	AT5G40490	AT5G45190
AT3G02090	AT3G05180	AT3G57560	AT4G21860		AT2G33340	AT3G48170	AT5G26667	AT1G58080
AT3G02110	AT3G05520	AT3G57610	AT4G22240		AT2G27510	AT3G48110	AT5G17020	AT1G07040
AT3G02180	AT3G05530	AT3G57880	AT4G22310		AT2G26590	AT3G46940	AT5G47010	AT1G60780
AT3G02230	AT3G05600	AT3G57890	AT4G22350		AT2G02850	AT3G46830	AT5G04885	AT3G62940
AT3G02260	AT3G05900	AT3G57990	AT4G22670		AT1G80480	AT3G45190	AT3G22990	AT1G55670
AT3G02360	AT3G06050	AT3G58140	AT4G22890		AT1G79040	AT3G27240	AT5G06290	AT3G52300
AT3G02560	AT3G06350	AT3G58500	AT4G23100		AT1G78150	AT3G24830	AT3G27925	AT1G53750
AT3G02600	AT3G06400	AT3G58510	AT4G23600		AT1G75350	AT3G23570	AT5G17170	AT2G17290
AT3G02630	AT3G06410	AT3G58560	AT4G23630		AT1G70410	AT3G23300	AT5G58070	AT5G64870
AT3G02760	AT3G06580	AT3G58580	AT4G23670		AT1G66970	AT3G21865	AT2G47970	AT5G37780
AT3G02770	AT3G06650	AT3G58610	AT4G23690		AT4G22570	AT3G20020	AT5G21150	AT5G07350
AT3G02870	AT3G06670	AT3G58730	AT4G23850		AT1G27450	AT3G18490	AT3G07100	AT5G12040
AT3G03250	AT3G06720	AT3G59020	AT4G24130		AT1G07830	AT3G18000	AT3G08510	AT1G04420
AT3G03330	AT3G06810	AT3G59400	AT4G24190		AT1G05260	AT3G17240	AT5G42390	AT1G05190
AT3G03380	AT3G06850	AT3G59480	AT4G24220		AT1G01080	AT3G15980	AT5G24650	AT3G22520
AT3G03710	AT3G06860	AT3G59510	AT4G24280		AT1G64090	AT3G15090	AT3G58140	AT4G27060
AT3G03780	AT3G07020	AT3G59530	AT4G24490		AT2G33845	AT3G13222	AT1G09770	AT3G10740
AT3G03910	AT3G07030	AT3G59540	AT4G24520		AT1G09310	AT3G11400	AT1G04190	AT4G02840
AT3G03920	AT3G07100	AT3G59780	AT4G24620		AT5G53400	AT3G10690	AT3G53750	AT4G32520
AT3G03960	AT3G07160	AT3G59920	AT4G24770		AT2G15220	AT3G08947	AT2G30970	AT2G44160
AT3G04120	AT3G07300	AT3G59970	AT4G24800		AT5G08450	AT3G08510	AT5G64030	ATMG00510
AT3G04290	AT3G07320	AT3G60190	AT4G24820		AT4G10710	AT3G07010	AT3G14940	AT5G53120
AT3G04400	AT3G07390	AT3G60240	AT4G24830		AT4G24130	AT3G05970	AT1G52040	AT1G66970
AT3G04550	AT3G07480	AT3G60245	AT4G24890		AT3G17820	AT3G05910	AT4G30160	AT2G18230
AT3G04600	AT3G07660	AT3G60740	AT4G25340		AT5G11880	AT3G05000	AT2G34040	AT4G31810
AT3G04710	AT3G07750	AT3G60750	AT4G25550		AT1G49600	AT3G04290	AT3G03780	AT1G72160
AT3G04790	AT3G07770	AT3G60830	AT4G25590		AT4G03120	AT3G03270	AT2G29570	AT5G35430
AT3G04840	AT3G07880	AT3G60860	AT4G25630		AT3G23940	AT3G02200	AT5G28740	AT2G03120
AT3G04870	AT3G08030	AT3G61050	AT4G25730		ATCG00790	AT2G47940	AT5G63810	AT3G09440
AT3G04920	AT3G08510	AT3G61240	AT4G25740		AT3G13920	AT2G44100	AT3G57890	AT4G17260
AT3G05000	AT3G08530	AT3G61440	AT4G25970		AT5G66680	AT2G42910	AT2G41740	AT3G11130
AT3G05020	AT3G08580	AT3G61470	AT4G26000		AT5G17710	AT2G41560	AT5G15400	AT5G11770
AT3G05060	AT3G08590	AT3G61870	AT4G26110		AT3G14790	AT2G38400	AT4G25740	AT1G77510
AT3G05180	AT3G08680	AT3G62030	AT4G26530		AT5G07830	AT2G35450	AT3G13450	AT5G60980
AT3G05350	AT3G08840	AT3G62120	AT4G26690		AT1G07810	AT2G32920	AT5G13440	AT5G12080
AT3G05530	AT3G08900	AT3G62130	AT4G26900		ATCG01310	AT2G32260	AT5G04430	AT4G33250
AT3G05600	AT3G08920	AT3G62250	AT4G26970		AT5G44200	AT2G30050	AT1G80480	AT5G54100
AT3G05680	AT3G08940	AT3G62360	AT4G27000		AT5G06600	AT2G29980	AT3G06050	AT2G34040
AT3G05900	AT3G08943	AT3G62410	AT4G27180		AT1G01370	AT2G28190	AT3G55760	AT1G16880
AT3G05970	AT3G08947	AT3G62530	AT4G27270		AT3G53020	AT2G28000	AT1G02335	AT3G02360
AT3G06050	AT3G09100	AT3G62700	AT4G27440		AT1G22450	AT2G27820	AT1G27450	AT5G16760
AT3G06350	AT3G09200	AT3G62870	AT4G27500		AT4G18100	AT2G27190	AT2G39800	AT3G52130
AT3G06400	AT3G09440	AT3G63095	AT4G27520		AT1G14610	AT2G26280	AT5G05620	AT3G42960
AT3G06450	AT3G09630	AT3G63140	AT4G27585		AT5G20500	AT2G24590	AT1G08520	AT5G11880
AT3G06580	AT3G09810	AT3G63170	AT4G28080		AT1G53210	AT2G24580	ATMG00510	AT4G27520
AT3G06720	AT3G09820	AT3G63260	AT4G29010		AT3G53580	AT2G23350	AT3G02760	AT1G23740
AT3G06850	AT3G09840	AT3G63410	AT4G29060		AT2G44040	AT2G22125	AT1G78630	AT5G36890
AT3G06860	AT3G10300	AT3G63460	AT4G29120		AT3G04920	AT2G21590	AT2G17980	AT3G11400
AT3G07010	AT3G10370	AT3G63490	AT4G29130		AT2G13560	AT2G18510	AT2G17930	AT1G42550
AT3G07100	AT3G10380	AT3G63520	AT4G29350		AT2G18110	AT2G17265	AT4G36250	AT1G77180
AT3G07160	AT3G10410	AT3G63540	AT4G29360		AT3G01780	AT2G01520	AT3G23600	AT5G67560
AT3G07180	AT3G10570	AT4G00100	AT4G29410		AT3G53420	AT1G79850	AT2G43950	AT4G32470
AT3G07300	AT3G10740	AT4G00430	AT4G29840		AT5G67510	AT1G78060	AT2G44640	AT1G62640
AT3G07320	AT3G10920	AT4G00570	AT4G30190		ATCG00720	AT1G76880	AT1G31230	AT5G08540
AT3G07390	AT3G11130	AT4G00600	AT4G30530		AT5G19350	AT1G76010	AT3G17020	AT3G26460
AT3G07480	AT3G11170	AT4G00630	AT4G30810		ATCG00750	AT1G74030	AT5G23575	AT3G51000
AT3G07660	AT3G11200	AT4G00660	AT4G30950		AT3G03780	AT1G71500	ATCG01110	AT5G49360
AT3G07770	AT3G11400	AT4G00830	AT4G31120		AT3G57880	AT1G69250	AT4G37550	AT5G47690
AT3G07810	AT3G11450	AT4G01050	AT4G31180		AT1G09870	AT1G67750	AT4G01900	AT4G00355
AT3G08030	AT3G11630	AT4G01150	AT4G31480		AT1G44170	AT1G66130	AT5G17050	AT1G02560
AT3G08510	AT3G11710	AT4G01310	AT4G31580		AT1G02840	AT1G64880	AT2G43360	AT5G36230
AT3G08530	AT3G11770	AT4G01480	AT4G31810		AT2G02790	AT1G61770	AT2G38770	AT3G62530
AT3G08580	AT3G11830	AT4G01660	AT4G31840		AT1G41880	AT1G56360	AT4G21650	AT4G09520
AT3G08590	AT3G11910	AT4G01690	AT4G31880		AT4G39730	AT1G54100	AT1G56190	AT5G17990
AT3G08680	AT3G11940	AT4G01700	AT4G31990		AT5G07530	AT1G53760	AT5G54430	AT3G14940
AT3G08740	AT3G11964	AT4G01800	AT4G32070		AT1G06700	AT1G49340	AT3G02110	AT4G36760
AT3G08900	AT3G11980	AT4G01810	AT4G32520		AT5G05470	AT1G48920	AT1G74540	AT2G34680
AT3G08910	AT3G12050	AT4G01850	AT4G32720		AT3G20570	AT1G48830	AT3G54170	AT4G17100
AT3G08940	AT3G12110	AT4G01900	AT4G32760		AT5G53620	AT1G44910	AT1G73060	AT2G02850
AT3G08943	AT3G12130	AT4G02290	AT4G33010		AT5G14670	AT1G43190	AT1G34430	AT5G56780
AT3G09300	AT3G12140	AT4G02450	AT4G33090		AT5G55730	AT1G41830	AT3G44880	AT3G04400
AT3G09440	AT3G12145	AT4G02510	AT4G33250		AT5G60860	AT1G36310	AT3G55360	AT5G59880
AT3G09630	AT3G12390	AT4G02530	AT4G33510		AT4G39860	AT1G30470	AT5G47870	AT3G61440
AT3G09810	AT3G12480	AT4G02570	AT4G33670		AT5G40490	AT1G28350	AT5G64270	AT3G14090
AT3G09820	AT3G12490	AT4G02770	AT4G33680		AT3G53970	AT1G27190	AT3G52200
AT3G09840	AT3G12680	AT4G02840	AT4G33700		AT5G23120	AT1G26460	AT5G01410
AT3G09860	AT3G12780	AT4G02930	AT4G33910		AT5G05740	AT1G22430	AT1G79530
AT3G09890	AT3G13060	AT4G03050	AT4G34050		AT3G53110	AT1G21380	AT5G49830
AT3G10330	AT3G13235	AT4G03190	AT4G34110		AT5G53460	AT1G20440	AT5G64350
AT3G10380	AT3G13300	AT4G03280	AT4G34200		AT3G15610	AT1G17100	AT5G14450
AT3G10410	AT3G13450	AT4G03520	AT4G34230		AT1G76160	AT1G15980	AT1G24510
AT3G10610	AT3G13460	AT4G04020	AT4G34450		AT1G24510	AT1G15200	AT5G63840
AT3G10670	AT3G13470	AT4G04460	AT4G34490		AT2G42520	AT1G14830	AT3G12480
AT3G10740	AT3G13530	AT4G04640	AT4G34620		AT4G16760	AT1G13730	AT4G22670
AT3G10850	AT3G13560	AT4G04910	AT4G34670		AT1G72160	AT1G12380	AT4G00490
AT3G10920	AT3G13570	AT4G04950	AT4G34740		AT1G48600	AT1G12270	AT5G14260
AT3G11130	AT3G13580	AT4G05150	AT4G34870		AT1G68590	AT1G11790	AT4G01050
AT3G11170	AT3G13772	AT4G05180	AT4G34980		AT5G13980	AT1G10760	AT1G20330
AT3G11200	AT3G13870	AT4G05390	AT4G35090		AT5G47030	AT1G10370	AT1G69620
AT3G11250	AT3G13920	AT4G05530	AT4G35100		AT1G54990	AT1G08490	AT1G55260
AT3G11400	AT3G13930	AT4G08350	AT4G35260		AT1G79690	AT1G07360	AT1G14850
AT3G11450	AT3G13990	AT4G08390	AT4G35450		AT1G49970	AT1G04350	AT1G74910
AT3G11560	AT3G14067	AT4G08870	AT4G35570		AT2G30050	AT1G01280	AT2G36300
AT3G11630	AT3G14100	AT4G08900	AT4G35630		AT5G63510	ATMG00070	AT1G06290
AT3G11710	AT3G14120	AT4G09010	AT4G36130		AT3G60830	ATCG00820	AT3G52300
AT3G11830	AT3G14290	AT4G09040	AT4G36195		AT3G16080	ATCG00470	AT4G18970
AT3G11910	AT3G14310	AT4G09320	AT4G36350		AT1G49740	ATCG00130	AT5G03300
AT3G11940	AT3G14390	AT4G09620	AT4G37870		AT1G47980	AT5G65460	AT2G05830
AT3G11964	AT3G14415	AT4G09670	AT4G37910		AT3G59540	AT5G64140	AT5G47210
AT3G11980	AT3G14420	AT4G09720	AT4G37930		AT1G09560	AT5G63890	AT1G69500
AT3G12050	AT3G14930	AT4G09800	AT4G37980		AT2G04350	AT5G63860	AT1G16880
AT3G12130	AT3G14940	AT4G10320	AT4G38350		AT1G77590	AT5G63640	AT5G25757
AT3G12145	AT3G15090	AT4G10340	AT4G38680		AT2G44640	AT5G63260	AT5G16960
AT3G12280	AT3G15180	AT4G10450	AT4G38740		AT3G17810	AT5G63140	AT4G24510
AT3G12290	AT3G15360	AT4G10710	AT4G38970		AT5G04800	AT5G61760	AT2G02560
AT3G12345	AT3G15450	AT4G10790	AT4G39080		AT2G43550	AT5G60980	AT2G44100
AT3G12380	AT3G15610	AT4G10840	AT4G39090		AT1G34130	AT5G59730	AT2G27680
AT3G12390	AT3G15640	AT4G11010	AT4G39260		AT5G17990	AT5G58330	AT3G07480
AT3G12480	AT3G15660	AT4G11150	AT4G39330		AT1G13370	AT5G58100	AT1G08830
AT3G12490	AT3G15730	AT4G11420	AT4G39520		AT5G10980	AT5G58060	AT3G07390
AT3G12670	AT3G15790	AT4G11600	AT4G39660		AT4G40040	AT5G57890	AT5G24490
AT3G12780	AT3G15970	AT4G11820	AT4G39680		AT4G40030	AT5G57290	AT5G07990
AT3G13060	AT3G16100	AT4G11860	AT4G39690		AT5G65360	AT5G54960	AT1G48420
AT3G13222	AT3G16110	AT4G12130	AT4G39730		AT3G54400	AT5G54900	AT1G59900
AT3G13224	AT3G16140	AT4G12290	AT4G39800		AT1G23860	AT5G54500	AT5G13310
AT3G13235	AT3G16230	AT4G12420	AT4G39860		AT1G62390	AT5G54310	AT5G16050
AT3G13290	AT3G16270	AT4G12590	AT5G01010		AT4G11820	AT5G54100	AT3G20050
AT3G13300	AT3G16290	AT4G12720	AT5G01530		AT5G12040	AT5G52920	AT5G65940
AT3G13460	AT3G16480	AT4G13010	AT5G02160		AT1G63000	AT5G52160	AT1G07320
AT3G13470	AT3G16640	AT4G13050	AT5G02240		AT3G59920	AT5G51970	AT4G02290
AT3G13560	AT3G16830	AT4G13430	AT5G02500		AT5G27380	AT5G51700	AT3G12140
AT3G13570	AT3G16950	AT4G13500	AT5G02530		AT3G20390	AT5G51550	AT5G51660
AT3G13580	AT3G17020	AT4G13710	AT5G02710		AT2G17190	AT5G49650	AT5G64940
AT3G13750	AT3G17170	AT4G13770	AT5G02790		AT5G24770	AT5G49530	AT3G15000
AT3G13772	AT3G17210	AT4G13780	AT5G02960		AT1G74070	AT5G48810	AT5G07830
AT3G13870	AT3G17390	AT4G13850	AT5G03290		AT4G28080	AT5G47110	AT2G34470
AT3G13920	AT3G17465	AT4G13930	AT5G03630		AT5G49760	AT5G46750	AT5G16440
AT3G13930	AT3G17810	AT4G13940	AT5G03740		AT4G12420	AT5G45670	AT5G16880
AT3G14067	AT3G17840	AT4G14030	AT5G03850		ATCG00800	AT5G45170	AT2G38020
AT3G14090	AT3G17940	AT4G14080	AT5G03880		AT1G10840	AT5G44020	AT1G22300
AT3G14100	AT3G18035	AT4G14100	AT5G04140		AT3G23700	AT5G42100	AT1G49740
AT3G14240	AT3G18080	AT4G14130	AT5G04430		AT4G35000	AT5G40370	AT1G02305
AT3G14290	AT3G18190	AT4G14200	AT5G04590		AT3G22890	AT5G39570	AT2G27100
AT3G14310	AT3G18420	AT4G14430	AT5G04885		AT1G55670	AT5G38530	AT1G66970
AT3G14390	AT3G18490	AT4G14440	AT5G04990		AT2G10940	AT5G37475	AT1G12840
AT3G14415	AT3G18590	AT4G14570	AT5G05010		AT5G58590	AT5G36230	AT1G09010
AT3G14420	AT3G18780	AT4G14800	AT5G05270		AT1G47840	AT5G34940	AT2G36460
AT3G14890	AT3G18820	AT4G14880	AT5G05670		AT4G29130	AT5G27140	AT1G02050
AT3G14930	AT3G18860	AT4G14960	AT5G05920		AT3G61470	AT5G25757	AT5G53480
AT3G15000	AT3G19120	AT4G15210	AT5G06600		AT1G74030	AT5G24490	AT5G19220
AT3G15090	AT3G19170	AT4G15410	AT5G06970		AT3G44340	AT5G23890	AT4G11860
AT3G15180	AT3G19340	AT4G15440	AT5G07030		AT4G05420	AT5G23740	AT1G07140
AT3G15280	AT3G19450	AT4G15510	AT5G07090		AT5G55070	AT5G22800	AT3G50590
AT3G15360	AT3G19760	AT4G15900	AT5G07350		AT2G20340	AT5G22650	AT5G58090
AT3G15450	AT3G19820	AT4G16060	AT5G07440		AT5G03160	AT5G22100	AT1G72970
AT3G15610	AT3G20000	AT4G16130	AT5G07520		AT3G11170	AT5G21170	AT5G10010
AT3G15640	AT3G20050	AT4G16143	AT5G07530		AT1G14850	AT5G20500	AT3G62700
AT3G15660	AT3G20550	AT4G16155	AT5G08000		AT1G16080	AT5G20090	AT3G03070
AT3G15680	AT3G20630	AT4G16630	AT5G08060		AT3G55460	AT5G19760	AT1G50250
AT3G15730	AT3G20790	AT4G16660	AT5G08180		AT5G15450	AT5G19485	AT4G30720
AT3G15790	AT3G20820	AT4G16760	AT5G08260		AT5G43960	AT5G19350	AT1G54100
AT3G15880	AT3G20920	AT4G16830	AT5G08280		AT1G43890	AT5G18480	AT2G42490
AT3G15970	AT3G20970	AT4G17050	AT5G08300		AT1G48520	AT5G18400	AT3G18190
AT3G15980	AT3G21110	AT4G17090	AT5G08380		AT2G14740	AT5G17310	AT1G08065
AT3G16000	AT3G21140	AT4G17190	AT5G08530		AT3G02540	AT5G16970	AT1G74850
AT3G16080	AT3G21215	AT4G17390	AT5G08540		AT5G18170	AT5G15400	AT1G42470
AT3G16140	AT3G21540	AT4G17520	AT5G08580		AT4G38800	AT5G15210	AT2G35490
AT3G16230	AT3G21750	AT4G17830	AT5G08640		AT1G25350	AT5G13510	AT1G76850
AT3G16270	AT3G21865	AT4G17890	AT5G08680		AT1G49480	AT5G13440	AT1G73430
AT3G16470	AT3G22110	AT4G18040	AT5G08780		AT4G32720	AT5G12080	AT2G41500
AT3G16480	AT3G22200	AT4G18480	AT5G09550		AT2G05520	AT5G11900	AT2G04780
AT3G16640	AT3G22320	AT4G18670	AT5G09660		AT5G66420	AT5G11710	AT1G47980
AT3G16830	AT3G22330	AT4G18970	AT5G09810		AT1G04170	AT5G11520	AT1G64510
AT3G16950	AT3G22520	AT4G19150	AT5G10010		AT5G61410	AT5G11490	AT5G39320
AT3G16980	AT3G22800	AT4G19210	AT5G10160		AT5G14030	AT5G11150	AT5G44800
AT3G17020	AT3G22890	AT4G19410	AT5G10330		AT3G02870	AT5G10330	AT4G03190
AT3G17390	AT3G22960	AT4G19710	AT5G10360		AT4G20440	AT5G08260	AT1G55670
AT3G17410	AT3G22990	AT4G20020	AT5G10540		AT5G13430	AT5G08160	AT3G11910
AT3G17760	AT3G23400	AT4G20360	AT5G10560		AT4G17100	AT5G07990	AT5G01530
AT3G17810	AT3G23490	AT4G20850	AT5G10730		AT2G20190	AT5G05780	AT5G24300
AT3G17840	AT3G23600	AT4G20960	AT5G10920		AT5G44320	AT5G05620	AT2G47990
AT3G17850	AT3G23700	AT4G21110	AT5G11200		AT1G51710	AT5G04810	AT1G04420
AT3G17940	AT3G23710	AT4G21210	AT5G11480		AT3G08510	AT5G04430	AT2G44060
AT3G17970	AT3G23770	AT4G21280	AT5G11490		AT4G30190	AT5G03850	AT4G27585
AT3G18060	AT3G23810	AT4G21580	AT5G11670		AT2G32730	AT5G03430	AT3G47800
AT3G18080	AT3G23820	AT4G21750	AT5G11710		AT5G18620	AT5G02960	AT1G29030
AT3G18190	AT3G23840	AT4G21810	AT5G11720		AT4G24510	AT5G02050	AT5G60640
AT3G18210	AT3G23980	AT4G22010	AT5G11900		AT1G54010	AT4G39850	AT3G02200
AT3G18420	AT3G23990	AT4G22240	AT5G12080		AT1G54000	AT4G39820	AT3G57560
AT3G18490	AT3G24080	AT4G22310	AT5G12140		AT5G26860	AT4G39710	AT1G05190
AT3G18590	AT3G24170	AT4G22350	AT5G12250		AT1G79930	AT4G39660	AT5G57110
AT3G18600	AT3G24480	AT4G22670	AT5G12410		AT3G18640	AT4G39090	AT3G11200
AT3G18640	AT3G24490	AT4G22890	AT5G12950		AT4G35570	AT4G37925	AT1G76140
AT3G18780	AT3G25050	AT4G23100	AT5G13120		AT5G11770	AT4G37830	AT1G80380
AT3G18800	AT3G25070	AT4G23600	AT5G13380		AT2G02740	AT4G37210	AT4G35570
AT3G18820	AT3G25230	AT4G23630	AT5G13430		AT1G20950	AT4G36910	AT2G14740
AT3G18860	AT3G25520	AT4G23650	AT5G13440		AT5G50250	AT4G36360	AT1G04080
AT3G18890	AT3G25530	AT4G23670	AT5G13450		AT4G05400	AT4G36350	AT4G33090
AT3G18940	AT3G25580	AT4G23850	AT5G13520		AT3G09500	AT4G35860	AT2G35630
AT3G19170	AT3G25660	AT4G24130	AT5G13650		AT5G41950	AT4G34740	AT3G61470
AT3G19340	AT3G25800	AT4G24190	AT5G13930		AT5G23540	AT4G34230	AT2G41530
AT3G19420	AT3G25860	AT4G24220	AT5G14030		AT4G33250	AT4G33250	AT2G10950
AT3G19450	AT3G26060	AT4G24280	AT5G14040		AT2G41040	AT4G33030	AT1G16870
AT3G19760	AT3G26410	AT4G24290	AT5G14170		AT4G16830	AT4G32940	AT4G16630
AT3G19820	AT3G26420	AT4G24620	AT5G14720		ATMG00070	AT4G32710	AT3G03960
AT3G20000	AT3G26520	AT4G24670	AT5G14740		AT2G06990	AT4G31340	AT5G20950
AT3G20050	AT3G26650	AT4G24770	AT5G14780		AT1G80930	AT4G30920	AT1G79230
AT3G20410	AT3G26720	AT4G24800	AT5G15090		AT1G58100	AT4G30610	AT4G03520
AT3G20550	AT3G26740	AT4G24820	AT5G15200		AT1G04690	AT4G29490	AT2G35605
AT3G20630	AT3G27280	AT4G24830	AT5G15450		AT2G20260	AT4G29120	AT5G15490
AT3G20820	AT3G27300	AT4G24840	AT5G15490		AT4G27440	AT4G27585	AT2G22780
AT3G20920	AT3G27310	AT4G24890	AT5G15650		AT1G71220	AT4G26780	AT3G25530
AT3G20970	AT3G27380	AT4G25450	AT5G15970		AT5G63860	AT4G26630	AT5G18620
AT3G21110	AT3G27530	AT4G25550	AT5G16050		AT5G38840	AT4G25550	AT5G52840
AT3G21140	AT3G27570	AT4G25630	AT5G16130		AT2G02160	AT4G24780	AT2G45030
AT3G21190	AT3G27740	AT4G25900	AT5G16240		AT1G30360	AT4G24130	AT2G38700
AT3G21465	AT3G27820	AT4G25970	AT5G16780		AT5G06870	AT4G22310	AT2G26250
AT3G21750	AT3G27850	AT4G26110	AT5G16840		AT3G56310	AT4G18970	AT1G03350
AT3G21865	AT3G28220	AT4G26530	AT5G16880		AT1G17370	AT4G18040	AT5G09590
AT3G22110	AT3G28500	AT4G26555	AT5G16960		AT5G27770	AT4G16830	AT4G35230
AT3G22200	AT3G28710	AT4G26630	AT5G16990		AT4G25130	AT4G16143	AT1G61250
AT3G22320	AT3G28730	AT4G26690	AT5G17020		AT5G59010	AT4G16045	AT3G22890
AT3G22330	AT3G28860	AT4G26900	AT5G17050		AT3G55260	AT4G15410	AT4G08900
AT3G22520	AT3G29090	AT4G26970	AT5G17530		AT1G72150	AT4G14440	AT2G04280
AT3G22845	AT3G29320	AT4G27000	AT5G17770		AT5G10360	AT4G14430	AT2G01320
AT3G22890	AT3G29360	AT4G27440	AT5G17920		AT5G59840	AT4G14300	AT5G55730
AT3G22960	AT3G32930	AT4G27500	AT5G18170		AT2G34460	AT4G14100	AT5G38660
AT3G23400	AT3G42050	AT4G27520	AT5G18180		AT5G45190	AT4G14070	AT1G21720
AT3G23600	AT3G42170	AT4G27560	AT5G18230		AT5G42740	AT4G13010	AT3G60450
AT3G23660	AT3G42790	AT4G27585	AT5G18380		AT3G59780	AT4G11600	AT1G16460
AT3G23700	AT3G42960	AT4G27640	AT5G18400		AT5G24650	AT4G11260	AT1G04750
AT3G23750	AT3G43240	AT4G28300	AT5G18620		AT4G29260	AT4G10840	AT4G39730
AT3G23770	AT3G43300	AT4G28400	AT5G19220		AT1G06290	AT4G09720	AT4G34490
AT3G23810	AT3G43540	AT4G29010	AT5G19440		AT5G08000	AT4G05390	AT3G48430
AT3G23830	AT3G43720	AT4G29060	AT5G19510		AT4G38220	AT4G03200	AT4G38800
AT3G23840	AT3G44110	AT4G29120	AT5G19760		AT4G02480	AT4G02840	AT4G30210
AT3G23920	AT3G44310	AT4G29130	AT5G19780		AT2G31670	AT4G02450	AT3G25150
AT3G23940	AT3G44340	AT4G29350	AT5G19820		AT2G24050	AT4G02350	AT2G34810
AT3G23990	AT3G44880	AT4G29410	AT5G19990		AT5G14920	AT4G02340	AT3G53230
AT3G24080	AT3G45010	AT4G29680	AT5G20010		AT4G09620	AT4G02290	AT1G74030
AT3G24170	AT3G45140	AT4G29730	AT5G20090		AT2G43030	AT4G02080	AT1G12050
AT3G24420	AT3G46000	AT4G29840	AT5G20290		AT1G14980	AT4G01810	AT5G42950
AT3G24430	AT3G46010	AT4G29870	AT5G20630		AT1G20630	AT4G01050	AT5G12370
AT3G24480	AT3G46440	AT4G30190	AT5G20710		AT1G78630	AT4G00830	AT4G22350
AT3G24490	AT3G46740	AT4G30210	AT5G20720		AT3G07030	AT3G63540	AT3G23920
AT3G24503	AT3G46780	AT4G30530	AT5G20890		AT5G09880	AT3G63520	AT3G13870
AT3G24550	AT3G46820	AT4G30720	AT5G20920		AT3G22380	AT3G63260	AT2G34560
AT3G24860	AT3G46830	AT4G30810	AT5G20950		AT3G06530	AT3G62940	AT5G35100
AT3G25050	AT3G46940	AT4G30950	AT5G21150		AT1G17220	AT3G62370	AT5G25100
AT3G25150	AT3G46970	AT4G31120	AT5G21170		AT5G04130	AT3G61440	AT3G15790
AT3G25230	AT3G47070	AT4G31140	AT5G22020		AT4G38710	AT3G59530	AT2G45820
AT3G25400	AT3G47370	AT4G31180	AT5G22640		AT4G03550	AT3G59400	AT2G13540
AT3G25520	AT3G47470	AT4G31210	AT5G22650		AT1G02080	AT3G58990	AT1G56580
AT3G25530	AT3G47520	AT4G31340	AT5G22780		AT5G61130	AT3G58010	AT1G21380
AT3G25580	AT3G47650	AT4G31360	AT5G23060		AT4G02060	AT3G57980	AT1G07750
AT3G25800	AT3G47800	AT4G31490	AT5G23120		AT3G60820	AT3G54180	AT1G03090
AT3G25860	AT3G47860	AT4G31580	AT5G23300		AT3G20000	AT3G53430	AT5G14610
AT3G25940	AT3G47890	AT4G31810	AT5G23540		AT2G42810	AT3G53420	AT5G51200
AT3G26060	AT3G47930	AT4G31840	AT5G23890		AT2G27100	AT3G53110	AT5G41520
AT3G26125	AT3G47950	AT4G31880	AT5G23940		AT2G18710	AT3G51800	AT4G35260
AT3G26400	AT3G48000	AT4G31990	AT5G24400		AT1G71860	AT3G50270	AT3G49250
AT3G26520	AT3G48170	AT4G32070	AT5G24490		AT4G32460	AT3G48670	AT5G58470
AT3G26560	AT3G48500	AT4G32180	AT5G24650		AT4G12960	AT3G44890	AT3G10920
AT3G26650	AT3G48530	AT4G32520	AT5G24780		AT3G54210	AT3G27280	AT1G12430
AT3G26710	AT3G48560	AT4G32610	AT5G25265		AT3G47070	AT3G26520	AT5G06110
AT3G26720	AT3G48680	AT4G32720	AT5G25460		AT3G04790	AT3G25530	AT4G34740
AT3G26740	AT3G48730	AT4G32770	AT5G25757		AT1G20696	AT3G24200	AT3G04650
AT3G26900	AT3G48870	AT4G33010	AT5G26000		AT1G06230	AT3G23940	AT3G02030
AT3G27240	AT3G48930	AT4G33030	AT5G26210		AT3G14415	AT3G23750	AT2G28290
AT3G27280	AT3G48990	AT4G33090	AT5G26360		AT3G29360	AT3G23700	AT1G71820
AT3G27300	AT3G49010	AT4G33250	AT5G26710		AT5G43060	AT3G23400	AT5G47030
AT3G27310	AT3G49120	AT4G33510	AT5G26742		AT5G62270	AT3G22690	AT5G46860
AT3G27380	AT3G49240	AT4G33680	AT5G26830		AT5G12860	AT3G21190	AT4G25080
AT3G27530	AT3G49430	AT4G34050	AT5G26860		AT4G21940	AT3G21140	AT4G17560
AT3G27570	AT3G49470	AT4G34110	AT5G27470		AT2G17930	AT3G20000	AT3G48170
AT3G27690	AT3G49680	AT4G34200	AT5G27490		AT3G60860	AT3G19950	AT3G19450
AT3G27740	AT3G49720	AT4G34450	AT5G27540		AT1G44910	AT3G19450	AT3G18740
AT3G27925	AT3G50210	AT4G34620	AT5G27640		AT1G24050	AT3G18820	AT3G07880
AT3G28220	AT3G50370	AT4G34670	AT5G27850		AT4G13615	AT3G18240	AT3G04870
AT3G28500	AT3G50590	AT4G34740	AT5G28040		AT3G14840	AT3G18140	AT2G38110
AT3G28700	AT3G50820	AT4G34870	AT5G28060		AT2G34040	AT3G17810	AT1G34570
AT3G28730	AT3G51000	AT4G34920	AT5G28500		AT2G05120	AT3G17170	AT1G22270
AT3G28860	AT3G51160	AT4G34980	AT5G28540		AT1G69500	AT3G16910	AT3G06650
AT3G29320	AT3G51240	AT4G35090	AT5G28740		AT5G64090	AT3G16170	AT3G09630
AT3G32930	AT3G51260	AT4G35100	AT5G28840		AT5G10010	AT3G16140	AT2G45300
AT3G42050	AT3G51550	AT4G35260	AT5G28900		AT4G37560	AT3G15790	AT4G31580
AT3G42170	AT3G51800	AT4G35450	AT5G30510		AT4G35800	AT3G15660	AT2G46020
AT3G42960	AT3G51820	AT4G35470	AT5G33370		AT4G32640	AT3G15360	AT1G13020
AT3G43300	AT3G51840	AT4G35570	AT5G34850		AT4G30020	AT3G15010	AT5G67630
AT3G44310	AT3G51950	AT4G35630	AT5G35360		AT3G17040	AT3G14350	AT3G56130
AT3G44330	AT3G52130	AT4G35790	AT5G35590		AT2G31390	AT3G14310	AT3G05060
AT3G44340	AT3G52140	AT4G35800	AT5G35630		AT1G80360	AT3G13560	AT2G02790
AT3G44600	AT3G52150	AT4G35830	AT5G36210		AT1G73180	AT3G12260	AT1G64760
AT3G44880	AT3G52190	AT4G35860	AT5G37510		AT1G72330	AT3G11940	AT5G09900
AT3G45010	AT3G52200	AT4G35890	AT5G37600		AT1G12380	AT3G11250	AT4G21710
AT3G45140	AT3G52230	AT4G36020	AT5G38410		ATCG00470	AT3G10490	AT3G21630
AT3G45190	AT3G52300	AT4G36130	AT5G38430		AT5G67030	AT3G10370	AT3G14840
AT3G45300	AT3G52500	AT4G36195	AT5G38470		AT5G40340	AT3G10300	AT2G14260
AT3G45850	AT3G52560	AT4G36350	AT5G38480		AT5G05520	AT3G08680	AT1G78830
AT3G46000	AT3G52580	AT4G36690	AT5G39320		AT4G33670	AT3G07630	AT1G15290
AT3G46440	AT3G52730	AT4G36760	AT5G39410		AT4G15165	AT3G07300	AT5G61410
AT3G46740	AT3G52850	AT4G36810	AT5G39500		AT3G57650	AT3G06850	AT5G60960
AT3G46780	AT3G52880	AT4G37000	AT5G39570		AT3G13220	AT3G06720	AT5G55660
AT3G46830	AT3G52930	AT4G37550	AT5G40340		AT3G07660	AT3G06670	AT5G37720
AT3G46970	AT3G52950	AT4G37830	AT5G40370		AT1G72750	AT3G04550	AT5G16750
AT3G47000	AT3G52960	AT4G37870	AT5G40480		AT1G11430	AT3G03710	AT5G14520
AT3G47070	AT3G52990	AT4G37910	AT5G40490		AT1G02305	AT3G02880	AT5G13480
AT3G47370	AT3G53020	AT4G37930	AT5G40760		AT5G56030	AT3G02110	AT4G16180
AT3G47470	AT3G53420	AT4G37980	AT5G40770		AT1G50010	AT3G01390	AT3G47860
AT3G47520	AT3G53430	AT4G38130	AT5G40950		AT3G11130	AT3G01180	AT3G12690
AT3G47650	AT3G53520	AT4G38220	AT5G41120		AT5G38410	AT2G47730	AT2G48020
AT3G47800	AT3G53580	AT4G38350	AT5G41520		AT3G09630	AT2G47710	AT2G30720
AT3G47810	AT3G53750	AT4G38460	AT5G41600		AT1G12900	AT2G46820	AT2G26730
AT3G47860	AT3G53870	AT4G38510	AT5G41950		AT5G35530	AT2G45240	AT1G80750
AT3G47930	AT3G53970	AT4G38680	AT5G41970		AT3G53870	AT2G44350	AT1G75660
AT3G48000	AT3G54050	AT4G38740	AT5G42020		AT5G25780	AT2G44040	AT1G15940
AT3G48170	AT3G54110	AT4G38970	AT5G42080		AT1G56190	AT2G43910	AT1G13090
AT3G48410	AT3G54170	AT4G39040	AT5G42100		AT2G36160	AT2G43360	AT5G42020
AT3G48500	AT3G54230	AT4G39080	AT5G42220		AT1G50250	AT2G42570	AT5G02490
AT3G48560	AT3G54400	AT4G39090	AT5G42240		AT2G37270	AT2G42220	AT1G50010
AT3G48730	AT3G54470	AT4G39150	AT5G42270		AT5G15520	AT2G41430	AT3G12110
AT3G48860	AT3G54540	AT4G39330	AT5G42790		AT5G39850	AT2G40660	AT1G12900
AT3G48870	AT3G54660	AT4G39660	AT5G42980		AT3G45980	AT2G40550	AT3G27690
AT3G48930	AT3G54760	AT4G39680	AT5G43060		AT3G47370	AT2G40290	AT5G41670
AT3G48990	AT3G54820	AT4G39690	AT5G43330		AT5G37780	AT2G39330	AT1G26570
AT3G49010	AT3G54840	AT4G39860	AT5G43830		AT2G36460	AT2G38610	AT5G65750
AT3G49240	AT3G54890	AT4G39970	AT5G43940		AT2G36580	AT2G38040	AT3G05590
AT3G49430	AT3G54900	AT5G01530	AT5G43960		AT1G55860	AT2G36870	AT3G47370
AT3G49470	AT3G55010	AT5G01600	AT5G44090		AT1G08360	AT2G35370	AT5G37780
AT3G49670	AT3G55120	AT5G02050	AT5G44340		AT1G53850	AT2G35010	AT1G09640
AT3G49680	AT3G55220	AT5G02160	AT5G45670		AT3G18740	AT2G34860	AT5G57350
AT3G50210	AT3G55260	AT5G02240	AT5G45950		AT1G54080	AT2G34680	AT4G00660
AT3G50360	AT3G55270	AT5G02500	AT5G46070		AT5G39320	AT2G34590	AT3G18130
AT3G50370	AT3G55360	AT5G02530	AT5G46280		AT5G16240	AT2G33410	AT3G52990
AT3G50590	AT3G55400	AT5G02870	AT5G46750		AT5G14590	AT2G33040	AT3G16480
AT3G50670	AT3G55410	AT5G03290	AT5G47010		AT2G27720	AT2G32600	AT2G33210
AT3G50820	AT3G55430	AT5G03300	AT5G47200		AT1G04270	AT2G32520	AT5G63570
AT3G51000	AT3G55440	AT5G03340	AT5G47210		AT1G74560	AT2G32090	AT3G17840
AT3G51240	AT3G55760	AT5G03630	AT5G47480		AT5G55160	AT2G31670	AT1G72730
AT3G51260	AT3G55800	AT5G03740	AT5G47690		AT2G32060	AT2G30500	AT5G59290
AT3G51310	AT3G56090	AT5G03850	AT5G48230		AT3G53520	AT2G29630	AT5G47200
AT3G51520	AT3G56130	AT5G03880	AT5G48300		AT4G00660	AT2G29570	AT3G52750
AT3G51550	AT3G56150	AT5G04130	AT5G48480		AT1G04710	AT2G27510	AT3G52560
AT3G51800	AT3G56310	AT5G04140	AT5G48810		AT3G53890	AT2G27100	AT1G74060
AT3G51820	AT3G56340	AT5G04590	AT5G48880		AT3G46000	AT2G25970	AT1G54690
AT3G51840	AT3G56490	AT5G04870	AT5G48960		AT1G02800	AT2G25670	AT1G47500
AT3G52100	AT3G56860	AT5G04990	AT5G49460		AT5G06290	AT2G25310	AT1G22610
AT3G52130	AT3G56940	AT5G05010	AT5G49650		AT4G11220	AT2G25280	AT5G27670
AT3G52140	AT3G57090	AT5G05740	AT5G49910		AT4G10480	AT2G25080	AT4G02340
AT3G52150	AT3G57150	AT5G05780	AT5G50850		AT4G31580	AT2G24500	AT4G02150
AT3G52190	AT3G57290	AT5G06290	AT5G50920		AT4G02150	AT2G24200	AT2G18110
AT3G52200	AT3G57410	AT5G07030	AT5G51110		AT1G78380	AT2G24150	AT1G16340
AT3G52230	AT3G57520	AT5G07090	AT5G51280		AT4G01480	AT2G24090	AT1G14410
AT3G52300	AT3G57560	AT5G07350	AT5G51550		AT5G07440	AT2G22480	AT3G25800
AT3G52500	AT3G57610	AT5G07440	AT5G51700		AT1G63500	AT2G20860	AT5G28900
AT3G52560	AT3G57890	AT5G07530	AT5G51750		AT1G14410	AT2G20340	AT1G17370
AT3G52610	AT3G58010	AT5G08030	AT5G51820		AT2G36390	AT2G20330	AT5G51950
AT3G52630	AT3G58140	AT5G08060	AT5G51970		AT4G30160	AT2G20260	AT5G43060
AT3G52730	AT3G58500	AT5G08160	AT5G52160		AT2G41560	AT2G19940	AT3G52850
AT3G52750	AT3G58510	AT5G08180	AT5G52560		AT1G67560	AT2G19070	AT5G16715
AT3G52880	AT3G58560	AT5G08280	AT5G52840		AT1G54220	AT2G16950	AT3G06400
AT3G52930	AT3G58610	AT5G08300	AT5G52920		AT5G21160	AT2G16070	AT5G14590
AT3G52960	AT3G58660	AT5G08530	AT5G53070		AT4G17330	AT2G15090	AT1G67280
AT3G52990	AT3G58670	AT5G08540	AT5G53460		AT4G08350	AT2G14835	AT2G43680
AT3G53020	AT3G58730	AT5G08640	AT5G53480		AT5G17020	AT2G14740	AT3G19760
AT3G53110	AT3G58750	AT5G08690	AT5G53560		AT4G26630	AT2G07690	AT2G17510
AT3G53180	AT3G59020	AT5G09300	AT5G54160		AT3G12010	AT2G05830	AT1G66260
AT3G53420	AT3G59480	AT5G09550	AT5G54270		AT2G35630	AT2G04780	AT1G21440
AT3G53430	AT3G59510	AT5G09590	AT5G54430		AT2G30970	AT2G03510	AT1G12470
AT3G53460	AT3G59530	AT5G09620	AT5G54500		AT2G26890	AT2G02850	AT5G65460
AT3G53520	AT3G59540	AT5G09660	AT5G54870		AT2G18750	AT2G02540	AT5G60790
AT3G53580	AT3G59760	AT5G09760	AT5G54900		AT2G14835	AT2G01720	AT5G07440
AT3G53750	AT3G59780	AT5G09900	AT5G55160		AT2G07360	AT1G80360	AT5G03650
AT3G53870	AT3G59820	AT5G10010	AT5G55200		AT5G55670	AT1G79870	AT4G16830
AT3G53970	AT3G59920	AT5G10460	AT5G55220		AT5G55660	AT1G79440	AT3G16550
AT3G54010	AT3G59970	AT5G10540	AT5G55230		AT5G51970	AT1G77670	AT2G45240
AT3G54050	AT3G59990	AT5G10730	AT5G55280		AT5G47870	AT1G77440	AT2G25670
AT3G54090	AT3G60150	AT5G10920	AT5G55480		AT5G47190	AT1G77420	AT1G64500
AT3G54110	AT3G60190	AT5G11200	AT5G55670		AT5G37830	AT1G77160	AT1G42550
AT3G54170	AT3G60240	AT5G11520	AT5G55720		AT5G19180	AT1G76080	AT1G33980
AT3G54400	AT3G60245	AT5G11580	AT5G55730		AT5G15400	AT1G75330	AT1G08980
AT3G54470	AT3G60420	AT5G11670	AT5G56000		AT5G09730	AT1G74970	AT5G63890
AT3G54540	AT3G60600	AT5G11770	AT5G56030		AT5G05270	AT1G74090	AT5G60040
AT3G54660	AT3G60750	AT5G11900	AT5G56360		AT4G38130	AT1G74070	AT5G58290
AT3G54670	AT3G60830	AT5G12040	AT5G56500		AT4G29010	AT1G72970	AT5G56290
AT3G54760	AT3G60860	AT5G12080	AT5G57020		AT4G28520	AT1G72750	AT5G40340
AT3G54890	AT3G61050	AT5G12140	AT5G57290		AT4G26270	AT1G72610	AT5G35430
AT3G55005	AT3G61240	AT5G12250	AT5G57655		AT4G16155	AT1G71220	AT5G23880
AT3G55010	AT3G61260	AT5G12370	AT5G57800		AT3G55000	AT1G70700	AT5G22880
AT3G55040	AT3G61430	AT5G12410	AT5G57870		AT3G43240	AT1G70410	AT5G14170
AT3G55220	AT3G61440	AT5G12950	AT5G58060		AT3G20630	AT1G69620	AT5G09390
AT3G55260	AT3G61470	AT5G13380	AT5G58090		AT3G06670	AT1G69410	AT4G39690
AT3G55280	AT3G61540	AT5G13410	AT5G58290		AT3G01480	AT1G69200	AT4G33240
AT3G55360	AT3G61820	AT5G13420	AT5G58330		AT2G35920	AT1G68590	AT4G32180
AT3G55410	AT3G61870	AT5G13440	AT5G58490		AT2G35490	AT1G67830	AT4G29730
AT3G55430	AT3G62010	AT5G13450	AT5G58590		AT2G24060	AT1G67730	AT4G28480
AT3G55440	AT3G62030	AT5G13520	AT5G58740		AT2G18510	AT1G65560	AT4G27060
AT3G55620	AT3G62120	AT5G13630	AT5G59160		AT2G17980	AT1G65270	AT4G20260
AT3G55760	AT3G62130	AT5G13930	AT5G59370		AT2G13540	AT1G64510	AT4G13780
AT3G55800	AT3G62360	AT5G13980	AT5G59420		AT1G80230	AT1G63370	AT4G10840
AT3G56070	AT3G62410	AT5G14030	AT5G59613		AT1G78830	AT1G62740	AT4G09000
AT3G56090	AT3G62530	AT5G14040	AT5G59710		AT1G77440	AT1G62480	AT4G08350
AT3G56130	AT3G62600	AT5G14170	AT5G59850		AT1G60140	AT1G61900	AT3G52290
AT3G56150	AT3G62800	AT5G14260	AT5G59880		AT1G31230	AT1G61570	AT3G48330
AT3G56310	AT3G62830	AT5G14520	AT5G59890		AT1G16890	AT1G61250	AT3G24170
AT3G56460	AT3G62940	AT5G14610	AT5G59910		AT1G12230	AT1G60070	AT3G20630
AT3G56490	AT3G63000	AT5G14660	AT5G59970		AT1G11650	AT1G56450	AT3G20000
AT3G56650	AT3G63095	AT5G14740	AT5G60160		ATMG00560	AT1G55670	AT3G18210
AT3G56860	AT3G63130	AT5G14780	AT5G60390		ATCG01240	AT1G53400	AT3G13060
AT3G56900	AT3G63140	AT5G14800	AT5G60600		AT5G66760	AT1G52670	AT3G06410
AT3G56940	AT3G63170	AT5G15090	AT5G60640		AT5G64940	AT1G52340	AT3G05560
AT3G57050	AT3G63260	AT5G15200	AT5G60790		AT5G62810	AT1G50320	AT2G47980
AT3G57150	AT3G63410	AT5G15400	AT5G60980		AT5G62440	AT1G49430	AT2G44200
AT3G57280	AT3G63460	AT5G15490	AT5G61020		AT5G60960	AT1G48850	AT2G43410
AT3G57290	AT3G63490	AT5G15520	AT5G61130		AT5G56360	AT1G48620	AT2G40550
AT3G57410	AT3G63520	AT5G15650	AT5G61170		AT5G55200	AT1G48350	AT2G26890
AT3G57520	AT3G63540	AT5G15720	AT5G61410		AT5G52200	AT1G47420	AT2G20550
AT3G57610	AT4G00100	AT5G16050	AT5G61780		AT5G51430	AT1G47260	AT2G20190
AT3G57660	AT4G00430	AT5G16130	AT5G61790		AT5G48180	AT1G42550	AT2G04400
AT3G57890	AT4G00490	AT5G16240	AT5G62270		AT5G44650	AT1G35720	AT1G79690
AT3G58500	AT4G00570	AT5G16440	AT5G62300		AT5G42390	AT1G33810	AT1G78915
AT3G58510	AT4G00620	AT5G16510	AT5G62390		AT5G38660	AT1G32550	AT1G67730
AT3G58560	AT4G00630	AT5G16760	AT5G62530		AT5G35220	AT1G32360	AT1G67680
AT3G58610	AT4G00660	AT5G16840	AT5G62670		AT5G26880	AT1G32090	AT1G54220
AT3G58660	AT4G00740	AT5G16880	AT5G62700		AT5G25265	AT1G31910	AT1G48050
AT3G58730	AT4G00830	AT5G16920	AT5G63140		AT5G24420	AT1G26880	AT1G33811
AT3G58750	AT4G01050	AT5G16960	AT5G63190		AT5G21990	AT1G24310	AT1G24100
AT3G59020	AT4G01290	AT5G16970	AT5G63400		AT5G17380	AT1G24100	AT1G12380
AT3G59400	AT4G01310	AT5G17050	AT5G63510		AT5G16780	AT1G23740	AT1G08420
AT3G59480	AT4G01690	AT5G17380	AT5G63570		AT5G16070	AT1G21880	AT1G07780
AT3G59510	AT4G01700	AT5G17530	AT5G63810		AT5G15960	AT1G20560	ATMG00070
AT3G59530	AT4G01800	AT5G17770	AT5G63890		AT5G13630	AT1G20540	AT5G67100
AT3G59540	AT4G01810	AT5G17920	AT5G63960		AT5G13510	AT1G20450	AT5G66860
AT3G59760	AT4G01850	AT5G18170	AT5G64030		AT5G13120	AT1G20370	AT5G66140
AT3G59920	AT4G01897	AT5G18230	AT5G64040		AT5G12940	AT1G18540	AT5G65720
AT3G59970	AT4G01900	AT5G18380	AT5G64140		AT5G11810	AT1G18210	AT5G64860
AT3G59990	AT4G02080	AT5G18550	AT5G64260		AT5G10330	AT1G17650	AT5G64090
AT3G60190	AT4G02150	AT5G18620	AT5G64270		AT5G08540	AT1G16900	AT5G63510
AT3G60240	AT4G02290	AT5G19220	AT5G64370		AT5G08260	AT1G16880	AT5G60850
AT3G60245	AT4G02350	AT5G19290	AT5G64940		AT5G06970	AT1G16190	AT5G59420
AT3G60370	AT4G02400	AT5G19440	AT5G65010		AT5G02160	AT1G13280	AT5G55070
AT3G60510	AT4G02450	AT5G19460	AT5G65620		AT5G02050	AT1G11890	AT5G51120
AT3G60750	AT4G02500	AT5G19485	AT5G65730		AT4G39080	AT1G11650	AT5G51100
AT3G60830	AT4G02510	AT5G19510	AT5G65760		AT4G35780	AT1G09730	AT5G48650
AT3G60860	AT4G02530	AT5G19690	AT5G65780		AT4G34700	AT1G09270	AT5G48180
AT3G61050	AT4G02580	AT5G19740	AT5G66120		AT4G32605	AT1G08830	AT5G45420
AT3G61070	AT4G02840	AT5G19760	AT5G66190		AT4G31810	AT1G08780	AT5G44500
AT3G61240	AT4G02930	AT5G19780	AT5G66510		AT4G30890	AT1G07830	AT5G44200
AT3G61260	AT4G02990	AT5G19990	AT5G66530		AT4G29520	AT1G06550	AT5G41790
AT3G61430	AT4G03190	AT5G20010	AT5G66570		AT4G28780	AT1G06130	AT5G36230
AT3G61440	AT4G03210	AT5G20090	AT5G66680		AT4G28480	AT1G02880	AT5G35180
AT3G61470	AT4G03280	AT5G20290	AT5G66760		AT4G23620	AT1G01800	AT5G27560
AT3G61820	AT4G03430	AT5G20350	AT5G67360		AT4G20020	AT1G01510	AT5G26570
AT3G61870	AT4G03520	AT5G20630	AT5G67500		AT4G15955	AT4G03070	AT5G25460
AT3G62030	AT4G03560	AT5G20710	ATCG00020		AT4G14070	AT2G47960	AT5G22650
AT3G62120	AT4G04020	AT5G20720	ATCG00120		AT4G12610	AT3G07660	AT5G17990
AT3G62130	AT4G04460	AT5G20830	ATCG00130		AT4G09020	AT1G18250	AT5G17710
AT3G62250	AT4G04640	AT5G20890	ATCG00190		AT4G04210	AT1G60780	AT5G16780
AT3G62360	AT4G04910	AT5G20920	ATCG00270		AT4G03190	AT3G28730	AT5G16660
AT3G62410	AT4G04970	AT5G20950	ATCG00280		AT4G02840	AT3G13960	AT5G13030
AT3G62530	AT4G05180	AT5G21150	ATCG00340		AT4G00710	AT4G26620	AT5G11900
AT3G62600	AT4G05390	AT5G21170	ATCG00350		AT4G00600	AT5G21150	AT5G11040
AT3G62700	AT4G05410	AT5G22020	ATCG00470		AT3G62700	AT1G04680	AT5G08740
AT3G62830	AT4G08350	AT5G22100	ATCG00480		AT3G62240	AT5G02610	AT5G03905
AT3G62840	AT4G08390	AT5G22650	ATCG00490		AT3G59870	ATCG00570	AT4G39740
AT3G62870	AT4G08580	AT5G22780	ATCG00500		AT3G58580	AT3G51000	AT4G35850
AT3G63130	AT4G08900	AT5G23060	ATCG00540		AT3G52380	AT2G32810	AT4G33520
AT3G63140	AT4G09000	AT5G23140	ATCG00580		AT3G51550	AT3G20920	AT4G33150
AT3G63170	AT4G09010	AT5G23300	ATCG00680		AT3G51430	AT3G03640	AT4G33030
AT3G63250	AT4G09320	AT5G23390	ATCG00720		AT3G48990	AT2G41040	AT4G31810
AT3G63410	AT4G09520	AT5G23530	ATCG00780		AT3G47930	AT1G21680	AT4G31750
AT3G63460	AT4G09620	AT5G23540	ATCG00800		AT3G44600	AT4G24800	AT4G31360
AT3G63490	AT4G09670	AT5G23880	ATCG00820		AT3G28920	AT3G16100	AT4G26140
AT3G63540	AT4G09720	AT5G23890	ATCG01060		AT3G24170	AT4G29670	AT4G26000
AT4G00100	AT4G09730	AT5G23940	ATCG01110		AT3G23490	AT1G79040	AT4G25650
AT4G00430	AT4G09800	AT5G24300	ATMG00510		AT3G21865	AT5G44720	AT4G25450
AT4G00490	AT4G09980	AT5G24490	ATMG01190		AT3G18420	AT2G44440	AT4G24800
AT4G00570	AT4G10040	AT5G24520			AT3G16910	AT4G31200	AT4G21860
AT4G00620	AT4G10300	AT5G24650			AT3G16650	AT1G55900	AT4G21110
AT4G00630	AT4G10320	AT5G24710			AT3G15640	AT3G12280	AT4G09570
AT4G00660	AT4G10340	AT5G24780			AT3G15360	AT3G02870	AT4G05530
AT4G00755	AT4G10450	AT5G25070			AT3G15090	AT3G62130	AT4G02230
AT4G00830	AT4G10480	AT5G25100			AT3G13990	AT2G26930	AT4G02020
AT4G01050	AT4G10710	AT5G25220			AT3G13860	AT5G47870	AT4G01480
AT4G01150	AT4G10790	AT5G25460			AT3G13772	AT2G41790	AT4G00620
AT4G01290	AT4G10840	AT5G25757			AT3G09390	AT2G17980	AT3G63490
AT4G01310	AT4G11010	AT5G26000			AT3G07020	AT2G03820	AT3G63000
AT4G01480	AT4G11150	AT5G26210			AT3G01590	AT3G57990	AT3G61850
AT4G01690	AT4G11220	AT5G26360			AT2G47800	AT1G79690	AT3G61130
AT4G01800	AT4G11380	AT5G26570			AT2G46930	AT1G21480	AT3G60245
AT4G01810	AT4G11420	AT5G26670			AT2G46020	AT1G08980	AT3G57520
AT4G01850	AT4G11600	AT5G26680			AT2G40660	AT1G15440	AT3G56490
AT4G01897	AT4G11740	AT5G26710			AT2G38550	AT2G06990	AT3G55140
AT4G02030	AT4G11820	AT5G26742			AT2G36250	AT2G04280	AT3G54230
AT4G02060	AT4G12420	AT5G26830			AT2G28630	AT3G57880	AT3G52640
AT4G02150	AT4G12590	AT5G26860			AT2G27680	AT5G57610	AT3G44340
AT4G02230	AT4G12610	AT5G27120			AT2G27170	AT5G14050	AT3G43540
AT4G02290	AT4G12650	AT5G27140			AT2G26430	AT1G31817	AT3G23400
AT4G02340	AT4G12730	AT5G27380			AT2G21620	AT1G20220	AT3G22110
AT4G02350	AT4G12780	AT5G27470			AT2G19070	AT1G70490	AT3G21140
AT4G02400	AT4G12800	AT5G27490			AT2G17510	AT1G60620	AT3G18600
AT4G02450	AT4G13010	AT5G27540			AT2G17410	AT4G15490	AT3G18240
AT4G02480	AT4G13430	AT5G27640			AT2G03440	AT5G63530	AT3G16230
AT4G02500	AT4G13560	AT5G27670			AT1G80670	AT1G28060	AT3G14990
AT4G02510	AT4G13670	AT5G28020			AT1G75750	AT1G04640	AT3G14310
AT4G02530	AT4G13710	AT5G28060			AT1G75330	AT4G28750	AT3G11170
AT4G02580	AT4G13770	AT5G28540			AT1G74910	AT1G59359	AT3G10300
AT4G02770	AT4G13780	AT5G28840			AT1G64760	AT4G34030	AT3G09100
AT4G02930	AT4G13850	AT5G28900			AT1G55210	AT3G10740	AT3G06850
AT4G03120	AT4G13930	AT5G30510			AT1G54830	AT5G44800	AT3G06810
AT4G03210	AT4G13940	AT5G33370			AT1G54090	AT5G48580	AT3G06670
AT4G03280	AT4G14040	AT5G34850			AT1G51780	AT4G00570	AT3G02870
AT4G03520	AT4G14070	AT5G35360			AT1G48350	ATCG01110	AT2G47710
AT4G03550	AT4G14080	AT5G35530			AT1G28350	AT2G18710	AT2G44180
AT4G04040	AT4G14100	AT5G35590			AT1G27390	AT1G51690	AT2G44040
AT4G04460	AT4G14160	AT5G35630			AT1G21770	AT3G57660	AT2G43910
AT4G04640	AT4G14200	AT5G35790			AT1G20600	AT1G03630	AT2G43790
AT4G04720	AT4G14360	AT5G35910			AT1G19520	AT5G61820	AT2G43030
AT4G04770	AT4G14430	AT5G36210			AT1G19130		AT2G42120
AT4G04910	AT4G14440	AT5G36230			AT1G18500		AT2G41630
AT4G04950	AT4G14800	AT5G36790			AT1G18270		AT2G38610
AT4G04970	AT4G14870	AT5G36880			AT1G15940		AT2G34170
AT4G05020	AT4G14880	AT5G37510			AT1G15500		AT2G29200
AT4G05180	AT4G14960	AT5G37720			AT1G14900		AT2G27820
AT4G05390	AT4G15000	AT5G37780			AT1G11750		AT2G27170
AT4G05420	AT4G15210	AT5G38410			AT1G09760		AT2G25080
AT4G06634	AT4G15410	AT5G38430			AT1G08250		AT2G22980
AT4G08350	AT4G15440	AT5G38470			AT1G04510		AT2G19760
AT4G08390	AT4G15510	AT5G38480			AT1G03680		AT2G17870
AT4G08870	AT4G15545	AT5G38600			AT1G01710		AT2G17420
AT4G09000	AT4G15770	AT5G38660			AT1G01630		AT2G16070
AT4G09010	AT4G15900	AT5G39320			ATCG01110		AT2G02990
AT4G09320	AT4G16060	AT5G39410			ATCG01020		AT2G01720
AT4G09520	AT4G16130	AT5G39570			ATCG00820		AT1G79870
AT4G09570	AT4G16143	AT5G39740			ATCG00730		AT1G79720
AT4G09620	AT4G16155	AT5G40340			ATCG00710		AT1G75270
AT4G09650	AT4G16180	AT5G40370			ATCG00670		AT1G72160
AT4G09670	AT4G16190	AT5G40490			ATCG00570		AT1G70830
AT4G09720	AT4G16340	AT5G40760			AT5G67590		AT1G68310
AT4G09800	AT4G16380	AT5G40770			AT5G65940		AT1G66680
AT4G10260	AT4G16660	AT5G40950			AT5G65720		AT1G65295
AT4G10320	AT4G16760	AT5G41520			AT5G64460		AT1G64970
AT4G10340	AT4G16830	AT5G41600			AT5G64140		AT1G64520
AT4G10450	AT4G17100	AT5G41950			AT5G64080		AT1G63160
AT4G10480	AT4G17140	AT5G41970			AT5G63980		AT1G62560
AT4G10710	AT4G17260	AT5G42020			AT5G63650		AT1G62480
AT4G10840	AT4G17300	AT5G42080			AT5G61020		AT1G62320
AT4G11010	AT4G17330	AT5G42100			AT5G58740		AT1G60780
AT4G11120	AT4G17390	AT5G42240			AT5G58440		AT1G55120
AT4G11220	AT4G17520	AT5G42390			AT5G58060		AT1G54090
AT4G11380	AT4G17770	AT5G42660			AT5G57800		AT1G49670
AT4G11420	AT4G17830	AT5G42790			AT5G57490		AT1G49340
AT4G11600	AT4G17890	AT5G42820			AT5G56760		AT1G49040
AT4G11740	AT4G18030	AT5G42980			AT5G56740		AT1G48520
AT4G11820	AT4G18040	AT5G43010			AT5G56710		AT1G44910
AT4G11860	AT4G18130	AT5G43060			AT5G53650		AT1G42440
AT4G12130	AT4G18480	AT5G43330			AT5G52560		AT1G32220
AT4G12420	AT4G18670	AT5G43940			AT5G52440		AT1G30630
AT4G12590	AT4G18905	AT5G43960			AT5G52160		AT1G30440
AT4G12610	AT4G18970	AT5G44090			AT5G51100		AT1G27595
AT4G12650	AT4G19210	AT5G44320			AT5G50960		AT1G26850
AT4G12720	AT4G19410	AT5G44340			AT5G50810		AT1G23820
AT4G12730	AT4G19710	AT5G44650			AT5G48810		AT1G21630
AT4G12800	AT4G20050	AT5G45170			AT5G48485		AT1G18650
AT4G13010	AT4G20360	AT5G45420			AT5G47840		AT1G12550
AT4G13430	AT4G20410	AT5G45670			AT5G47760		AT1G12240
AT4G13560	AT4G20850	AT5G45775			AT5G47690		AT1G08490
AT4G13670	AT4G20890	AT5G45950			AT5G46860		AT1G06230
AT4G13770	AT4G20910	AT5G46070			AT5G46570		AT1G03680
AT4G13780	AT4G20980	AT5G46210			AT5G44635		AT1G03280
AT4G13850	AT4G21100	AT5G46280			AT5G43710		AT1G01710
AT4G13930	AT4G21110	AT5G46290			AT5G42960		AT1G01510
AT4G13940	AT4G21210	AT5G46860			AT5G42240		ATMG01275
AT4G14040	AT4G21270	AT5G47030			AT5G36880		ATCG00740
AT4G14080	AT4G21280	AT5G47200			AT5G36210		ATCG00670
AT4G14100	AT4G21580	AT5G47210			AT5G28740		ATCG00570
AT4G14200	AT4G21650	AT5G47480			AT5G24490		ATCG00470
AT4G14300	AT4G21660	AT5G47870			AT5G24400		ATCG00430
AT4G14360	AT4G21710	AT5G48020			AT5G23570		AT5G65930
AT4G14430	AT4G21860	AT5G48230			AT5G23140		AT5G65410
AT4G14440	AT4G22010	AT5G48300			AT5G22780		AT5G64370
AT4G14570	AT4G22080	AT5G48485			AT5G22630		AT5G64220
AT4G14716	AT4G22240	AT5G48650			AT5G20350		AT5G64140
AT4G14800	AT4G22300	AT5G48880			AT5G20080		AT5G63680
AT4G14880	AT4G22310	AT5G49030			AT5G19151		AT5G63280
AT4G14960	AT4G22350	AT5G49460			AT5G18400		AT5G60360
AT4G15000	AT4G22670	AT5G49510			AT5G18230		AT5G60210
AT4G15130	AT4G22890	AT5G49650			AT5G16710		AT5G59880
AT4G15160	AT4G22930	AT5G49910			AT5G16450		AT5G59613
AT4G15210	AT4G23100	AT5G49980			AT5G15350		AT5G59300
AT4G15410	AT4G23600	AT5G50850			AT5G15230		AT5G58370
AT4G15440	AT4G23620	AT5G50920			AT5G15030		AT5G58060
AT4G15545	AT4G23630	AT5G51010			AT5G13380		AT5G57800
AT4G15560	AT4G23650	AT5G51110			AT5G12370		AT5G57120
AT4G15802	AT4G23670	AT5G51120			AT5G11900		AT5G56760
AT4G16060	AT4G23690	AT5G51280			AT5G10560		AT5G55640
AT4G16130	AT4G23850	AT5G51300			AT5G09860		AT5G55160
AT4G16143	AT4G24190	AT5G51550			AT5G08380		AT5G55130
AT4G16155	AT4G24220	AT5G51700			AT5G05610		AT5G54810
AT4G16160	AT4G24280	AT5G51750			AT5G05480		AT5G52160
AT4G16180	AT4G24550	AT5G51970			AT5G04990		AT5G51970
AT4G16190	AT4G24620	AT5G52160			AT5G02940		AT5G51550
AT4G16210	AT4G24690	AT5G52240			AT5G01290		AT5G51130
AT4G16265	AT4G24750	AT5G52560			AT5G01010		AT5G50210
AT4G16380	AT4G24770	AT5G52650			AT4G39690		AT5G49980
AT4G16390	AT4G24800	AT5G52840			AT4G39040		AT5G49510
AT4G16660	AT4G24820	AT5G52920			AT4G37980		AT5G48810
AT4G16760	AT4G24830	AT5G53070			AT4G36940		AT5G48485
AT4G16830	AT4G24890	AT5G53120			AT4G35860		AT5G48030
AT4G17100	AT4G25080	AT5G53170			AT4G34620		AT5G47840
AT4G17170	AT4G25130	AT5G53180			AT4G34490		AT5G46110
AT4G17260	AT4G25340	AT5G53460			AT4G34030		AT5G45670
AT4G17330	AT4G25450	AT5G53480			AT4G32915		AT5G45170
AT4G17390	AT4G25550	AT5G53490			AT4G29870		AT5G44150
AT4G17520	AT4G25590	AT5G53560			AT4G29810		AT5G42970
AT4G17560	AT4G25630	AT5G53620			AT4G29680		AT5G42960
AT4G17620	AT4G25650	AT5G54100			AT4G29120		AT5G41770
AT4G17890	AT4G25740	AT5G54160			AT4G27180		AT5G40200
AT4G17950	AT4G26110	AT5G54270			AT4G27080		AT5G38110
AT4G18030	AT4G26530	AT5G54430			AT4G26620		AT5G30510
AT4G18040	AT4G26555	AT5G54500			AT4G26500		AT5G28020
AT4G18480	AT4G26630	AT5G54810			AT4G26300		AT5G27200
AT4G18670	AT4G26690	AT5G54900			AT4G25890		AT5G26730
AT4G18760	AT4G26900	AT5G55070			AT4G25550		AT5G26670
AT4G19150	AT4G26970	AT5G55160			AT4G24820		AT5G25060
AT4G19210	AT4G27000	AT5G55200			AT4G24220		AT5G23540
AT4G19410	AT4G27060	AT5G55220			AT4G23690		AT5G23300
AT4G20020	AT4G27090	AT5G55230			AT4G22930		AT5G23140
AT4G20050	AT4G27270	AT5G55480			AT4G21110		AT5G21010
AT4G20260	AT4G27440	AT5G55720			AT4G20410		AT5G20160
AT4G20360	AT4G27500	AT5G55730			AT4G19150		AT5G20090
AT4G20410	AT4G27520	AT5G56030			AT4G16265		AT5G19690
AT4G20850	AT4G27560	AT5G56360			AT4G15802		AT5G19620
AT4G20910	AT4G27585	AT5G56500			AT4G15770		AT5G19400
AT4G20960	AT4G27690	AT5G56710			AT4G14716		AT5G19350
AT4G20980	AT4G28080	AT5G56740			AT4G13670		AT5G19290
AT4G21110	AT4G28470	AT5G56760			AT4G13500		AT5G18660
AT4G21150	AT4G28750	AT5G57020			AT4G13200		AT5G17530
AT4G21280	AT4G28780	AT5G57110			AT4G12730		AT5G17280
AT4G21445	AT4G29010	AT5G57120			AT4G10970		AT5G16990
AT4G21580	AT4G29040	AT5G57330			AT4G10790		AT5G16840
AT4G21650	AT4G29060	AT5G57655			AT4G08870		AT5G16760
AT4G21860	AT4G29120	AT5G57800			AT4G08780		AT5G16040
AT4G22010	AT4G29130	AT5G57870			AT4G08310		AT5G15020
AT4G22240	AT4G29350	AT5G58060			AT4G04800		AT5G14800
AT4G22310	AT4G29410	AT5G58070			AT4G02500		AT5G13640
AT4G22670	AT4G29510	AT5G58090			AT4G01700		AT5G13630
AT4G22890	AT4G29680	AT5G58260			AT4G01410		AT5G13510
AT4G22930	AT4G29730	AT5G58290			AT4G00780		AT5G13300
AT4G23100	AT4G29760	AT5G58330			AT3G63540		AT5G13280
AT4G23400	AT4G29840	AT5G58440			AT3G63190		AT5G13120
AT4G23600	AT4G30160	AT5G58470			AT3G62530		AT5G12140
AT4G23620	AT4G30190	AT5G58590			AT3G60450		AT5G12080
AT4G23630	AT4G30210	AT5G59290			AT3G56860		AT5G10560
AT4G23650	AT4G30530	AT5G59370			AT3G55040		AT5G10160
AT4G23670	AT4G30610	AT5G59613			AT3G54760		AT5G09760
AT4G23850	AT4G30720	AT5G59850			AT3G54010		AT5G08380
AT4G23920	AT4G30810	AT5G59880			AT3G53430		AT5G08180
AT4G24190	AT4G30920	AT5G59910			AT3G53100		AT5G05920
AT4G24220	AT4G30950	AT5G60040			AT3G52730		AT5G05780
AT4G24280	AT4G31120	AT5G60160			AT3G52630		AT5G05740
AT4G24510	AT4G31180	AT5G60210			AT3G52230		AT5G05170
AT4G24520	AT4G31210	AT5G60390			AT3G51590		AT5G04800
AT4G24620	AT4G31340	AT5G60600			AT3G51250		AT5G03850
AT4G24670	AT4G31360	AT5G60640			AT3G48750		AT5G02100
AT4G24680	AT4G31430	AT5G60960			AT3G48140		AT5G01400
AT4G24770	AT4G31480	AT5G60980			AT3G45770		AT4G39710
AT4G24800	AT4G31490	AT5G61020			AT3G44880		AT4G39520
AT4G24820	AT4G31500	AT5G61130			AT3G32930		AT4G39150
AT4G24830	AT4G31570	AT5G61150			AT3G27850		AT4G39040
AT4G24940	AT4G31580	AT5G61780			AT3G27300		AT4G38100
AT4G25080	AT4G31700	AT5G61790			AT3G26740		AT4G38040
AT4G25130	AT4G31750	AT5G61970			AT3G26710		AT4G37000
AT4G25210	AT4G31770	AT5G62190			AT3G25920		AT4G35860
AT4G25240	AT4G31810	AT5G62300			AT3G24430		AT4G35250
AT4G25340	AT4G31840	AT5G62390			AT3G23920		AT4G34620
AT4G25450	AT4G31880	AT5G62530			AT3G23570		AT4G34230
AT4G25730	AT4G31990	AT5G62670			AT3G23400		AT4G33910
AT4G25960	AT4G32150	AT5G62700			AT3G21190		AT4G32150
AT4G26110	AT4G32180	AT5G62790			AT3G18890		AT4G31770
AT4G26500	AT4G32470	AT5G63190			AT3G18240		AT4G31340
AT4G26530	AT4G32520	AT5G63260			AT3G17350		AT4G30310
AT4G26555	AT4G32605	AT5G63400			AT3G17020		AT4G27560
AT4G26630	AT4G32720	AT5G63510			AT3G16980		AT4G27090
AT4G26690	AT4G33010	AT5G63570			AT3G16830		AT4G26555
AT4G26760	AT4G33030	AT5G63810			AT3G16370		AT4G25550
AT4G26780	AT4G33090	AT5G63890			AT3G16170		AT4G23690
AT4G26840	AT4G33110	AT5G63960			AT3G15520		AT4G22930
AT4G26870	AT4G33150	AT5G64040			AT3G15010		AT4G22300
AT4G26900	AT4G33250	AT5G64090			AT3G14240		AT4G21210
AT4G26970	AT4G33360	AT5G64140			AT3G14010		AT4G20960
AT4G27000	AT4G33400	AT5G64270			AT3G13222		AT4G20050
AT4G27080	AT4G33510	AT5G64350			AT3G10740		AT4G18130
AT4G27090	AT4G33520	AT5G64830			AT3G08947		AT4G17260
AT4G27270	AT4G33670	AT5G64860			AT3G07750		AT4G15510
AT4G27440	AT4G33680	AT5G64940			AT3G07100		AT4G14800
AT4G27490	AT4G33865	AT5G65620			AT3G06850		AT4G14430
AT4G27500	AT4G34030	AT5G65700			AT3G06810		AT4G14160
AT4G27520	AT4G34050	AT5G65720			AT3G06400		AT4G14100
AT4G27585	AT4G34110	AT5G65750			AT3G05020		AT4G14070
AT4G27690	AT4G34200	AT5G65760			AT3G03100		AT4G13670
AT4G27870	AT4G34230	AT5G65940			AT3G02880		AT4G13010
AT4G28080	AT4G34240	AT5G66140			AT3G01390		AT4G12800
AT4G28260	AT4G34450	AT5G66190			AT2G47710		AT4G11260
AT4G28300	AT4G34490	AT5G66510			AT2G46820		AT4G10790
AT4G28470	AT4G34620	AT5G66530			AT2G45200		AT4G10300
AT4G28750	AT4G34640	AT5G66570			AT2G43360		AT4G09620
AT4G28780	AT4G34670	AT5G66680			AT2G42800		AT4G05410
AT4G29010	AT4G34700	AT5G66760			AT2G41530		AT4G04950
AT4G29040	AT4G34740	AT5G66860			AT2G41430		AT4G04020
AT4G29060	AT4G34860	AT5G67360			AT2G40060		AT4G02580
AT4G29120	AT4G34870	AT5G67500			AT2G39795		AT3G60860
AT4G29130	AT4G34920	AT5G67560			AT2G38270		AT3G60370
AT4G29220	AT4G34980	ATCG00020			AT2G36300		AT3G59780
AT4G29350	AT4G35000	ATCG00120			AT2G35110		AT3G59540
AT4G29410	AT4G35090	ATCG00130			AT2G34860		AT3G57660
AT4G29510	AT4G35100	ATCG00270			AT2G33040		AT3G55010
AT4G29670	AT4G35260	ATCG00280			AT2G32920		AT3G54900
AT4G29680	AT4G35300	ATCG00340			AT2G32720		AT3G54740
AT4G29840	AT4G35360	ATCG00350			AT2G31570		AT3G53970
AT4G30160	AT4G35410	ATCG00470			AT2G27970		AT3G53580
AT4G30530	AT4G35450	ATCG00480			AT2G26210		AT3G53560
AT4G30720	AT4G35570	ATCG00490			AT2G24420		AT3G53430
AT4G30810	AT4G35630	ATCG00500			AT2G22795		AT3G52730
AT4G30920	AT4G35790	ATCG00540			AT2G22420		AT3G52180
AT4G31120	AT4G35830	ATCG00580			AT2G21160		AT3G52130
AT4G31160	AT4G35850	ATCG00670			AT2G21150		AT3G49240
AT4G31180	AT4G35860	ATCG00680			AT2G20360		AT3G47070
AT4G31200	AT4G36020	ATCG00720			AT2G19540		AT3G46940
AT4G31210	AT4G36080	ATCG00800			AT2G19080		AT3G46840
AT4G31340	AT4G36130	ATCG01060			AT2G17265		AT3G46000
AT4G31360	AT4G36195	ATMG00070			AT2G16070		AT3G42960
AT4G31480	AT4G36250	ATMG00480			AT2G15860		AT3G32930
AT4G31500	AT4G36350	ATMG01190			AT2G15430		AT3G28860
AT4G31700	AT4G36690	ATMG01275			AT2G14900		AT3G27530
AT4G31810	AT4G36760				AT2G06050		AT3G27310
AT4G31840	AT4G36810				AT2G05380		AT3G26520
AT4G31880	AT4G36940				AT2G04780		AT3G25580
AT4G31990	AT4G37210				AT2G03850		AT3G24430
AT4G32150	AT4G37440				AT2G03120		AT3G24080
AT4G32180	AT4G37550				AT2G02470		AT3G23490
AT4G32470	AT4G37830				AT2G01690		AT3G22590
AT4G32520	AT4G37870				AT1G80600		AT3G21540
AT4G32605	AT4G37910				AT1G79850		AT3G20800
AT4G32640	AT4G37930				AT1G79750		AT3G20390
AT4G32720	AT4G37980				AT1G75560		AT3G19340
AT4G32760	AT4G38100				AT1G75050		AT3G18890
AT4G32770	AT4G38130				AT1G74670		AT3G17410
AT4G32840	AT4G38220				AT1G71500		AT3G17170
AT4G32910	AT4G38350				AT1G71230		AT3G16910
AT4G33010	AT4G38600				AT1G67730		AT3G16370
AT4G33030	AT4G38630				AT1G66240		AT3G16140
AT4G33090	AT4G38680				AT1G65560		AT3G16080
AT4G33110	AT4G38710				AT1G64520		AT3G15610
AT4G33150	AT4G38740				AT1G61570		AT3G15450
AT4G33220	AT4G38800				AT1G60070		AT3G15180
AT4G33250	AT4G38970				AT1G57750		AT3G14110
AT4G33510	AT4G39010				AT1G55820		AT3G13570
AT4G33520	AT4G39080				AT1G54630		AT3G13560
AT4G33650	AT4G39090				AT1G54410		AT3G13460
AT4G33670	AT4G39120				AT1G53760		AT3G12680
AT4G33680	AT4G39150				AT1G53580		AT3G12380
AT4G33740	AT4G39210				AT1G53070		AT3G10850
AT4G33865	AT4G39220				AT1G53000		AT3G10740
AT4G34030	AT4G39230				AT1G52670		AT3G10700
AT4G34050	AT4G39260				AT1G51160		AT3G10670
AT4G34110	AT4G39330				AT1G48610		AT3G10270
AT4G34180	AT4G39460				AT1G47710		AT3G07950
AT4G34200	AT4G39660				AT1G47550		AT3G07750
AT4G34230	AT4G39680				AT1G47420		AT3G07090
AT4G34270	AT4G39690				AT1G47290		AT3G06270
AT4G34450	AT4G39730				AT1G47200		AT3G05090
AT4G34490	AT4G39740				AT1G43910		AT3G04880
AT4G34620	AT4G39820				AT1G43670		AT3G03270
AT4G34640	AT4G39860				AT1G34570		AT3G02880
AT4G34670	AT4G39970				AT1G34000		AT3G02710
AT4G34740	AT5G01010				AT1G33980		AT3G02600
AT4G34860	AT5G01400				AT1G33811		AT3G02180
AT4G34870	AT5G01530				AT1G33040		AT3G01390
AT4G34980	AT5G01600				AT1G32500		AT2G47940
AT4G35090	AT5G02050				AT1G31550		AT2G47620
AT4G35100	AT5G02160				AT1G31190		AT2G46930
AT4G35230	AT5G02240				AT1G27970		AT2G42800
AT4G35300	AT5G02490				AT1G24100		AT2G41430
AT4G35450	AT5G02500				AT1G21440		AT2G38270
AT4G35570	AT5G02530				AT1G21380		AT2G38000
AT4G35630	AT5G02790				AT1G20450		AT2G37790
AT4G35790	AT5G02870				AT1G19920		AT2G35450
AT4G35830	AT5G02960				AT1G16190		AT2G35040
AT4G35890	AT5G03290				AT1G12640		AT2G33740
AT4G36020	AT5G03300				AT1G12240		AT2G32230
AT4G36130	AT5G03340				AT1G12080		AT2G31670
AT4G36195	AT5G03540				AT1G10370		AT2G31570
AT4G36250	AT5G03610				AT1G09830		AT2G31390
AT4G36350	AT5G03620				AT1G08780		AT2G30260
AT4G36440	AT5G03630				AT1G06530		AT2G30050
AT4G36580	AT5G03740				AT1G05150		AT2G29700
AT4G36750	AT5G03850				AT1G04520		AT2G28800
AT4G36760	AT5G03880				AT1G03910		AT2G27970
AT4G36910	AT5G04140				AT1G03600		AT2G27210
AT4G37000	AT5G04280				AT1G02880		AT2G27035
AT4G37210	AT5G04420				AT1G02560		AT2G24050
AT4G37550	AT5G04430				AT1G76790		AT2G21370
AT4G37640	AT5G04590				AT1G75270		AT2G20530
AT4G37830	AT5G04710				AT2G23810		AT2G20270
AT4G37870	AT5G04800				AT1G30690		AT2G20260
AT4G37910	AT5G05000				AT1G20760		AT2G19880
AT4G37930	AT5G05010				AT5G18420		AT2G18710
AT4G37980	AT5G05270				AT5G48920		AT2G18510
AT4G38100	AT5G05370				AT5G03850		AT2G18170
AT4G38220	AT5G05610				AT1G68540		AT2G17560
AT4G38230	AT5G05620				AT3G05180		AT2G17380
AT4G38350	AT5G05670				AT2G20890		AT2G16440
AT4G38600	AT5G05740				AT3G28860		AT2G10940
AT4G38630	AT5G05780				AT4G32760		AT2G07690
AT4G38680	AT5G05920				AT1G80380		AT2G02850
AT4G38710	AT5G06290				AT5G46580		AT2G02100
AT4G38740	AT5G06600				AT2G44920		AT2G01350
AT4G38800	AT5G07030				AT1G14620		AT2G01220
AT4G38890	AT5G07090				AT4G13770		AT2G01190
AT4G38970	AT5G07340				AT5G51010		AT1G80930
AT4G39080	AT5G07350				AT3G18410		AT1G80360
AT4G39090	AT5G07440				AT1G79500		AT1G80270
AT4G39150	AT5G07520				AT1G15440		AT1G79850
AT4G39200	AT5G07530				AT1G04910		AT1G79040
AT4G39260	AT5G07830				AT5G35680		AT1G78210
AT4G39280	AT5G08000				AT3G49080		AT1G76100
AT4G39330	AT5G08160				AT4G19880		AT1G75880
AT4G39660	AT5G08180				AT5G42480		AT1G75840
AT4G39680	AT5G08260				AT5G27120		AT1G75560
AT4G39690	AT5G08280				AT2G20760		AT1G75330
AT4G39730	AT5G08300				AT5G20250		AT1G74070
AT4G39800	AT5G08380				AT5G13030		AT1G73050
AT5G01010	AT5G08415				AT3G13330		AT1G72750
AT5G01390	AT5G08530				AT2G43630		AT1G71860
AT5G01400	AT5G08540				AT5G46210		AT1G71750
AT5G01530	AT5G08580				AT1G20225		AT1G71180
AT5G01600	AT5G08610				AT4G26110		AT1G70820
AT5G02050	AT5G08640				AT3G21110		AT1G69800
AT5G02160	AT5G08680				AT5G65780		AT1G66740
AT5G02240	AT5G09510				AT3G16810		AT1G66250
AT5G02500	AT5G09590				AT4G36250		AT1G64550
AT5G02530	AT5G09660				AT1G75660		AT1G62820
AT5G02790	AT5G09760				AT1G54570		AT1G62380
AT5G02960	AT5G09810				AT2G14170		AT1G61570
AT5G03040	AT5G10010				AT3G23450		AT1G61150
AT5G03290	AT5G10160				AT3G20050		AT1G61070
AT5G03300	AT5G10360				AT1G07080		AT1G60990
AT5G03340	AT5G10470				AT5G07340		AT1G60070
AT5G03540	AT5G10540				AT2G33330		AT1G55890
AT5G03610	AT5G10550				AT1G51510		AT1G55320
AT5G03620	AT5G10560				AT5G49650		AT1G54170
AT5G03630	AT5G10730				AT5G16715		AT1G53580
AT5G03650	AT5G10840				AT4G28680		AT1G53280
AT5G03740	AT5G10860				AT3G60600		AT1G52760
AT5G03850	AT5G10920				AT3G14600		AT1G52000
AT5G03880	AT5G11040				AT2G21720		AT1G51450
AT5G03900	AT5G11150						AT1G51160
AT5G04130	AT5G11200						AT1G50320
AT5G04140	AT5G11480						AT1G50170
AT5G04420	AT5G11520						AT1G44224
AT5G04430	AT5G11560						AT1G43190
AT5G04590	AT5G11580						AT1G35780
AT5G04600	AT5G11670						AT1G33680
AT5G04740	AT5G11680						AT1G31910
AT5G04885	AT5G11710						AT1G31190
AT5G05000	AT5G11770						AT1G29670
AT5G05010	AT5G11880						AT1G28110
AT5G05270	AT5G11900						AT1G27950
AT5G05470	AT5G12040						AT1G27770
AT5G05590	AT5G12080						AT1G27130
AT5G05620	AT5G12140						AT1G26580
AT5G05670	AT5G12210						AT1G25211
AT5G05780	AT5G12240						AT1G21660
AT5G06060	AT5G12410						AT1G20370
AT5G06110	AT5G12940						AT1G18170
AT5G06220	AT5G12950						AT1G17745
AT5G06600	AT5G13030						AT1G17620
AT5G06660	AT5G13120						AT1G16890
AT5G06870	AT5G13280						AT1G16190
AT5G07030	AT5G13300						AT1G13930
AT5G07090	AT5G13380						AT1G13060
AT5G07350	AT5G13420						AT1G12830
AT5G07440	AT5G13440						AT1G12140
AT5G07460	AT5G13450						AT1G12080
AT5G07530	AT5G13520						AT1G11430
AT5G07830	AT5G13590						AT1G09880
AT5G07920	AT5G13630						AT1G09830
AT5G08000	AT5G13650						AT1G09575
AT5G08030	AT5G13710						AT1G09310
AT5G08060	AT5G13930						AT1G09130
AT5G08160	AT5G13980						AT1G08550
AT5G08180	AT5G14030						AT1G07830
AT5G08260	AT5G14040						AT1G07440
AT5G08280	AT5G14170						AT1G07310
AT5G08300	AT5G14220						AT1G06890
AT5G08380	AT5G14260						AT1G05560
AT5G08450	AT5G14430						AT1G05150
AT5G08530	AT5G14590						AT1G04900
AT5G08540	AT5G14610						AT1G04645
AT5G08580	AT5G14660						AT1G03910
AT5G08610	AT5G14670						AT1G03600
AT5G08640	AT5G14720						AT1G02560
AT5G08690	AT5G14780						AT1G02150
AT5G09390	AT5G14800						AT1G01080
AT5G09590	AT5G15020						AT1G29260
AT5G09660	AT5G15090						AT1G28120
AT5G09810	AT5G15200						AT4G31530
AT5G09830	AT5G15400						AT2G15220
AT5G09900	AT5G15450						AT1G50110
AT5G10010	AT5G15490						AT1G11890
AT5G10050	AT5G15650						AT2G01530
AT5G10240	AT5G15980						AT1G68590
AT5G10360	AT5G16050						AT5G19485
AT5G10470	AT5G16130						AT1G13730
AT5G10540	AT5G16230						AT5G17910
AT5G10560	AT5G16240						AT5G63260
AT5G10920	AT5G16280						AT1G21700
AT5G11200	AT5G16510						AT1G72330
AT5G11490	AT5G16660						AT1G25380
AT5G11550	AT5G16710						AT1G24300
AT5G11560	AT5G16760						AT1G50380
AT5G11670	AT5G16780						AT5G63190
AT5G11710	AT5G16840						AT5G24820
AT5G11770	AT5G16920						AT1G47290
AT5G11810	AT5G16930						AT2G33730
AT5G11900	AT5G16960						AT5G11710
AT5G12040	AT5G16970						AT5G22060
AT5G12140	AT5G17020						AT1G76550
AT5G12250	AT5G17050						AT4G02080
AT5G12410	AT5G17070						AT4G33220
AT5G12950	AT5G17310						AT4G31300
AT5G12970	AT5G17380						AT1G64790
AT5G13000	AT5G17530						AT5G08060
AT5G13380	AT5G17710						AT1G58080
AT5G13420	AT5G17770						AT1G61730
AT5G13430	AT5G17920						AT3G09880
AT5G13450	AT5G17990						AT4G09730
AT5G13520	AT5G18170						AT5G52410
AT5G13530	AT5G18230						AT3G50370
AT5G13560	AT5G18380						AT5G42220
AT5G13630	AT5G18400						AT4G03210
AT5G13650	AT5G18550						AT3G14220
AT5G13850	AT5G18620						AT5G16240
AT5G13930	AT5G18660						AT4G31700
AT5G13980	AT5G19150						AT4G02840
AT5G14030	AT5G19220						AT3G51740
AT5G14040	AT5G19290						AT5G05560
AT5G14320	AT5G19350						AT2G39080
AT5G14450	AT5G19440						AT1G09270
AT5G14520	AT5G19485						AT4G33865
AT5G14670	AT5G19510						AT1G02190
AT5G14740	AT5G19550						AT1G74560
AT5G14780	AT5G19690						AT3G53100
AT5G14800	AT5G19760						AT3G53390
AT5G15090	AT5G19780						AT2G16940
AT5G15200	AT5G19820						AT1G22840
AT5G15400	AT5G19860						AT3G50670
AT5G15450	AT5G19990						AT1G10580
AT5G15490	AT5G20010						AT1G53210
AT5G15610	AT5G20080						AT5G62270
AT5G15650	AT5G20090						AT3G13300
AT5G15960	AT5G20160						AT4G11740
AT5G15980	AT5G20200						AT1G43690
AT5G16050	AT5G20280						AT1G27430
AT5G16130	AT5G20290						AT1G65270
AT5G16240	AT5G20350						AT4G25970
AT5G16260	AT5G20630						AT5G24770
AT5G16280	AT5G20710						AT2G24590
AT5G16400	AT5G20720						AT1G06130
AT5G16440	AT5G20830						AT1G10840
AT5G16510	AT5G20890						AT3G20320
AT5G16660	AT5G20920						ATCG01280
AT5G16710	AT5G20950						AT1G71950
AT5G16715	AT5G21010						AT3G53420
AT5G16760	AT5G21150						AT3G23980
AT5G16780	AT5G21170						AT1G30510
AT5G16840	AT5G21274						AT5G12040
AT5G16880	AT5G21990						AT4G30610
AT5G16920	AT5G22020						AT5G59850
AT5G16960	AT5G22060						AT1G04850
AT5G16990	AT5G22440						AT1G78150
AT5G17020	AT5G22650						AT4G21960
AT5G17050	AT5G22780						AT1G65820
AT5G17380	AT5G22800						AT2G20230
AT5G17530	AT5G23040						AT3G52950
AT5G17560	AT5G23060						AT5G18700
AT5G17710	AT5G23120						AT5G49470
AT5G17770	AT5G23140						AT3G61260
AT5G17900	AT5G23300						AT2G39010
AT5G17920	AT5G23390						AT4G28780
AT5G17990	AT5G23530						AT1G49480
AT5G18170	AT5G23575						AT1G32400
AT5G18230	AT5G23860						AT5G09870
AT5G18380	AT5G23880						AT5G46210
AT5G18400	AT5G23890						AT3G57990
AT5G18550	AT5G23900						AT1G14570
AT5G18570	AT5G23940						AT5G23250
AT5G19180	AT5G24300						AT1G48350
AT5G19220	AT5G24490						AT2G40290
AT5G19290	AT5G24650						AT3G15970
AT5G19350	AT5G24710						AT4G24670
AT5G19370	AT5G24780						AT3G54640
AT5G19440	AT5G25100						AT5G21170
AT5G19460	AT5G25265						ATCG00520
AT5G19485	AT5G25460						AT3G11480
AT5G19510	AT5G25757						AT1G74470
AT5G19550	AT5G25780						AT5G58100
AT5G19690	AT5G26000						AT3G08600
AT5G19760	AT5G26210						AT1G07480
AT5G19780	AT5G26360						AT1G34130
AT5G19860	AT5G26570						AT2G32600
AT5G19940	AT5G26670						AT5G11020
AT5G19990	AT5G26710						AT3G14290
AT5G20000	AT5G26730						AT1G02120
AT5G20010	AT5G26742						AT4G32605
AT5G20080	AT5G26830						AT1G77180
AT5G20090	AT5G26860						AT5G61310
AT5G20160	AT5G27200						AT5G13650
AT5G20200	AT5G27380						AT4G36620
AT5G20290	AT5G27470						AT1G35160
AT5G20490	AT5G27540						AT5G63860
AT5G20630	AT5G27640						AT1G31970
AT5G20710	AT5G27850						AT1G17070
AT5G20720	AT5G28020						AT3G17850
AT5G20830	AT5G28500						AT1G79210
AT5G20890	AT5G28540						AT5G50370
AT5G20920	AT5G28740						AT3G61820
AT5G20950	AT5G28840						AT1G16790
AT5G21150	AT5G28900						AT5G51700
AT5G21160	AT5G30510						AT4G31820
AT5G21170	AT5G33370						AT5G11450
AT5G21274	AT5G34850						AT5G01010
AT5G21326	AT5G35170						AT1G51510
AT5G21430	AT5G35220						AT4G14030
AT5G22020	AT5G35360						AT5G55200
AT5G22060	AT5G35430
AT5G22320	AT5G35530
AT5G22430	AT5G35590
AT5G22440	AT5G35630
AT5G22640	AT5G36210
AT5G22650	AT5G36230
AT5G22780	AT5G36790
AT5G22800	AT5G36880
AT5G23060	AT5G36890
AT5G23080	AT5G37510
AT5G23120	AT5G37600
AT5G23250	AT5G37780
AT5G23300	AT5G37830
AT5G23390	AT5G37850
AT5G23530	AT5G38110
AT5G23575	AT5G38410
AT5G23860	AT5G38430
AT5G23880	AT5G38470
AT5G23890	AT5G38480
AT5G23940	AT5G38530
AT5G24300	AT5G38660
AT5G24400	AT5G38830
AT5G24420	AT5G39410
AT5G24490	AT5G39500
AT5G24520	AT5G39570
AT5G24650	AT5G40200
AT5G24780	AT5G40340
AT5G25070	AT5G40370
AT5G25100	AT5G40480
AT5G25460	AT5G40490
AT5G25757	AT5G40760
AT5G26000	AT5G40770
AT5G26210	AT5G40870
AT5G26360	AT5G40950
AT5G26667	AT5G41520
AT5G26710	AT5G41600
AT5G26730	AT5G41670
AT5G26742	AT5G41770
AT5G26751	AT5G41940
[truncated: 350 more rows]
