# Supplementary material for: Proteomics and transcriptomics analyses of Arabidopsis floral buds uncover important functions of ARABIDOPSIS SKP1-LIKE1
Source: BMC Plant Biol. 2016 Mar 3;16:61. doi: 10.1186/s12870-015-0571-9 (PMC4778361; doi:10.1186/s12870-015-0571-9)
Supplement: Additional file 4: — Three membrane protein categories are well represented in the detected L er and ask1 proteins (FDR < 1 %). [file 12870_2015_571_MOESM4_ESM.xlsx]

## Sheet: Additional file 4
Additional file 4. Three membrane protein categories are well represented in the detected Ler and ask1 proteins (FDR<1%).
Cellular component	Background, %	Ler, %	p-value (Fisher)	ask1, %	p-value (Fisher)
Plasma membrane	2.22	10.79	7e-144	11.34	7.2e-141
Organelle membrane	2.07	7.33	7.7e-67	7.23	1.1e-57
Nuclear envelope	0.16	0.79	1.1e-12	0.7	4.4e-09
Note: Each "Background, %" represents the proportion of all annotated proteins of each category in the total number of proteins in the Arabidopsis thaliana genome (TAIR10 version, not considering alternative splicing isoforms). Each "Ler, %" and "ask1, %" represents the proportion of MS-detected proteins of each category in the total proteins detected in the samples of Ler and ask1 genotypes, res…
