# Supplementary material for: Proteomics and transcriptomics analyses of Arabidopsis floral buds uncover important functions of ARABIDOPSIS SKP1-LIKE1
Source: BMC Plant Biol. 2016 Mar 3;16:61. doi: 10.1186/s12870-015-0571-9 (PMC4778361; doi:10.1186/s12870-015-0571-9)
Supplement: Additional file 5: — ask1 -only proteins with microarray values. [file 12870_2015_571_MOESM5_ESM.xlsx]

## Sheet: Additional file 5
Additional file 5. ask1-only proteins with microarray values.
AGI	log2(ask1)	log2(WT)	log2(ask1/WT)	p-value (regular Student's t-test)
AT1G01630	9.58	9.54	0.05	0.826751
AT1G03280	8.95	9.03	-0.08	0.58676
AT1G04350	6.64	6.31	0.33	0.164333
AT1G04680	10.86	10.84	0.02	0.885937
AT1G04750	10.48	10.53	-0.05	0.670584
AT1G04910	8.72	8.95	-0.23	0.0994049
AT1G06230	9.1	9.27	-0.17	0.180048
AT1G07080	9.75	9.87	-0.12	0.386098
AT1G07310	9.28	9.15	0.13	0.424696
AT1G07510	9.54	9.52	0.02	0.8735
AT1G07780	8.52	8.63	-0.12	0.212348
AT1G08250	8.14	8.03	0.11	0.669093
AT1G09575	6.95	6.79	0.16	0.554474
AT1G09730	8.8	8.82	-0.02	0.845358
AT1G11790	8.96	8.87	0.09	0.440312
AT1G13370	4.31	4.35	-0.04	0.58182
AT1G15730	7.86	7.85	0.01	0.950361
AT1G17070	8.22	8.39	-0.16	0.247746
AT1G20260	10.27	10.22	0.05	0.23733
AT1G20560	8.11	8.29	-0.19	0.475181
AT1G20600	no probe on microarray
AT1G21770	9.12	9.5	-0.38	0.192268
AT1G26580	8.97	8.95	0.02	0.884841
AT1G26880	11.9	11.98	-0.09	0.489759
AT1G27430	7.72	7.6	0.11	0.37328
AT1G29920	12.63	12.53	0.1	0.487687
AT1G31550	7.97	8	-0.03	0.874206
AT1G31817	8.45	8.44	0.01	0.975373
AT1G32360	8.48	8.6	-0.12	0.546124
AT1G32500	8.74	8.89	-0.15	0.251515
AT1G33040	10.69	10.87	-0.18	0.277824
AT1G34570	6.67	6.78	-0.11	0.143559
AT1G47840	4.43	4.37	0.07	0.528109
AT1G50170	8.2	8.21	-0.01	0.838621
AT1G51780	6.91	6.94	-0.03	0.906486
AT1G52740	11.72	11.9	-0.18	0.146866
AT1G53400	8.91	9.1	-0.19	0.183238
AT1G54830	9.21	9.35	-0.13	0.247423
AT1G58100	7.51	7.74	-0.23	0.0274514
AT1G61070	5.06	5.56	-0.5	0.590994
AT1G62320	3.82	3.83	0	0.970523
AT1G62560	6.78	6.23	0.55	0.209753
AT1G63210	3.96	4.07	-0.11	0.110462
AT1G63370	4.92	4.97	-0.05	0.487426
AT1G64500	6.76	6.14	0.63	0.156684
AT1G66130	7.68	7.48	0.2	0.600024
AT1G66240	9.45	9.47	-0.02	0.91169
AT1G66740	8.7	8.7	0	0.985759
AT1G70490	11.24	11.36	-0.11	0.423109
AT1G70700	9.25	8.99	0.26	0.558427
AT1G71230	7.06	7.09	-0.03	0.832772
AT1G73180	8.79	8.81	-0.02	0.809622
AT1G74670	8.45	8.37	0.08	0.714085
AT1G75750	7.71	8.07	-0.36	0.175673
AT1G76790	8.04	8.77	-0.73	0.275861
AT1G77160	no probe on microarray
AT1G77420	8.16	8.24	-0.08	0.577854
AT1G78210	10.33	10.26	0.07	0.636401
AT1G79070	6.83	7.06	-0.23	0.0987047
AT2G01220	8.62	8.49	0.13	0.434417
AT2G01530	4.68	4.64	0.03	0.637109
AT2G02130	10.88	11.27	-0.39	0.0536145
AT2G02540	8.51	8.53	-0.02	0.934458
AT2G14900	7.6	7.78	-0.18	0.728072
AT2G17290	6.06	5.9	0.17	0.498614
AT2G18750	7.15	7.21	-0.07	0.713278
AT2G21150	8.56	8.42	0.14	0.455222
AT2G21720	no probe on microarray
AT2G21770	5.23	5.02	0.21	0.20249
AT2G24060	8.78	9.1	-0.32	0.1514
AT2G24150	9.29	9.08	0.21	0.144744
AT2G24500	9.37	9.39	-0.03	0.801211
AT2G26210	8.07	8.21	-0.14	0.385403
AT2G26280	8.35	8.49	-0.15	0.285451
AT2G26430	8.69	8.88	-0.19	0.544726
AT2G27035	no probe on microarray
AT2G27190	8.48	8.85	-0.37	0.131564
AT2G29200	9.5	9.36	0.13	0.0657819
AT2G30260	9.27	9.44	-0.17	0.32553
AT2G33740	9.23	9.09	0.14	0.210721
AT2G34420	12.78	12.12	0.66	0.105361
AT2G36300	8.96	8.89	0.07	0.699064
AT2G36870	9.46	9.3	0.16	0.528845
AT2G37550	8.57	8.54	0.03	0.87129
AT2G38140	10.15	10.27	-0.13	0.525926
AT2G42120	8.95	9	-0.05	0.601226
AT2G42570	10.19	10.32	-0.14	0.248901
AT2G44200	7.7	8.01	-0.31	0.253757
AT2G44440	7.7	7.8	-0.1	0.52936
AT2G45030	10.03	10.02	0.01	0.967888
AT2G48020	8.18	8.05	0.13	0.221493
AT3G01740	8.77	8.84	-0.07	0.724777
AT3G02540	9.04	9.11	-0.07	0.645392
AT3G03640	8.53	8.66	-0.14	0.251611
AT3G06035	9.5	9.65	-0.15	0.703327
AT3G07950	9.1	9.33	-0.23	0.311732
AT3G09390	12.42	12.85	-0.43	0.0135261
AT3G10270	9.49	9.41	0.08	0.4284
AT3G10490	8.8	8.84	-0.05	0.855773
AT3G11480	7.21	6.11	1.1	0.00238636
AT3G13960	9.21	9.66	-0.45	0.10399
AT3G14220	8.84	8.85	0	0.987462
AT3G14350	6.55	6.72	-0.17	0.523201
AT3G16550	3.93	4.05	-0.12	0.294032
AT3G16650	7.77	7.81	-0.05	0.901141
AT3G18410	12.11	12.09	0.02	0.450571
AT3G19950	8.6	8.51	0.09	0.445299
AT3G20020	8.17	8.12	0.05	0.457474
AT3G20570	6.97	7.38	-0.41	0.0848196
AT3G21630	8.05	8.07	-0.02	0.890494
AT3G22690	5.28	5.19	0.09	0.430307
AT3G23450	4.77	5.05	-0.28	0.167133
AT3G24200	9.13	9.16	-0.03	0.689973
AT3G26460	3.48	3.43	0.05	0.353194
AT3G29160	9.62	10.05	-0.43	0.124606
AT3G46840	3.96	3.79	0.17	0.0994423
AT3G48670	8.12	8.17	-0.04	0.062303
AT3G48750	9.89	9.95	-0.06	0.602626
AT3G52290	8.1	8.23	-0.12	0.620815
AT3G52370	6.21	5.78	0.43	0.138772
AT3G53100	6.95	6.83	0.12	0.432323
AT3G53390	7.88	7.98	-0.11	0.195549
AT3G53560	9.84	9.83	0.01	0.946931
AT3G54740	no probe on microarray
AT3G57980	6.28	6.13	0.16	0.350281
AT3G58990	6.97	6.42	0.55	0.166902
AT3G59890	8.51	8.5	0.02	0.0834511
AT3G61110	12.57	12.68	-0.11	0.231457
AT3G61850	6.89	6.94	-0.05	0.662275
AT3G62240	8.98	8.94	0.04	0.651817
AT3G62370	7.98	8.31	-0.33	0.0162666
AT4G00355	8	8.19	-0.19	0.395186
AT4G00780	5.45	5.54	-0.09	0.409716
AT4G02020	8.81	8.72	0.09	0.161037
AT4G03070	8.06	8.3	-0.23	0.304561
AT4G04800	7.36	7.45	-0.09	0.331457
AT4G08310	9.08	9.28	-0.2	0.149375
AT4G08780	5.52	5.69	-0.17	0.296035
AT4G10970	9.34	9.41	-0.07	0.500587
AT4G12770	6.34	6.26	0.08	0.424979
AT4G13615	no probe on microarray
AT4G15165	no probe on microarray
AT4G15490	6.89	6.65	0.25	0.542513
AT4G15955	6.43	6.42	0.01	0.935085
AT4G16045	no probe on microarray
AT4G16700	6.98	7.01	-0.03	0.870076
AT4G19880	7.86	8.15	-0.29	0.228751
AT4G20440	10.43	10.46	-0.03	0.828489
AT4G21940	7.03	6.68	0.35	0.0765597
AT4G21960	11.95	12.31	-0.36	0.178039
AT4G23820	10.15	10.49	-0.34	0.00962262
AT4G23900	7.44	7.44	0	0.975225
AT4G25890	10.74	10.78	-0.04	0.794454
AT4G26100	8.69	8.63	0.06	0.559429
AT4G26270	9.51	9.87	-0.36	0.800918
AT4G26620	9.32	9.27	0.05	0.035993
AT4G27570	9.41	9.39	0.03	0.742604
AT4G28480	8.14	8.26	-0.12	0.948338
AT4G28680	9.46	8.79	0.67	0.463085
AT4G29810	8.94	8.96	-0.01	0.0158333
AT4G31820	9.49	9.43	0.06	0.909664
AT4G32915	8.35	8.35	0.01	0.775466
AT4G33240	8.07	7.98	0.09	0.790125
AT4G34555	9.56	9.79	-0.24	0.466297
AT4G34850	7.45	7.35	0.11	0.361287
AT4G35780	7.14	7.23	-0.09	0.891569
AT4G36360	10.92	10.64	0.28	0.792823
AT4G36620	7.02	6.96	0.06	0.229676
AT4G37040	8.39	8.48	-0.09	0.546086
AT4G37560	5.5	5.35	0.15	0.200553
AT4G38040	9.24	9.26	-0.02	0.69137
AT4G40030	12.43	12.51	-0.08	0.886951
AT4G40040	12.38	12.54	-0.15	0.326064
AT5G01290	8.49	8.5	-0.01	0.0313044
AT5G02100	6.49	6.59	-0.1	0.95398
AT5G02610	10.01	10.22	-0.21	0.45828
AT5G02770	10.64	10.35	0.29	0.274989
AT5G03905	8.19	8.22	-0.03	0.471171
AT5G04660	6.14	5.91	0.23	0.766797
AT5G05170	10.95	10.95	0	0.106125
AT5G07990	10.26	9.43	0.83	0.974229
AT5G09870	9.83	9.56	0.28	0.300613
AT5G11020	7.18	7.34	-0.16	0.0550627
AT5G11450	9.65	9.72	-0.07	0.307522
AT5G12150	9.93	10.05	-0.12	0.665205
AT5G12960	8.34	8.56	-0.21	0.366458
AT5G13310	7.78	8.07	-0.29	0.193507
AT5G13480	8.33	8.43	-0.1	0.192546
AT5G14050	9.31	9.42	-0.11	0.408301
AT5G14920	9.67	10.44	-0.78	0.050268
AT5G15030	no probe on microarray
AT5G15070	7.44	7.53	-0.09	0.65238
AT5G15210	9.45	9.24	0.21	0.363929
AT5G15230	12.27	12.49	-0.22	0.271668
AT5G16040	8.55	8.71	-0.16	0.329116
AT5G17280	6.97	7.37	-0.41	0.0822081
AT5G17760	8.82	8.72	0.09	0.728313
AT5G17910	6.79	6.56	0.23	0.252701
AT5G19151	no probe on microarray
AT5G19770	12.04	12.23	-0.19	0.00685187
AT5G22630	8.44	8.16	0.28	0.239674
AT5G24010	7.02	7.31	-0.28	0.0275111
AT5G24820	5.9	5.72	0.18	0.833227
AT5G27560	8.79	8.76	0.03	0.757153
AT5G35680	10.51	10.52	-0.01	0.942277
AT5G37640	3.67	3.81	-0.13	0.00764829
AT5G39850	10.37	10.11	0.25	0.247043
AT5G43020	9.22	9.09	0.13	0.551052
AT5G43500	8.34	8.52	-0.18	0.0808467
AT5G43640	3.68	3.86	-0.18	0.0610718
AT5G45190	8.86	8.83	0.03	0.83357
AT5G46760	8.54	8.46	0.08	0.475694
AT5G47910	8.34	7.85	0.48	0.0206347
AT5G48920	no probe on microarray
AT5G49470	6.92	6.99	-0.07	0.570919
AT5G50810	10.71	10.8	-0.1	0.590653
AT5G51130	7.43	7.37	0.06	0.701657
AT5G52200	8.79	9.09	-0.3	0.0880242
AT5G55190	11.31	11.3	0.01	0.955522
AT5G55640	8.2	8.37	-0.17	0.174019
AT5G56780	6.4	6.37	0.04	0.702602
AT5G57610	7.62	7.68	-0.06	0.658507
AT5G58370	8.69	8.73	-0.04	0.746286
AT5G60850	7.12	7.05	0.07	0.788243
AT5G60860	7.15	7.05	0.1	0.596751
AT5G61310	9.28	9.48	-0.2	0.249402
AT5G63280	7.26	7.62	-0.36	0.0923852
AT5G63530	9.07	9.16	-0.09	0.635667
AT5G63640	7.98	8.05	-0.07	0.675974
AT5G63650	7.81	7.77	0.03	0.868674
AT5G64630	8.26	8.39	-0.14	0.253152
AT5G64870	6.79	6.18	0.61	0.0443908
AT5G66170	6.22	6.43	-0.21	0.389991
AT5G67510	11.48	11.52	-0.04	0.845401
ATCG01280	5.87	6.01	-0.14	0.126576
ATMG00560	7.49	7.54	-0.05	0.755299
