# Supplementary material for: Proteomics and transcriptomics analyses of Arabidopsis floral buds uncover important functions of ARABIDOPSIS SKP1-LIKE1
Source: BMC Plant Biol. 2016 Mar 3;16:61. doi: 10.1186/s12870-015-0571-9 (PMC4778361; doi:10.1186/s12870-015-0571-9)
Supplement: Additional file 6: — ask1 -higher proteins with spectral counting and microarray values. [file 12870_2015_571_MOESM6_ESM.xlsx]

## Sheet: Additional file 6
Additional file 6. ask1-higher proteins with spectra counting and microarray values.
	spectra count, protein			microarray, RNA
AGI	ask1 average	Ler average	ask1/Ler	AGI	log2(ask1)	log2(WT)	log2(ask1/WT)
AT2G40590	1.14684	0.0641044	17.8902	AT2G40590	10.95	11.19	-0.24
AT1G23860	0.36658	0.0374158	9.79748	AT1G23860	10.01	10.13	-0.12
AT2G40510	0.569833	0.0672786	8.46974	AT2G40510	10.95	11.19	-0.24
AT2G34810	0.45463	0.0546723	8.31554	AT2G34810	8.91	8.38	0.53
AT4G03050	0.47486	0.0590775	8.03792	AT4G03050	8.77	9.23	-0.46
AT1G51710	0.221348	0.0280618	7.88788	AT1G51710	10.42	10.4	0.02
AT1G08420	0.171009	0.0225553	7.58179	AT1G08420	7.3	7.22	0.08
AT1G31910	0.306783	0.0415731	7.37938	AT1G31910	9.4	9.55	-0.16
AT3G07110	0.308765	0.043172	7.15196	AT3G07110	12.69	12.63	0.06
AT4G35800	0.0587455	0.00935394	6.28029	AT4G35800	8.87	8.83	0.04
AT5G52650	0.630762	0.112247	5.6194	AT5G52650	12.23	12.29	-0.06
ATCG00570	4.45376	0.80186	5.55429	ATCG00570	11.42	11.28	0.13
AT1G80380	0.288719	0.0553629	5.21504	AT1G80380	8.98	8.9	0.08
AT3G56340	1.26756	0.248992	5.09077	AT3G56340	11.97	11.99	-0.02
AT1G24100	0.200983	0.0405995	4.95038	AT1G24100	9.86	9.49	0.37
AT1G13730	0.18431	0.0375969	4.90227	AT1G13730	9.81	9.76	0.04
AT2G16485	0.0380208	0.00837667	4.53889	AT2G16485	no probe on microarray
AT3G13120	0.416416	0.0936911	4.44457	AT3G13120	11.25	11.21	0.04
AT5G65940	0.191074	0.043172	4.42588	AT5G65940	8.33	8.47	-0.15
AT1G11870	0.138805	0.0327768	4.23487	AT1G11870	8.17	8.23	-0.06
AT4G15560	0.10214	0.0241187	4.23487	AT4G15560	11.27	11.13	0.14
AT5G13000	0.035152	0.00830061	4.23487	AT5G13000	11.74	11.76	-0.02
AT1G01080	0.188569	0.0448989	4.19985	AT1G01080	9.15	9.14	0.01
AT3G58010	0.293696	0.0707524	4.15105	AT3G58010	8.08	7.8	0.28
AT1G07250	0.161059	0.0387997	4.15105	AT1G07250	8.7	8.64	0.06
AT1G69620	0.887974	0.214938	4.1313	AT1G69620	12.85	12.9	-0.05
AT3G16470	0.469162	0.116208	4.03724	AT3G16470	10.86	10.61	0.25
AT1G49480	0.193643	0.0481116	4.02487	AT1G49480	10.02	10.07	-0.04
AT1G78630	0.53971	0.134557	4.011	AT1G78630	11.22	11.19	0.03
AT4G35230	0.141522	0.0355082	3.98561	AT4G35230	9.53	9.56	-0.03
AT2G02100	5.03029	1.26571	3.97429	AT2G02100	13.13	13.37	-0.24
AT3G04920	2.54473	0.644415	3.9489	AT3G04920	11.65	11.7	-0.05
AT5G64030	0.123127	0.0324796	3.7909	AT5G64030	9.87	9.94	-0.07
AT3G16080	0.523802	0.138682	3.777	AT3G16080	11.72	11.69	0.03
AT5G58470	0.331238	0.088081	3.76061	AT5G58470	8.96	8.88	0.08
AT3G04610	0.375931	0.100233	3.75059	AT3G04610	9.4	9.48	-0.08
AT5G38420	61.134	16.5195	3.70072	AT5G38420	13.57	13.51	0.06
AT1G26630	2.6939	0.73562	3.66208	AT1G26630	13.17	13.21	-0.04
AT3G54210	0.215692	0.0590775	3.651	AT3G54210	11.17	11.24	-0.06
AT4G31490	0.359194	0.0990418	3.62669	AT4G31490	10.49	10.41	0.08
AT4G35860	0.523544	0.145329	3.60247	AT4G35860	8.48	8.68	-0.2
AT3G18640	0.0728153	0.0202904	3.58866	AT3G18640	8.34	8.4	-0.06
AT1G61570	0.528126	0.150349	3.51267	AT1G61570	10.64	10.77	-0.13
AT5G13030	0.0862246	0.0245467	3.51267	AT5G13030	8.52	8.53	-0.02
AT1G10950	0.373111	0.106911	3.48993	AT1G10950	10.53	10.63	-0.1
AT5G39740	1.12016	0.325879	3.43734	AT5G39740	12.28	12.25	0.02
AT1G78680	1.00207	0.29368	3.41211	AT1G78680	9.66	9.44	0.22
AT4G02340	0.229045	0.0672786	3.40443	AT4G02340	8.75	8.8	-0.05
AT5G66140	0.159212	0.0467697	3.40417	AT5G66140	10	9.9	0.1
AT2G18170	0.144339	0.0429568	3.3601	AT2G18170	8.42	8.65	-0.23
AT1G79040	1.46127	0.437378	3.34098	AT1G79040	12.69	12.61	0.08
AT5G15970	0.891987	0.270663	3.29556	AT5G15970	11.57	12.58	-1.02
AT1G16340	0.424576	0.129516	3.27817	AT1G16340	8.51	8.58	-0.07
AT3G22990	0.126816	0.0387997	3.26848	AT3G22990	9.39	9.47	-0.08
AT1G52040	1.88459	0.57739	3.26398	AT1G52040	11.7	11.6	0.1
AT4G14030	0.447207	0.144835	3.0877	AT4G14030	7.59	7.61	-0.01
AT5G01400	0.100664	0.0326458	3.0835	AT5G01400	8.25	8.36	-0.12
AT1G33980	0.0636937	0.0207378	3.07139	AT1G33980	9.46	9.54	-0.08
AT3G22380	0.0324577	0.0105894	3.06513	AT3G22380	9.97	9.82	0.15
AT2G33380	0.163834	0.0534511	3.06513	AT2G33380	10.35	9.2	1.15
AT1G26910	1.09302	0.357922	3.0538	AT1G26910	10.32	10.39	-0.07
AT2G44100	0.684672	0.225523	3.03593	AT2G44100	11.24	11.25	-0.01
AT1G72330	0.194433	0.0641044	3.03307	AT1G72330	9.99	9.91	0.08
AT5G23575	0.278729	0.0920968	3.02648	AT5G23575	no probe on microarray
AT1G54080	0.644019	0.213049	3.02287	AT1G54080	10.75	10.75	0.01
AT4G33400	0.0767859	0.0255913	3.00047	AT4G33400	10.12	10.16	-0.04
AT5G04710	0.0949721	0.0316524	3.00047	AT5G04710	8.66	8.7	-0.03
AT4G02990	0.0880229	0.0293363	3.00047	AT4G02990	8.73	8.67	0.05
AT5G11580	0.205979	0.0704625	2.92324	AT5G11580	8.86	8.75	0.1
AT4G05530	0.404918	0.140309	2.8859	AT4G05530	9.41	9.45	-0.03
AT1G08450	0.0819172	0.0286379	2.86045	AT1G08450	9	9.04	-0.04
AT5G65360	0.404767	0.141505	2.86045	AT5G65360	12.07	12.36	-0.29
AT4G38510	2.06018	0.724176	2.84486	AT4G38510	10.18	10.29	-0.11
AT4G38130	0.301841	0.106911	2.8233	AT4G38130	10.21	10.4	-0.19
AT1G31930	0.0572848	0.0202904	2.82325	AT1G31930	8.87	8.87	0.01
AT2G24580	0.138805	0.0491651	2.82325	AT2G24580	6.75	6.6	0.16
AT3G24420	0.257781	0.0913067	2.82325	AT3G24420	no probe on microarray
AT4G31200	0.120298	0.0426098	2.82325	AT4G31200	7.87	8.02	-0.15
AT5G20490	0.0267329	0.00946884	2.82325	AT5G20490	7.83	7.59	0.24
AT5G48180	0.162153	0.0581042	2.79073	AT5G48180	9.9	9.51	0.38
AT1G07830	0.407418	0.146279	2.78522	AT1G07830	9.87	9.97	-0.1
AT5G12940	0.524251	0.189914	2.76046	AT5G12940	7.5	6.68	0.82
AT5G19820	0.158742	0.0575169	2.75993	AT5G19820	9.63	9.44	0.2
AT2G37220	1.10352	0.401654	2.74744	AT2G37220	11.36	11.43	-0.07
AT3G02180	0.972756	0.354441	2.74448	AT3G02180	10.21	10.4	-0.18
AT2G38610	0.162009	0.0590775	2.74231	AT2G38610	7.57	7.35	0.23
AT2G39080	0.153908	0.0561237	2.74231	AT2G39080	8.81	8.49	0.32
AT3G57990	0.0855046	0.0311798	2.74231	AT3G57990	8.79	8.74	0.05
AT5G05740	0.234636	0.0861209	2.7245	AT5G05740	9.33	9.23	0.1
AT3G52130	1.43277	0.526268	2.72252	AT3G52130	9.62	9.3	0.32
AT1G09560	0.430065	0.159787	2.6915	AT1G09560	8.79	8.53	0.26
AT5G45950	0.909777	0.338801	2.68528	AT5G45950	9.67	9.78	-0.11
AT4G12730	0.265156	0.0992433	2.67177	AT4G12730	7.71	7.75	-0.04
AT5G49970	0.227741	0.0859136	2.65081	AT5G49970	9	8.91	0.09
AT5G14590	0.431448	0.164017	2.63051	AT5G14590	9.56	9.64	-0.08
AT4G15210	1.78336	0.678342	2.629	AT4G15210	11.04	10.31	0.74
AT5G03650	0.271755	0.10435	2.60425	AT5G03650	9.97	9.48	0.49
AT1G13020	0.225771	0.0870556	2.59341	AT1G13020	8.44	8.58	-0.14
AT4G37870	1.44699	0.55807	2.59284	AT4G37870	11.44	11.17	0.28
AT1G01710	0.29735	0.114788	2.59042	AT1G01710	8.77	8.85	-0.08
AT2G27030	1.94041	0.749528	2.58884	AT2G27030	9.34	9.28	0.06
AT1G27400	0.555221	0.21586	2.57213	AT1G27400	11.95	11.99	-0.04
AT1G50320	0.219869	0.0859136	2.55919	AT1G50320	9.71	9.46	0.25
AT4G30610	0.0789273	0.0308408	2.55919	AT4G30610	9.41	9.36	0.05
AT3G10300	0.615633	0.240558	2.55919	AT3G10300	8.63	8.7	-0.07
AT4G21710	0.0615971	0.0242988	2.53499	AT4G21710	9.7	9.83	-0.13
AT3G03270	0.192385	0.076124	2.52726	AT3G03270	7.83	7.89	-0.06
AT5G08450	0.0849311	0.0336393	2.52476	AT5G08450	8.59	8.73	-0.14
AT2G02790	0.0935611	0.0375872	2.48918	AT2G02790	no probe on microarray
AT5G28060	2.30454	0.927228	2.48541	AT5G28060	10.53	10.57	-0.05
AT4G38460	0.153767	0.0623596	2.4658	AT4G38460	7.66	7.72	-0.05
AT1G22840	0.637046	0.259032	2.45933	AT1G22840	12.19	12.16	0.03
AT4G39200	0.589277	0.23968	2.4586	AT4G39200	12.27	12.55	-0.28
AT1G15440	0.0421616	0.0171827	2.45372	AT1G15440	9.69	9.78	-0.08
AT3G11400	0.729437	0.298139	2.44663	AT3G11400	11.01	11.05	-0.04
AT5G04800	0.325614	0.133643	2.43644	AT5G04800	12.76	12.83	-0.08
AT1G02305	0.270651	0.111156	2.43488	AT1G02305	9.48	9.42	0.06
AT1G53760	0.122971	0.0507493	2.42311	AT1G53760	8.63	8.66	-0.03
AT5G10330	0.0952036	0.0392898	2.42311	AT5G10330	9.14	9.28	-0.14
AT2G45300	0.482858	0.201328	2.39836	AT2G45300	10.33	10.34	-0.01
AT3G16910	0.13044	0.0544292	2.3965	AT3G16910	7.49	7.52	-0.03
AT2G13540	0.105427	0.0440791	2.39177	AT2G13540	9.75	9.86	-0.11
AT1G08780	0.476592	0.200064	2.3822	AT1G08780	8.99	9.28	-0.29
AT1G13930	1.30876	0.550866	2.37582	AT1G13930	10.6	11.17	-0.57
AT2G27530	0.745446	0.315798	2.36051	AT2G27530	12.13	12.22	-0.09
AT1G07320	1.00533	0.427187	2.35337	AT1G07320	11.37	11.31	0.06
AT4G00490	0.329138	0.139935	2.35207	AT4G00490	9.39	9.24	0.15
AT1G74470	0.458169	0.19549	2.3437	AT1G74470	12.46	12.13	0.33
AT5G26667	0.374245	0.159787	2.34215	AT5G26667	no probe on microarray
AT3G23770	0.951194	0.408121	2.33067	AT3G23770	4.92	5.68	-0.76
AT2G41560	0.0409904	0.0177541	2.30879	AT2G41560	8.14	8.74	-0.6
AT5G11810	0.173606	0.0751937	2.30879	AT5G11810	8.92	9.08	-0.16
AT3G53460	0.73456	0.319867	2.29645	AT3G53460	12.06	12.34	-0.28
AT3G62940	0.152279	0.0668217	2.27889	AT3G62940	10	10.09	-0.1
AT2G44050	0.172987	0.076124	2.27244	AT2G44050	10.68	10.74	-0.07
AT5G64090	0.301306	0.132605	2.2722	AT5G64090	9.21	9.18	0.03
AT1G22270	0.318424	0.140309	2.26945	AT1G22270	9.51	9.62	-0.11
AT1G60780	0.214201	0.0953569	2.24631	AT1G60780	10.42	10.49	-0.06
AT1G77440	0.683025	0.304496	2.24313	AT1G77440	10.25	10.22	0.02
AT2G05380	0.637133	0.284065	2.24291	AT2G05380	8.2	9.74	-1.55
AT1G06410	0.0857289	0.0387997	2.20953	AT1G06410	9.99	10.04	-0.05
AT1G78915	0.0738221	0.0334108	2.20953	AT1G78915	no probe on microarray
AT4G27060	0.0421841	0.0190919	2.20953	AT4G27060	8.95	8.99	-0.04
AT5G13280	0.0542366	0.0245467	2.20953	AT5G13280	8.88	8.77	0.11
AT1G66430	0.311424	0.142033	2.19262	AT1G66430	9.95	10.02	-0.07
AT4G33910	0.1208	0.0553629	2.18196	AT4G33910	7.73	7.79	-0.06
AT5G11560	0.308775	0.141776	2.1779	AT5G11560	10.26	10.36	-0.1
AT2G18710	0.185236	0.0855546	2.16512	AT2G18710	9.77	9.69	0.08
AT4G39040	0.0864477	0.0400883	2.15643	AT4G39040	9.59	9.59	0
AT2G36580	0.873484	0.406503	2.14878	AT2G36580	9.68	9.62	0.07
AT5G02490	4.58964	2.13829	2.1464	AT5G02490	10.14	9.53	0.62
AT5G23900	0.737254	0.343654	2.14534	AT5G23900	11.32	11.37	-0.05
AT3G12290	0.303567	0.142033	2.1373	AT3G12290	10.57	10.64	-0.07
AT4G14300	0.356361	0.166734	2.1373	AT4G14300	9.62	9.82	-0.2
AT1G30510	0.0749233	0.0353762	2.1179	AT1G30510	7.41	7.58	-0.16
AT1G79720	0.082174	0.0387997	2.1179	AT1G79720	9.3	9.16	0.14
AT2G01320	0.0553781	0.0261476	2.1179	AT2G01320	8.87	8.99	-0.12
AT2G47990	0.0509479	0.0240558	2.1179	AT2G47990	9	9.12	-0.11
AT3G52850	0.0431761	0.0203863	2.1179	AT3G52850	9.51	9.35	0.17
AT3G52950	0.0653178	0.0308408	2.1179	AT3G52950	9.21	9.09	0.12
AT5G56290	0.0636848	0.0300698	2.1179	AT5G56290	8.98	9.14	-0.16
AT4G25240	0.164043	0.0774723	2.11744	AT4G25240	8.82	9.02	-0.2
AT1G15930	1.8311	0.867643	2.11043	AT1G15930	12.55	12.53	0.03
AT2G31670	0.282729	0.134557	2.10118	AT2G31670	10.41	10.22	0.19
AT5G45170	0.152582	0.0726645	2.09982	AT5G45170	9.36	9.17	0.2
AT2G29570	0.59339	0.283009	2.09671	AT2G29570	10.63	10.6	0.03
AT3G49250	0.0878411	0.0419994	2.09148	AT3G49250	8.92	8.9	0.01
AT5G23540	0.60638	0.294945	2.05591	AT5G23540	10.86	10.92	-0.06
ATMG01275	0.401659	0.196003	2.04925	ATMG01275	no probe on microarray
AT5G63980	0.149357	0.072973	2.04674	AT5G63980	10.1	10.21	-0.11
AT3G28920	0.09557	0.0467697	2.04342	AT3G28920	8.4	8.42	-0.03
AT5G35100	0.260249	0.127829	2.03591	AT5G35100	8.91	8.66	0.24
AT3G02880	0.200361	0.0987554	2.02887	AT3G02880	9.69	9.64	0.05
AT1G74970	0.537904	0.265841	2.0234	AT1G74970	10.01	10.02	-0.01
AT1G08065	0.412779	0.20466	2.01691	AT1G08065	4.67	5.22	-0.55
AT3G07750	0.134474	0.0668217	2.01243	AT3G07750	8.36	8.55	-0.19
AT1G47290	0.0864477	0.0429568	2.01243	AT1G47290	8.46	8.29	0.17
AT1G54220	0.0550122	0.0273361	2.01243	AT1G54220	7.8	7.77	0.03
AT5G42960	0.151284	0.0751744	2.01243	AT5G42960	9.59	9.59	0.01
AT3G59540	3.62169	1.79969	2.0124	AT3G59540	11.59	11.73	-0.14
AT4G29350	4.46181	2.21863	2.01107	AT4G29350	10.99	11.09	-0.1
AT5G56350	0.2083	0.103645	2.00973	AT5G56350	9.6	9.69	-0.08
AT5G60960	0.149622	0.0749508	1.99627	AT5G60960	9.78	9.89	-0.11
AT1G12830	0.181957	0.0913067	1.99281	AT1G12830	8.8	8.83	-0.03
AT2G34470	0.106141	0.0532622	1.99281	AT2G34470	10.02	9.94	0.09
AT1G21700	0.0578953	0.0290521	1.99281	AT1G21700	9.42	9.54	-0.13
AT2G10950	0.110756	0.055578	1.99281	AT2G10950	8.75	8.97	-0.22
AT2G32230	0.0446911	0.0224262	1.99281	AT2G32230	no probe on microarray
AT2G24050	0.0717576	0.0361779	1.98346	AT2G24050	8.92	8.9	0.01
AT3G60820	0.253917	0.128209	1.98049	AT3G60820	11.29	11.23	0.06
AT3G57150	0.731584	0.372244	1.96533	AT3G57150	11.04	11.24	-0.2
AT2G31390	0.623212	0.317633	1.96205	AT2G31390	9.07	9.26	-0.19
AT1G34130	0.120877	0.0616815	1.9597	AT1G34130	10.11	10.25	-0.13
AT3G24170	0.394003	0.201466	1.95569	AT3G24170	10.17	9.71	0.45
AT3G05000	0.384065	0.196661	1.95293	AT3G05000	9.75	9.85	-0.09
AT3G55120	0.886963	0.456054	1.94487	AT3G55120	10.33	9.77	0.56
AT4G17090	0.201446	0.104416	1.92926	AT4G17090	9.07	9.14	-0.07
AT4G33865	1.46526	0.761182	1.92499	AT4G33865	12.91	12.95	-0.04
AT2G20890	0.0819172	0.0429568	1.90697	AT2G20890	11.55	11.36	0.19
AT1G41880	0.404767	0.212257	1.90697	AT1G41880	12.86	12.92	-0.06
AT1G54990	0.0619914	0.0325078	1.90697	AT1G54990	9.39	9.4	-0.01
AT1G76880	0.0993971	0.0521906	1.9045	AT1G76880	7.61	7.71	-0.1
AT4G35570	1.20515	0.633887	1.9012	AT4G35570	9.11	9.34	-0.23
AT3G50670	0.167459	0.0882191	1.89821	AT3G50670	9.97	10.01	-0.04
AT1G09310	0.324307	0.170881	1.89786	AT1G09310	10.85	10.61	0.24
AT2G27970	0.403423	0.213049	1.89357	AT2G27970	9.19	9.16	0.03
AT5G47840	0.0968215	0.0511317	1.89357	AT5G47840	10.13	9.89	0.24
AT1G12240	0.0550122	0.0290521	1.89357	AT1G12240	8.21	8.03	0.17
AT2G41530	0.242054	0.127829	1.89357	AT2G41530	10.55	10.61	-0.05
AT5G62790	0.632327	0.334076	1.89276	AT5G62790	10.06	9.87	0.19
AT1G72160	0.172499	0.0913067	1.88923	AT1G72160	9.24	9.19	0.05
AT3G17820	0.366989	0.194877	1.88318	AT3G17820	10.44	10.4	0.04
AT4G27180	0.0332417	0.0176519	1.88318	AT4G27180	9.44	9.48	-0.05
AT1G60070	0.0692624	0.0368024	1.88201	AT1G60070	9.66	9.49	0.18
AT3G61470	1.34429	0.7162	1.87697	AT3G61470	12.52	12.4	0.12
AT1G54100	0.302203	0.161385	1.87256	AT1G54100	10.16	10.24	-0.08
AT1G52410	0.381011	0.203758	1.86992	AT1G52410	8.94	8.84	0.1
AT5G24780	6.59849	3.55614	1.85552	AT5G24780	12.75	12.67	0.08
AT1G20370	0.099157	0.0534573	1.85488	AT1G20370	7.68	7.58	0.1
AT3G15980	0.263354	0.142033	1.85418	AT3G15980	8.85	8.96	-0.12
AT1G62390	0.286997	0.154936	1.85235	AT1G62390	10.12	10	0.12
AT5G49030	0.124489	0.0672795	1.85033	AT5G49030	8.93	9.09	-0.17
AT2G10940	0.471422	0.255659	1.84395	AT2G10940	11.4	11.35	0.06
AT1G52400	9.59734	5.22383	1.83722	AT1G52400	11.37	11.21	0.16
AT3G18130	0.713475	0.389755	1.83058	AT3G18130	11.65	11.73	-0.07
AT3G59920	1.09636	0.602843	1.81865	AT3G59920	11.04	11.12	-0.09
AT3G23940	0.199745	0.110101	1.81419	AT3G23940	10.69	10.57	0.12
AT3G07160	0.114061	0.0630747	1.80835	AT3G07160	10.01	10.01	0.01
AT5G05470	0.0674612	0.0375969	1.79433	AT5G05470	8.54	8.47	0.07
AT5G06870	0.109223	0.0608711	1.79433	AT5G06870	7.92	8.99	-1.07
AT4G03550	0.0176437	0.00983303	1.79433	AT4G03550	9.42	9.38	0.03
AT5G51430	0.0376013	0.0209556	1.79433	AT5G51430	9.38	9.5	-0.12
ATCG01240	0.114684	0.0639147	1.79433	ATCG01240	12.17	12.47	-0.3
AT5G10160	0.716039	0.402956	1.77697	AT5G10160	9.62	9.64	-0.02
AT1G02140	0.70278	0.395503	1.77693	AT1G02140	11.47	11.45	0.03
AT3G22890	0.380933	0.214822	1.77325	AT3G22890	9.65	9.33	0.32
AT3G57880	0.186366	0.105232	1.771	AT3G57880	9.73	9.47	0.26
AT5G38660	0.346757	0.196003	1.76914	AT5G38660	8.88	8.7	0.18
AT3G52560	0.707609	0.40093	1.76492	AT3G52560	11.03	11.06	-0.02
AT4G14070	0.0741229	0.0422032	1.75634	AT4G14070	7.78	7.93	-0.15
AT5G27850	2.17681	1.23941	1.75633	AT5G27850	12.85	12.91	-0.05
AT2G32600	0.217593	0.124054	1.75402	AT2G32600	8.57	8.64	-0.07
AT3G48430	0.0319617	0.0182516	1.75117	AT3G48430	no probe on microarray
AT3G45190	0.148647	0.0855595	1.73735	AT3G45190	8.24	8.35	-0.11
AT5G59290	0.597816	0.345376	1.73091	AT5G59290	8.72	8.79	-0.06
AT1G29670	0.632918	0.369147	1.71454	AT1G29670	8.93	9.18	-0.24
AT3G17810	0.348302	0.20321	1.714	AT3G17810	8.52	8.22	0.3
AT1G30530	0.992615	0.582223	1.70487	AT1G30530	10.25	9.92	0.32
AT4G16630	0.0465986	0.0273774	1.70208	AT4G16630	7.21	7.38	-0.17
AT1G20440	0.880069	0.517161	1.70173	AT1G20440	7.25	7.83	-0.58
AT4G21210	0.135562	0.0801815	1.69069	AT4G21210	8.24	8.41	-0.17
AT4G37980	0.593598	0.35138	1.68933	AT4G37980	8.52	8.34	0.18
AT1G55670	2.43254	1.44142	1.6876	AT1G55670	12.39	12.47	-0.07
AT3G57520	0.258777	0.153394	1.68701	AT3G57520	11.04	11.79	-0.75
AT1G67430	0.639165	0.37997	1.68215	AT1G67430	12.9	13.09	-0.19
AT5G13930	1.18807	0.706486	1.68165	AT5G13930	13.02	12.54	0.48
AT4G31580	0.711559	0.424702	1.67543	AT4G31580	11.05	11.16	-0.11
AT1G67680	0.0992957	0.0594173	1.67116	AT1G67680	8.62	8.7	-0.08
AT2G20190	0.0495782	0.0297069	1.66891	AT2G20190	9.77	9.88	-0.11
AT3G14067	0.142569	0.085799	1.66167	AT3G14067	9.33	9.15	0.18
AT4G00100	3.33158	2.00617	1.66066	AT4G00100	12.84	12.83	0.01
AT2G34860	0.241068	0.145946	1.65176	AT2G34860	10.07	10.25	-0.19
AT5G12370	0.0636937	0.038706	1.64558	AT5G12370	9.08	9.19	-0.11
AT2G26890	0.0515856	0.0313692	1.64447	AT2G26890	9	8.86	0.14
AT4G13770	0.333455	0.203278	1.64039	AT4G13770	10.2	9.37	0.82
AT3G07020	0.161161	0.0985592	1.63517	AT3G07020	8.9	8.88	0.02
AT4G18670	1.17443	0.721458	1.62785	AT4G18670	6.91	6.72	0.19
AT5G17710	0.29118	0.179018	1.62654	AT5G17710	9.27	9.24	0.03
AT1G01300	0.308765	0.190667	1.61939	AT1G01300	11.33	11.4	-0.07
AT5G48300	0.746004	0.461943	1.61493	AT5G48300	10.44	10	0.44
AT2G28830	0.0685242	0.0426256	1.60758	AT2G28830	5.62	5.5	0.12
AT1G60620	0.0563897	0.0350773	1.60758	AT1G60620	7.73	7.9	-0.17
AT3G01180	0.0286424	0.017817	1.60758	AT3G01180	8.56	8.34	0.22
AT5G22100	0.0694027	0.043172	1.60758	AT5G22100	no probe on microarray
AT5G27140	0.146308	0.0910113	1.60758	AT5G27140	9.44	9.35	0.08
AT5G35910	0.0231342	0.0143907	1.60758	AT5G35910	9.15	9.23	-0.08
AT3G23780	0.018413	0.0114538	1.60758	AT3G23780	9.63	9.73	-0.11
AT5G43060	0.265425	0.165245	1.60625	AT5G43060	10.36	10.66	-0.3
AT5G06110	0.0831937	0.0518227	1.60535	AT5G06110	9.26	9.33	-0.08
AT2G06990	0.0532227	0.0332024	1.60298	AT2G06990	8.37	8.43	-0.06
AT3G20390	0.507258	0.318428	1.59301	AT3G20390	12.02	11.97	0.05
AT1G22410	0.913075	0.573964	1.59082	AT1G22410	10.93	10.81	0.13
AT4G30810	0.61991	0.390049	1.58931	AT4G30810	9.84	9.87	-0.04
AT3G02030	0.147848	0.0930596	1.58874	AT3G02030	no probe on microarray
AT3G54900	0.29393	0.185045	1.58843	AT3G54900	9.42	9.27	0.15
AT4G17260	0.187204	0.118147	1.58451	AT4G17260	9.38	9.36	0.02
AT1G52030	2.56302	1.61845	1.58362	AT1G52030	11.7	11.6	0.1
AT5G05270	0.614054	0.388576	1.58027	AT5G05270	10.65	9.99	0.66
AT4G23670	3.16294	2.00652	1.57633	AT4G23670	11.07	11.06	0.01
AT5G23120	0.551342	0.350557	1.57276	AT5G23120	10.08	10.08	0
AT2G42800	0.181164	0.115275	1.57158	AT2G42800	9.57	9.49	0.08
AT4G23690	0.271745	0.172912	1.57158	AT4G23690	7.02	7.31	-0.3
AT3G49720	0.377866	0.240558	1.57079	AT3G49720	10.57	10.59	-0.01
ATCG00190	0.0496245	0.0316359	1.56861	ATCG00190	7.23	7.12	0.11
AT4G14160	0.201489	0.128603	1.56676	AT4G14160	9.41	9.25	0.16
AT5G58330	0.723177	0.463183	1.56132	AT5G58330	11.19	11.01	0.18
AT1G16460	0.286788	0.184194	1.55699	AT1G16460	9.84	9.9	-0.06
AT1G17840	0.0839288	0.0540759	1.55206	AT1G17840	10.55	10.51	0.04
AT3G15610	0.504891	0.325545	1.55091	AT3G15610	8.84	9.1	-0.25
AT1G27090	0.471167	0.303856	1.55062	AT1G27090	10	9.94	0.06
AT1G54570	0.103555	0.0672786	1.53919	AT1G54570	7.58	7.53	0.05
AT1G53850	1.14836	0.748315	1.53459	AT1G53850	11.23	11.16	0.07
AT2G40930	0.0902235	0.0588009	1.53439	AT2G40930	8.87	8.96	-0.08
AT1G17745	0.122105	0.0798933	1.52835	AT1G17745	10.88	10.92	-0.04
ATCG00800	1.82671	1.19546	1.52804	ATCG00800	11.32	11.4	-0.08
AT2G45810	0.326253	0.213832	1.52574	AT2G45810	9.38	9.41	-0.03
AT1G01510	0.114715	0.0751875	1.52572	AT1G01510	10.04	10.16	-0.12
AT1G12380	0.0852674	0.0560009	1.52261	AT1G12380	no probe on microarray
AT1G13270	0.373788	0.246598	1.51578	AT1G13270	9.45	9.66	-0.21
AT5G15200	4.37762	2.89171	1.51385	AT5G15200	13.34	13.32	0.03
AT3G06670	0.0859172	0.0568556	1.51115	AT3G06670	8.28	8.17	0.11
AT1G44170	0.114924	0.076124	1.5097	AT1G44170	9.69	9.69	0.01
AT1G62480	2.14194	1.4192	1.50925	AT1G62480	9.59	10.31	-0.73
AT2G32260	0.0546809	0.0364482	1.50024	AT2G32260	7.74	7.79	-0.05
AT2G38400	0.0668322	0.0445478	1.50024	AT2G38400	8.66	8.74	-0.08
AT4G00740	0.0410107	0.0273361	1.50024	AT4G00740	8.96	8.99	-0.03
AT4G39820	0.0563897	0.0375872	1.50024	AT4G39820	8.78	8.77	0.01
AT5G11150	0.0949721	0.0633047	1.50024	AT5G11150	8	8.55	-0.55
AT5G67150	0.216536	0.144335	1.50024	AT5G67150	8.57	8.39	0.18
AT1G20540	0.0859271	0.0572757	1.50024	AT1G20540	9.54	9.47	0.07
AT4G16340	0.0311115	0.0207378	1.50024	AT4G16340	8.48	8.59	-0.12
AT4G17770	0.0286424	0.0190919	1.50024	AT4G17770	9.58	9.58	-0.01
