# Supplementary material for: Proteomics and transcriptomics analyses of Arabidopsis floral buds uncover important functions of ARABIDOPSIS SKP1-LIKE1
Source: BMC Plant Biol. 2016 Mar 3;16:61. doi: 10.1186/s12870-015-0571-9 (PMC4778361; doi:10.1186/s12870-015-0571-9)
Supplement: Additional file 7: — ask1 -lower proteins with spectral counting and microarray values. [file 12870_2015_571_MOESM7_ESM.xlsx]

## Sheet: Additional file 7
Additional file 7. ask1-lower proteins with spectra counting and microarray values.
	spectra count, protein					microarray, RNA
AGI	ask1 average	Ler average	ask1/Ler	Ler/ask1	AGI	log2(ask1)	log2(WT)	log2(ask1/WT)
AT1G56360	0.0644454	1.97251	0.0326718	30.6074	AT1G56360	4.91	5.11	-0.2
AT5G07530	0.0458736	0.822675	0.0557616	17.9335	AT5G07530	5.87	6.47	-0.6
AT4G02580	0.0606522	0.760413	0.0797622	12.5373	AT4G02580	11.35	11.38	-0.04
AT1G12270	0.0300745	0.35095	0.0856944	11.6694	AT1G12270	9.22	9.38	-0.16
AT1G50380	0.023587	0.272044	0.0867028	11.5337	AT1G50380	9.29	9.29	0
AT3G56490	0.106141	1.20539	0.088056	11.3564	AT3G56490	10.03	10.17	-0.15
AT3G16100	0.0902235	1.00056	0.0901734	11.0897	AT3G16100	9.04	8.85	0.19
AT4G24820	0.0369948	0.395483	0.0935434	10.6902	AT4G24820	11.1	11.05	0.05
AT5G56360	0.0188007	0.200073	0.0939688	10.6418	AT5G56360	9.75	10.03	-0.28
AT4G26110	0.0655337	0.665625	0.0984545	10.157	AT4G26110	9.15	9.03	0.12
AT4G17330	0.00843265	0.0829274	0.101687	9.83409	AT4G17330	10.82	10.78	0.04
AT2G14260	0.0553781	0.540687	0.102422	9.76356	AT2G14260	7.71	7.72	-0.02
AT4G01290	0.0212908	0.207501	0.102605	9.74608	AT4G01290	7.93	7.8	0.13
AT5G16840	0.0606522	0.569921	0.106422	9.39654	AT5G16840
AT1G07750	0.0979766	0.876504	0.111781	8.94605	AT1G07750	9.12	8.9	0.22
AT5G38480	0.115325	1.01557	0.113556	8.80619	AT5G38480	11.71	11.6	0.1
AT1G35720	0.0546809	0.473403	0.115506	8.65755	AT1G35720	6.69	8.02	-1.34
AT5G25100	0.0727826	0.629089	0.115695	8.64339	AT5G25100	10.11	10.24	-0.13
AT2G20580	0.0790924	0.668243	0.118359	8.44888	AT2G20580	10.11	10.17	-0.06
AT5G14670	0.163834	1.34263	0.122024	8.19508	AT5G14670	6.18	6.35	-0.16
AT1G66530	0.0294447	0.237071	0.124202	8.0514	AT1G66530	9.16	9.22	-0.06
AT5G66510	0.0658999	0.521018	0.126483	7.9062	AT5G66510	10.37	10.38	-0.01
AT5G21274	0.277611	2.1919	0.126653	7.89559	AT5G21274
AT2G26140	0.0209682	0.165015	0.127068	7.86979	AT2G26140	9.66	9.77	-0.1
AT3G16950	0.0615066	0.478238	0.128611	7.7754	AT3G16950	9.6	9.45	0.16
AT1G28110	0.0439206	0.331996	0.132292	7.55901	AT1G28110	10.07	9.92	0.16
AT5G02530	0.0668322	0.498799	0.133986	7.46346	AT5G02530	10.93	10.98	-0.05
AT2G35040	0.0249744	0.185429	0.134685	7.42475	AT2G35040	9.45	9.45	0
AT4G36195	0.0637133	0.462613	0.137725	7.26085	AT4G36195
AT5G57020	0.0878411	0.618	0.142138	7.03542	AT5G57020	10.26	10.42	-0.16
AT4G09670	0.0943479	0.662858	0.142335	7.02568	AT4G09670	9.32	9.36	-0.04
AT1G01800	0.0902235	0.62179	0.145103	6.89167	AT1G01800	9.81	9.72	0.09
AT3G51000	0.254015	1.73636	0.146291	6.83567	AT3G51000	8.17	8.08	0.09
AT4G04950	0.0289476	0.197082	0.146881	6.80823	AT4G04950	8.81	8.8	0.01
AT1G21630	0.0157246	0.106929	0.147057	6.80008	AT1G21630	9.4	9.35	0.05
AT3G13570	0.0270999	0.183322	0.147827	6.76466	AT3G13570	9.99	10.04	-0.05
AT2G16940	0.0159212	0.105064	0.151539	6.59897	AT2G16940	9.59	9.57	0.02
AT3G22110	0.0670367	0.440252	0.152269	6.56733	AT3G22110	11.27	11.41	-0.14
AT3G26740	0.163834	1.07411	0.152531	6.55606	AT3G26740	10.04	10.81	-0.78
AT1G15750	0.070304	0.458445	0.153353	6.52089	AT1G15750	9.97	10.08	-0.1
AT4G12610	0.0266707	0.173806	0.153451	6.51672	AT4G12610
AT3G54010	0.0220546	0.143339	0.153863	6.49928	AT3G54010	9.44	9.48	-0.04
AT4G36350	0.272432	1.76975	0.153938	6.49612	AT4G36350	5.57	5.74	-0.17
AT1G43670	0.0546114	0.354441	0.154078	6.49022	AT1G43670	9.45	9.63	-0.18
AT1G15500	0.0674612	0.431482	0.156348	6.396	AT1G15500	9.64	9.63	0.01
AT2G03850	0.0409586	0.260808	0.157045	6.3676	AT2G03850	4.79	4.99	-0.2
AT4G32470	0.0768833	0.48453	0.158676	6.30215	AT4G32470	11.29	11.28	0.01
AT3G27850	0.104258	0.644227	0.161835	6.17915	AT3G27850	11.94	12.08	-0.13
AT3G04550	0.0440115	0.266004	0.165454	6.04398	AT3G04550	9.3	9.66	-0.36
AT4G39690	0.0432239	0.258026	0.167518	5.96951	AT4G39690	8.96	9.07	-0.12
AT5G14520	0.0259938	0.150166	0.173101	5.77698	AT5G14520	10.96	10.98	-0.02
AT5G66860	0.0489883	0.280286	0.17478	5.72148	AT5G66860
AT1G68530	0.0621315	0.351567	0.176728	5.65842	AT1G68530	9.83	9.57	0.25
AT5G66680	0.110985	0.621644	0.178534	5.60118	AT5G66680	11.6	11.67	-0.07
AT3G59990	0.0530726	0.296334	0.179098	5.58355	AT3G59990	10	10.01	-0.01
AT5G44635	0.0179194	0.0998667	0.179433	5.57311	AT5G44635
AT5G59613	0.318424	1.76662	0.180245	5.54802	AT5G59613
AT1G18650	0.212283	1.17522	0.180633	5.53609	AT1G18650	9.87	9.78	0.09
AT5G67590	0.0716775	0.394748	0.181578	5.50727	AT5G67590	10.44	10.52	-0.08
AT2G01520	0.138805	0.757232	0.183306	5.45535	AT2G01520	9.5	9.66	-0.16
AT5G08000	0.28671	1.56391	0.183329	5.45469	AT5G08000	11.87	12.27	-0.39
AT4G02500	0.03018	0.164223	0.183775	5.44144	AT4G02500	10.27	10.36	-0.09
AT5G20080	0.0458736	0.249618	0.183775	5.44144	AT5G20080	9.85	9.94	-0.09
AT5G63890	0.0932778	0.506496	0.184163	5.42998	AT5G63890	8.9	8.9	0
AT4G09520	0.0407029	0.218919	0.185927	5.37846	AT4G09520	7.87	7.83	0.04
AT3G61430	0.0728368	0.39175	0.185927	5.37846	AT3G61430	10.54	10.3	0.24
AT5G46580	0.0188007	0.101065	0.186026	5.3756	AT5G46580	8.83	8.96	-0.13
ATCG00730	0.229368	1.23299	0.186026	5.3756	ATCG00730	7.2	6.81	0.39
AT4G27270	0.125809	0.672558	0.187061	5.34586	AT4G27270	7.4	7.69	-0.29
AT3G23600	0.159212	0.849592	0.187398	5.33623	AT3G23600	9.39	9.72	-0.33
AT5G57110	0.0335183	0.176942	0.189431	5.27896	AT5G57110	9.24	9.81	-0.57
AT1G24510	0.127391	0.668824	0.19047	5.25016	AT1G24510	11.16	11.25	-0.1
AT3G03960	0.0868429	0.443579	0.195778	5.10783	AT3G03960	10.77	10.82	-0.05
AT1G13440	2.14281	10.9169	0.196283	5.09468	AT1G13440	12.64	12.52	0.11
AT4G02530	0.22477	1.1333	0.198332	5.04206	AT4G02530	8.72	8.75	-0.04
AT5G64350	0.54587	2.7458	0.198802	5.03013	AT5G64350	12.06	12.15	-0.1
AT3G52730	0.345791	1.73202	0.199646	5.00887	AT3G52730	11.45	11.49	-0.05
AT5G16990	0.0489883	0.243506	0.201179	4.9707	AT5G16990	8.67	8.64	0.04
AT4G31880	0.0369948	0.183187	0.201951	4.95169	AT4G31880	9.35	9.41	-0.06
AT2G30720	0.0335183	0.165022	0.203114	4.92335	AT2G30720
ATCG00780	0.163834	0.801273	0.204468	4.89075	ATCG00780	10.07	10.14	-0.07
AT5G64370	0.0439206	0.214156	0.205086	4.876	AT5G64370	8.28	8.18	0.11
AT4G00620	0.0849131	0.41402	0.205094	4.87581	AT4G00620
AT3G15450	0.0749233	0.364432	0.205589	4.86407	AT3G15450
AT3G47800	0.110756	0.538726	0.205589	4.86407	AT3G47800	6.26	6.82	-0.56
AT3G07320	0.0882185	0.427781	0.206223	4.84911	AT3G07320	10.29	10.58	-0.29
AT2G19880	0.0363913	0.176142	0.206603	4.84021	AT2G19880	8.63	8.52	0.11
AT4G32180	0.0187308	0.0905904	0.206764	4.83643	AT4G32180	8.63	8.69	-0.05
AT4G30920	0.060149	0.290718	0.206898	4.8333	AT4G30920
AT1G32490	0.0175191	0.0846752	0.206898	4.8333	AT1G32490	8.79	8.93	-0.14
AT4G11600	0.0902235	0.435837	0.207012	4.83063	AT4G11600	9.37	9.89	-0.51
AT1G78830	0.102618	0.491837	0.208641	4.79291	AT1G78830
AT1G71950	0.159212	0.76058	0.20933	4.77715	AT1G71950	9.92	10.03	-0.11
AT2G01970	0.103002	0.487652	0.211219	4.73441	AT2G01970	10.5	10.5	0
AT4G31840	0.424565	2.00142	0.212132	4.71404	AT4G31840	11.8	11.92	-0.12
AT1G72150	0.0388759	0.183232	0.212168	4.71324	AT1G72150	9.28	9.09	0.19
AT1G44224	0.079606	0.37245	0.213736	4.67867	AT1G44224
AT5G14800	0.0636848	0.296441	0.214831	4.65481	AT5G14800	10.44	10.37	0.06
AT4G16660	0.0699367	0.321107	0.217799	4.5914	AT4G16660	8.71	8.57	0.14
AT1G30360	0.0716775	0.328601	0.218129	4.58443	AT1G30360	10.27	10.45	-0.18
AT4G26900	0.09557	0.434702	0.219852	4.54852	AT4G26900	8.69	8.79	-0.1
AT1G03600	0.151284	0.687606	0.220015	4.54515	AT1G03600	11.44	11.38	0.06
AT3G02080	0.962384	4.36531	0.220462	4.53594	AT3G02080	12.51	12.54	-0.03
AT5G01600	0.254739	1.14178	0.223108	4.48213	AT5G01600	10.33	10.54	-0.2
AT5G02050	0.147566	0.656556	0.224757	4.44925	AT5G02050	10.21	10.33	-0.12
AT1G56330	0.27678	1.22635	0.225693	4.43079	AT1G56330	11.52	11.44	0.08
AT1G69295	0.23065	1.01664	0.226875	4.40772	AT1G69295	9.44	9.41	0.03
AT3G58560	0.0354846	0.156016	0.227441	4.39674	AT3G58560	9.65	9.82	-0.17
AT5G62810	0.0409586	0.179917	0.227653	4.39265	AT5G62810	8.76	8.84	-0.08
AT2G20990	0.138445	0.606136	0.228406	4.37817	AT2G20990	9.19	9.2	-0.01
AT3G14100	0.19114	0.835812	0.228688	4.37277	AT3G14100	10.31	10.53	-0.22
AT3G55040	0.0521291	0.226934	0.22971	4.35331	AT3G55040	8.01	8.03	-0.01
AT5G65780	0.0347527	0.15129	0.22971	4.35331	AT5G65780	8.56	8.62	-0.07
AT3G02520	0.055356	0.240558	0.230115	4.34566	AT3G02520	11.23	11.16	0.07
AT4G20410	0.0458736	0.199094	0.230411	4.34006	AT4G20410	9.06	9.06	0
AT5G16710	0.057342	0.248108	0.231117	4.32682	AT5G16710	9.87	9.84	0.03
AT1G66250	0.115791	0.493685	0.234544	4.2636	AT1G66250	8.73	8.79	-0.05
AT3G11980	0.108473	0.460157	0.235731	4.24212	AT3G11980	4.29	5.05	-0.76
AT4G21580	0.101896	0.430622	0.236624	4.22611	AT4G21580	8.48	8.5	-0.02
AT2G35605	0.212283	0.895863	0.236959	4.22014	AT2G35605	9.85	9.94	-0.1
AT1G20220	0.0419644	0.176611	0.23761	4.20858	AT1G20220	9.3	9.29	0.01
AT3G27280	0.0820214	0.345194	0.23761	4.20858	AT3G27280	9.64	9.75	-0.11
AT2G36250	0.18914	0.795817	0.237668	4.20755	AT2G36250	9.65	9.67	-0.02
AT3G14240	0.0266707	0.111664	0.238849	4.18675	AT3G14240	11.04	11.24	-0.2
AT1G10840	0.365585	1.52867	0.239153	4.18143	AT1G10840	10.09	10.04	0.05
AT5G19290	0.173686	0.72403	0.239888	4.16862	AT5G19290	11.23	11.32	-0.09
AT3G52380	0.0521291	0.21711	0.240104	4.16486	AT3G52380	10.15	10.27	-0.12
AT2G15430	0.0521291	0.21711	0.240104	4.16486	AT2G15430
AT1G53000	0.0424756	0.175601	0.241887	4.13416	AT1G53000	8.25	8.36	-0.11
AT1G09770	0.0578953	0.237396	0.243877	4.10043	AT1G09770	9.75	9.72	0.03
AT2G29980	0.0694027	0.283774	0.24457	4.08881	AT2G29980	11.05	10.95	0.1
AT5G47200	0.424565	1.72632	0.245937	4.06609	AT5G47200	10.35	10.34	0.02
AT5G24650	0.230527	0.92891	0.24817	4.0295	AT5G24650	10.51	10.44	0.08
AT3G05350	0.0375931	0.150781	0.249322	4.01087	AT3G05350	8.61	8.54	0.07
AT3G13990	0.019438	0.0774612	0.250938	3.98504	AT3G13990
AT2G20360	0.123141	0.488185	0.252243	3.96444	AT2G20360	11.16	11.13	0.03
AT5G03740	0.153232	0.607305	0.252315	3.96329	AT5G03740	10.16	10.3	-0.14
AT4G22310	0.300745	1.19113	0.252486	3.96061	AT4G22310	10.24	10.34	-0.1
AT4G33510	0.222897	0.882758	0.2525	3.96039	AT4G33510	10.41	10.6	-0.19
AT4G03210	0.0749233	0.296334	0.252834	3.95516	AT4G03210	12.7	12.9	-0.2
AT5G40200	0.0303261	0.119945	0.252834	3.95516	AT5G40200	10.06	9.98	0.08
AT4G01310	0.297329	1.17394	0.253274	3.94829	AT4G01310	11.17	11.19	-0.02
AT3G18600	0.0202174	0.0792469	0.255119	3.91974	AT3G18600	10.37	10.39	-0.02
AT1G09880	0.0283044	0.110946	0.255119	3.91974	AT1G09880
AT5G16970	0.0859271	0.336005	0.255732	3.91035	AT5G16970	5.88	5.69	0.18
AT2G36390	0.0409586	0.159787	0.256333	3.90118	AT2G36390	9.24	9.53	-0.3
AT3G61260	0.0578953	0.225553	0.256681	3.89588	AT3G61260	9.78	9.77	0.02
AT5G60360	0.0489883	0.190853	0.256681	3.89588	AT5G60360	10.67	10.66	0.01
AT5G67100	0.0100291	0.0390722	0.256681	3.89588	AT5G67100	8.25	8.17	0.08
AT5G64860	0.0335183	0.130457	0.256931	3.8921	AT5G64860	8.86	9.32	-0.46
AT5G09900	0.0374617	0.145805	0.256931	3.8921	AT5G09900	10.88	10.93	-0.05
AT5G55660	0.0387615	0.150379	0.257759	3.87959	AT5G55660	9.3	9.6	-0.29
AT3G18780	1.92669	7.45595	0.25841	3.86982	AT3G18780	10.92	11.17	-0.25
AT1G21720	0.212283	0.820736	0.258649	3.86624	AT1G21720	10.94	10.83	0.11
AT3G61820	0.0979766	0.378801	0.258649	3.86624	AT3G61820	10.89	10.67	0.22
AT5G44320	0.0781937	0.302085	0.258846	3.8633	AT5G44320	10.6	10.65	-0.06
AT3G15180	0.0374617	0.144619	0.259037	3.86046	AT3G15180	8.01	7.95	0.06
AT3G27310	0.0606522	0.233422	0.25984	3.84853	AT3G27310	8.5	8.86	-0.36
AT2G21620	0.140597	0.540189	0.260273	3.84212	AT2G21620	9.83	10.16	-0.33
AT3G54170	0.0707609	0.27177	0.260371	3.84068	AT3G54170	8.11	8.29	-0.18
AT1G67280	0.123261	0.473083	0.260548	3.83806	AT1G67280	9.54	9.61	-0.06
AT4G14800	0.0749233	0.287168	0.260904	3.83282	AT4G14800	10.74	10.77	-0.03
AT1G65440	0.0296208	0.113101	0.261897	3.8183	AT1G65440	8.47	8.58	-0.11
AT2G30200	0.0878411	0.334076	0.262938	3.80318	AT2G30200	9.75	9.68	0.06
AT1G12230	0.0997252	0.379198	0.26299	3.80242	AT1G12230	9.7	9.84	-0.14
AT3G10850	0.0707609	0.268707	0.263338	3.7974	AT3G10850	10.48	10.55	-0.06
AT3G17940	0.289166	1.09351	0.264438	3.78161	AT3G17940	9.45	9.62	-0.17
AT1G10580	0.0270999	0.102263	0.265003	3.77354	AT1G10580	8.95	9.02	-0.07
AT4G25450	0.0254739	0.0961269	0.265003	3.77354	AT4G25450	6.84	6.8	0.04
AT4G31360	0.0530707	0.200264	0.265003	3.77354	AT4G31360	8.94	9.34	-0.41
AT1G25211	0.0385969	0.145647	0.265003	3.77354	AT1G25211
AT5G59010	0.057342	0.216151	0.265287	3.76951	AT5G59010	8.25	8.42	-0.17
AT2G17930	0.019406	0.0731304	0.265361	3.76845	AT2G17930	10.03	10.02	0.01
AT2G25080	0.212479	0.800471	0.265443	3.76729	AT2G25080	9.39	9.51	-0.12
AT2G36130	0.163834	0.614008	0.266828	3.74774	AT2G36130	8.92	9.11	-0.2
AT5G08060	0.106141	0.395102	0.268643	3.72241	AT5G08060	9.11	9.33	-0.23
AT2G17380	0.079606	0.295678	0.269232	3.71426	AT2G17380	8.91	8.88	0.03
AT2G36850	0.0419644	0.155739	0.269453	3.71122	AT2G36850	9.86	9.98	-0.12
AT2G43410	0.0244942	0.0908852	0.269507	3.71048	AT2G43410
AT3G55010	0.137207	0.508317	0.269924	3.70475	AT3G55010	9.69	9.64	0.05
AT2G17130	0.0601695	0.222312	0.270654	3.69476	AT2G17130	7.7	7.85	-0.15
AT2G33210	0.0764218	0.28155	0.271433	3.68415	AT2G33210	11.3	11.21	0.09
AT5G07090	1.00031	3.67723	0.272028	3.6761	AT5G07090	11.76	11.85	-0.09
AT3G14390	0.192984	0.707639	0.272716	3.66682	AT3G14390	10.48	10.43	0.05
AT1G43690	0.0310658	0.113427	0.273882	3.65121	AT1G43690	9.04	9.23	-0.19
AT2G42520	0.0702147	0.256254	0.274005	3.64957	AT2G42520	8.92	8.9	0.02
AT5G37600	0.50461	1.83212	0.275424	3.63076	AT5G37600	9.85	9.6	0.25
AT5G28740	0.0467624	0.169773	0.275441	3.63055	AT5G28740	8.85	8.93	-0.09
AT5G16780	0.0214207	0.0773163	0.277053	3.60942	AT5G16780	8.4	8.58	-0.18
AT3G42960	0.189828	0.683055	0.277911	3.59828	AT3G42960	6.58	7.28	-0.7
AT1G21440	0.0806846	0.290227	0.278005	3.59706	AT1G21440	10.62	10.49	0.13
AT4G01897	0.1977	0.708881	0.27889	3.58564	AT4G01897	7.23	7.36	-0.13
AT5G10540	0.362815	1.29858	0.279394	3.57917	AT5G10540	9.29	9.35	-0.05
AT5G20890	0.289534	1.02988	0.281132	3.55705	AT5G20890	12.07	12.06	0.01
AT5G18230	0.0849246	0.301082	0.282065	3.54528	AT5G18230	9.12	9.07	0.05
AT2G16640	0.0217406	0.0770056	0.282325	3.54202	AT2G16640	10.26	10.21	0.04
AT1G73990	0.0238603	0.0841698	0.283478	3.52761	AT1G73990	8.38	8.42	-0.05
AT5G63960	0.0541998	0.190986	0.28379	3.52373	AT5G63960	8.23	8.31	-0.09
AT5G47010	0.0489883	0.172145	0.284577	3.51399	AT5G47010	8.86	8.85	0.01
AT5G65010	0.0368259	0.129207	0.285014	3.5086	AT5G65010	9.08	8.99	0.09
AT5G18170	0.138316	0.484597	0.285426	3.50354	AT5G18170	8.49	8.63	-0.14
AT4G15545	0.0694027	0.242922	0.2857	3.50018	AT4G15545	10.45	10.42	0.03
AT3G42050	0.178078	0.620141	0.287157	3.48241	AT3G42050	10.79	10.85	-0.06
AT1G60900	0.0182092	0.0631781	0.28822	3.46957	AT1G60900
AT1G29970	1.3839	4.7936	0.288697	3.46384	AT1G29970	8.85	8.8	0.06
AT5G05000	0.0721788	0.249618	0.289157	3.45833	AT5G05000	9.5	9.71	-0.21
AT5G04885	0.0636848	0.219178	0.290562	3.44161	AT5G04885
AT4G21650	0.0519876	0.178611	0.291066	3.43564	AT4G21650	6.65	5.95	0.7
AT5G63570	0.28577	0.981238	0.291235	3.43366	AT5G63570	9.74	9.8	-0.06
AT4G02400	0.0186028	0.0635563	0.292698	3.41649	AT4G02400	8.39	8.43	-0.03
AT5G35590	0.387968	1.32114	0.293662	3.40527	AT5G35590
AT1G30630	0.134073	0.454801	0.294795	3.39219	AT1G30630	10.55	10.7	-0.15
AT3G04870	0.0566087	0.192027	0.294795	3.39219	AT3G04870	9.69	9.51	0.19
AT2G44160	0.311767	1.05339	0.295965	3.37877	AT2G44160	9.9	9.94	-0.05
AT5G23390	0.0328085	0.11063	0.296561	3.37198	AT5G23390	8.4	8.53	-0.13
AT3G25530	0.24459	0.824319	0.296717	3.37021	AT3G25530	10.33	10.46	-0.13
AT1G34430	0.19055	0.640072	0.2977	3.35908	AT1G34430	10.3	10.17	0.13
AT1G75270	0.26727	0.897706	0.297726	3.3588	AT1G75270	8.93	8.76	0.17
AT5G58290	0.304143	1.02085	0.29793	3.35649	AT5G58290	11.45	11.6	-0.15
AT1G80600	0.0395462	0.132237	0.299055	3.34387	AT1G80600	10.24	10.2	0.05
AT3G44600	0.0229368	0.0766976	0.299055	3.34387	AT3G44600	8.68	8.86	-0.17
AT1G19920	0.0294062	0.0983303	0.299055	3.34387	AT1G19920	9.91	9.88	0.03
AT3G04600	0.0688485	0.229876	0.299502	3.33887	AT3G04600	8.82	8.68	0.13
AT2G34560	0.0878411	0.292766	0.300038	3.33291	AT2G34560	9.6	9.65	-0.06
AT5G17310	0.0501242	0.167054	0.300047	3.33281	AT5G17310	8.63	8.63	0
AT1G76400	0.0801987	0.266966	0.300408	3.32881	AT1G76400	10.13	10.09	0.04
AT2G38550	0.111946	0.371514	0.301325	3.31868	AT2G38550	10.36	10.35	0.02
AT4G05420	0.0369948	0.12176	0.303833	3.29128	AT4G05420	9.46	9.41	0.05
AT3G16480	0.299693	0.984676	0.304357	3.28561	AT3G16480	9.31	9.33	-0.02
AT1G20760	0.0197731	0.0648168	0.305061	3.27803	AT1G20760	9.17	9.2	-0.03
AT1G09760	0.0674612	0.22114	0.305061	3.27803	AT1G09760	8.73	8.9	-0.17
AT1G18070	0.0674612	0.22114	0.305061	3.27803	AT1G18070	9.88	9.85	0.03
AT5G52240	0.254853	0.834882	0.305257	3.27593	AT5G52240	10.58	10.74	-0.16
AT1G47980	0.374933	1.22772	0.30539	3.2745	AT1G47980	5.86	6.51	-0.65
AT3G63260	0.0668322	0.217352	0.307483	3.25221	AT3G63260	8.99	8.94	0.05
AT3G58750	0.0619914	0.201169	0.308156	3.24511	AT3G58750	8.64	8.74	-0.1
AT3G19980	0.0629045	0.204086	0.308225	3.24438	AT3G19980	10.14	10.01	0.14
AT1G55490	0.458736	1.48674	0.308552	3.24094	AT1G55490	11.74	11.9	-0.16
AT1G47200	0.0882185	0.285712	0.308767	3.23869	AT1G47200	9.82	9.87	-0.05
AT1G33811	0.136823	0.442531	0.309184	3.23432	AT1G33811	8.76	7.87	0.89
AT1G13320	0.159212	0.512111	0.310894	3.21653	AT1G13320	9.9	9.67	0.23
AT4G30190	0.159283	0.511476	0.311419	3.21111	AT4G30190	9.94	10.19	-0.25
AT4G15900	0.0653178	0.209707	0.311471	3.21057	AT4G15900	9.63	9.82	-0.19
AT5G19690	0.105346	0.337199	0.312416	3.20086	AT5G19690	10.82	10.81	0.01
AT3G63190	0.0395462	0.125998	0.313863	3.1861	AT3G63190	9.14	9.1	0.04
AT5G11710	0.0750772	0.239115	0.31398	3.18492	AT5G11710	9.31	9.34	-0.03
AT2G27170	0.0186195	0.0589982	0.315595	3.16862	AT2G27170	7.61	7.47	0.14
AT3G18890	0.0576318	0.182613	0.315595	3.16862	AT3G18890	8.37	8.14	0.23
AT4G37550	0.131762	0.416861	0.316081	3.16375	AT4G37550	9.54	9.8	-0.26
AT2G06850	0.367511	1.16066	0.31664	3.15816	AT2G06850	10.75	11.1	-0.35
AT3G52200	0.135884	0.427906	0.317555	3.14906	AT3G52200	9.26	9.26	0
AT4G36940	0.0279717	0.088009	0.317828	3.14636	AT4G36940	7.94	7.95	-0.01
AT2G17200	0.169902	0.534423	0.317917	3.14547	AT2G17200	9.4	9.42	-0.02
AT2G47730	0.44984	1.41379	0.318179	3.14288	AT2G47730	11.07	10.73	0.35
AT3G56860	0.0409586	0.128698	0.318252	3.14216	AT3G56860	10.25	10.22	0.02
AT3G05180	0.0674612	0.211974	0.318252	3.14216	AT3G05180	8.88	8.91	-0.03
AT4G14430	0.236782	0.741775	0.31921	3.13274	AT4G14430	9.33	9.59	-0.26
AT4G04020	0.126552	0.395451	0.32002	3.12481	AT4G04020	9.62	9.2	0.43
AT3G51260	0.115325	0.360252	0.320123	3.1238	AT3G51260	10.5	10.48	0.02
AT3G12390	0.651923	2.02731	0.32157	3.10974	AT3G12390	11.59	11.71	-0.12
AT5G40870	0.109362	0.339474	0.322151	3.10413	AT5G40870	9.66	9.67	-0.02
AT2G37790	0.178369	0.552859	0.32263	3.09953	AT2G37790	9.35	9.43	-0.08
AT3G54470	0.146195	0.452027	0.32342	3.09196	AT3G54470
AT3G25520	0.611648	1.8901	0.323606	3.09018	AT3G25520	12.35	12.32	0.03
AT4G34740	0.127996	0.395225	0.323856	3.08779	AT4G34740	8.45	8.35	0.1
AT2G43030	0.137207	0.418699	0.327698	3.05159	AT2G43030	11.95	11.9	0.05
AT5G53460	0.0844347	0.2561	0.329694	3.03312	AT5G53460	10.7	10.76	-0.06
AT4G37210	0.120534	0.364865	0.330352	3.02708	AT4G37210	9.76	9.95	-0.19
AT5G57800	0.0654199	0.197238	0.33168	3.01496	AT5G57800	10.93	10.71	0.22
AT1G49740	0.156164	0.470826	0.33168	3.01496	AT1G49740	8.15	8.01	0.14
AT2G34680	0.0241543	0.072787	0.331849	3.01342	AT2G34680	9.68	9.51	0.18
AT2G27680	0.183997	0.554166	0.332026	3.01181	AT2G27680	9.35	9.11	0.25
AT4G33220	0.0353805	0.106524	0.332135	3.01083	AT4G33220	8.42	7.98	0.44
AT2G41630	0.0439206	0.132237	0.332135	3.01083	AT2G41630	9.54	9.41	0.13
AT1G35160	0.152844	0.460186	0.332135	3.01083	AT1G35160
AT2G28290	0.0395529	0.119054	0.332226	3.00999	AT2G28290	9.57	9.54	0.03
AT4G23620	0.122971	0.36969	0.332634	3.00631	AT4G23620	4.13	4.08	0.04
AT3G15640	0.590262	1.77413	0.332704	3.00567	AT3G15640	10.32	10.32	0
AT3G07660	0.109271	0.328078	0.333063	3.00243	AT3G07660	9.13	9.28	-0.14
AT1G24180	0.35201	1.05664	0.333142	3.00172	AT1G24180	9.44	9.45	0
AT1G26460	0.0836357	0.249789	0.334825	2.98664	AT1G26460	9.42	9.47	-0.05
AT3G56310	0.193643	0.577977	0.335036	2.98476	AT3G56310	10.05	10.15	-0.1
ATCG00670	0.220049	0.655192	0.335854	2.97749	ATCG00670	11.49	11.97	-0.48
AT3G16830	0.180309	0.535314	0.336829	2.96887	AT3G16830	9.41	9.5	-0.08
AT3G47860	0.0489883	0.144591	0.338805	2.95155	AT3G47860	9.17	9.93	-0.76
AT3G19340	0.0353805	0.104427	0.338805	2.95155	AT3G19340	8.59	8.67	-0.08
AT3G27570	0.101896	0.30075	0.338805	2.95155	AT3G27570	9.5	9.44	0.06
AT3G16230	0.0335183	0.098931	0.338805	2.95155	AT3G16230	8.5	8.44	0.07
AT5G16660	0.0909783	0.268527	0.338805	2.95155	AT5G16660	9.22	9.11	0.1
AT3G13860	0.0224871	0.0660278	0.340569	2.93626	AT3G13860	10.15	10.07	0.08
AT2G38040	0.210714	0.617983	0.340971	2.9328	AT2G38040	9.34	9.18	0.16
AT1G32470	0.694743	2.02998	0.342242	2.92191	AT1G32470	10.84	10.9	-0.06
AT1G61010	0.0553781	0.16181	0.342242	2.92191	AT1G61010	9.38	9.47	-0.09
AT5G13430	0.19114	0.558079	0.342497	2.91974	AT5G13430	10.94	11.08	-0.13
AT5G61020	0.115533	0.336033	0.343815	2.90854	AT5G61020	11.17	11.21	-0.04
AT2G22980	0.0424565	0.123302	0.344329	2.9042	AT2G22980	8.73	9.2	-0.47
AT3G15970	0.0303261	0.0877113	0.345749	2.89227	AT3G15970	9.19	9.21	-0.02
AT3G49240	0.0276891	0.0800842	0.345749	2.89227	AT3G49240	8.31	8.53	-0.22
AT4G33150	0.0181957	0.0526268	0.345749	2.89227	AT4G33150	8.08	7.8	0.28
AT1G55320	0.0265353	0.0767474	0.345749	2.89227	AT1G55320
AT1G09795	0.114684	0.330811	0.346675	2.88454	AT1G09795	8.37	8.55	-0.18
AT5G02160	0.79275	2.28547	0.346865	2.88297	AT5G02160	9.11	9.6	-0.49
AT5G28900	0.20385	0.586688	0.347459	2.87803	AT5G28900	9.73	9.69	0.04
AT3G62600	0.0771937	0.221438	0.348603	2.86859	AT3G62600	10.59	10.35	0.24
AT2G45820	0.106141	0.304276	0.348833	2.86671	AT2G45820	10.28	10.57	-0.29
AT4G26530	0.136467	0.390049	0.349873	2.85818	AT4G26530	7.01	7.56	-0.55
AT5G38410	12.5333	35.7913	0.350178	2.85569	AT5G38410
AT2G21590	0.047486	0.134557	0.352906	2.83362	AT2G21590	7.65	7.46	0.19
AT5G15020	0.0100291	0.0284124	0.352984	2.83299	AT5G15020	8.41	8.34	0.07
AT5G60210	0.0254739	0.0720711	0.353455	2.82921	AT5G60210	9.36	9.62	-0.26
AT1G63160	0.0530707	0.150148	0.353455	2.82921	AT1G63160	9.17	9.2	-0.03
AT1G54170	0.0353805	0.100099	0.353455	2.82921	AT1G54170	8.7	8.71	-0.01
AT5G51120	0.0670367	0.189661	0.353455	2.82921	AT5G51120	9.43	9.35	0.08
AT3G59020	0.0893822	0.251557	0.355317	2.81439	AT3G59020	9.98	9.9	0.07
AT2G34430	6.36848	17.8455	0.356867	2.80216	AT2G34430	12.78	12.12	0.66
AT5G54310	0.0487695	0.136153	0.358195	2.79177	AT5G54310	8.38	8.43	-0.06
AT3G20630	0.216047	0.602593	0.35853	2.78917	AT3G20630	8.63	8.47	0.16
AT3G14930	0.302407	0.840106	0.359963	2.77806	AT3G14930	8.86	8.96	-0.1
AT4G24800	0.0888135	0.246609	0.360138	2.77671	AT4G24800	9.38	9.58	-0.2
AT1G74960	0.407651	1.13156	0.360255	2.77581	AT1G74960	9.83	9.8	0.03
AT5G45670	0.162009	0.449253	0.360618	2.77302	AT5G45670	10.81	10.74	0.07
AT5G09760	0.0353805	0.0980015	0.36102	2.76993	AT5G09760	9.25	9.48	-0.24
AT3G04880	0.0606522	0.168003	0.36102	2.76993	AT3G04880	8.14	8.32	-0.18
AT3G23980	0.024032	0.066567	0.36102	2.76993	AT3G23980	8.45	8.47	-0.02
AT1G18170	0.0749233	0.207533	0.36102	2.76993	AT1G18170	7.58	7.6	-0.01
AT5G45420	0.0424565	0.117602	0.36102	2.76993	AT5G45420	6.01	5.93	0.08
AT5G08580	0.138805	0.382874	0.362535	2.75835	AT5G08580	9.05	9.22	-0.18
AT5G12140	0.762265	2.10124	0.362769	2.75657	AT5G12140	10.14	10.45	-0.3
AT3G58660	0.0400993	0.11027	0.363645	2.74993	AT3G58660	8.4	8.42	-0.02
AT1G28060	0.0200497	0.0551352	0.363645	2.74993	AT1G28060	8.4	8.38	0.02
AT5G03610	0.106145	0.291892	0.363645	2.74993	AT5G03610	10.44	10.41	0.03
AT4G24520	0.0503236	0.138354	0.363732	2.74928	AT4G24520	9.53	9.5	0.03
AT3G27300	0.145783	0.398717	0.365631	2.735	AT3G27300	7.74	8	-0.26
AT2G41040	0.265822	0.723924	0.367196	2.72334	AT2G41040	8.12	7.6	0.52
AT2G20270	0.106141	0.288578	0.367809	2.7188	AT2G20270	9.37	9.26	0.11
AT3G55260	0.127397	0.345682	0.368537	2.71343	AT3G55260	9.07	9.19	-0.12
AT4G11380	0.106141	0.286943	0.369904	2.7034	AT4G11380	10.34	10.37	-0.04
AT2G35630	0.0504159	0.136115	0.370392	2.69984	AT2G35630	9.17	9.28	-0.11
AT4G33670	0.09557	0.257506	0.371137	2.69443	AT4G33670	10.1	10.25	-0.16
AT5G51700	0.139917	0.376567	0.371559	2.69137	AT5G51700	8.47	8.56	-0.1
AT3G23990	0.273338	0.73508	0.371849	2.68927	AT3G23990	10.83	10.58	0.25
AT5G50250	0.12072	0.324471	0.372051	2.6878	AT5G50250	9.34	9.35	-0.01
AT3G07100	0.0710429	0.190853	0.37224	2.68644	AT3G07100	9.74	9.53	0.21
AT1G74540	0.129639	0.347036	0.37356	2.67695	AT1G74540	5.37	5.34	0.03
AT1G13060	0.374245	1.00151	0.37368	2.67609	AT1G13060	11.57	11.46	0.11
AT1G30470	0.0392276	0.104921	0.373878	2.67467	AT1G30470
AT2G26900	0.0988499	0.264219	0.374121	2.67293	AT2G26900	11.49	11.5	-0.01
AT1G16080	0.0849511	0.226661	0.374794	2.66813	AT1G16080	9.76	9.64	0.12
AT1G21880	0.180447	0.481116	0.375059	2.66625	AT1G21880	10.37	10.46	-0.09
AT4G31210	0.0152921	0.0407318	0.375435	2.66358	AT4G31210	8.8	9.03	-0.23
AT3G62130	0.0515563	0.137324	0.375435	2.66358	AT3G62130	9.43	9.55	-0.12
AT5G08160	0.0784552	0.208972	0.375435	2.66358	AT5G08160	9.75	9.82	-0.07
AT3G03380	0.0182092	0.048472	0.375664	2.66195	AT3G03380	8.28	8.09	0.18
AT5G24490	0.222019	0.590952	0.375698	2.66171	AT5G24490	10.58	11.18	-0.6
AT2G47710	0.499882	1.32775	0.376488	2.65613	AT2G47710	9.84	9.9	-0.06
AT4G15410	0.22828	0.605746	0.376857	2.65353	AT4G15410	8.69	8.89	-0.19
AT1G74920	0.295472	0.783797	0.376976	2.65269	AT1G74920	10.89	10.9	-0.02
AT5G54430	0.454892	1.2061	0.377159	2.6514	AT5G54430	10.01	10.1	-0.1
AT1G76030	0.781937	2.06608	0.378464	2.64226	AT1G76030	10.27	10.22	0.05
AT3G18035	0.0819172	0.216412	0.378524	2.64184	AT3G18035	10.33	10.45	-0.12
AT4G00570	0.153317	0.403858	0.379631	2.63414	AT4G00570	9.69	9.75	-0.07
AT2G19070	0.508455	1.3377	0.380096	2.63091	AT2G19070	4.5	4.71	-0.21
AT1G64760	0.184712	0.483154	0.382304	2.61572	AT1G64760
AT5G08260	0.198157	0.517525	0.382894	2.61169	AT5G08260	9.71	10.13	-0.42
AT5G15400	0.0753247	0.196421	0.383486	2.60766	AT5G15400	9.11	9.21	-0.1
AT2G33340	0.197251	0.513828	0.383885	2.60495	AT2G33340	10.53	10.65	-0.12
AT4G09720	0.45995	1.19615	0.384525	2.60061	AT4G09720	9.81	9.74	0.07
AT1G53210	0.179299	0.465053	0.385546	2.59373	AT1G53210	11.16	11.1	0.07
AT5G42980	1.11076	2.88086	0.385565	2.59359	AT5G42980	11.43	11.55	-0.12
AT1G59610	0.122775	0.317353	0.386871	2.58484	AT1G59610	9.86	10.01	-0.14
AT4G34030	0.0670752	0.172597	0.388624	2.57318	AT4G34030	9.64	9.66	-0.02
AT1G02205	0.109944	0.28202	0.389844	2.56513	AT1G02205	11.37	10.61	0.77
AT5G52470	0.243847	0.621873	0.392118	2.55025	AT5G52470	12.44	12.47	-0.03
AT1G04420	0.148714	0.379047	0.392336	2.54883	AT1G04420	9.13	9.1	0.02
AT1G06220	0.161384	0.409752	0.393858	2.53898	AT1G06220	10.59	10.74	-0.15
AT4G34620	0.432361	1.09759	0.393917	2.53861	AT4G34620	12.54	12.68	-0.14
AT3G55410	0.238034	0.601077	0.396013	2.52517	AT3G55410	9.67	9.86	-0.19
AT5G53620	0.100509	0.253426	0.396599	2.52144	AT5G53620	9.74	9.73	0.02
AT4G16060	0.159212	0.400529	0.397504	2.51569	AT4G16060	8.4	8.38	0.02
AT1G22450	0.518686	1.30423	0.397696	2.51448	AT1G22450	10.57	10.53	0.04
AT4G17890	0.12737	0.320263	0.397704	2.51444	AT4G17890	9.78	9.84	-0.06
AT4G39080	0.172068	0.431595	0.39868	2.50827	AT4G39080	9.92	9.96	-0.04
AT1G64190	0.547792	1.37156	0.399392	2.5038	AT1G64190	8.73	8.72	0
AT5G41950	0.09054	0.226613	0.399535	2.50291	AT5G41950	9.81	9.78	0.03
AT3G58140	0.131762	0.327837	0.401912	2.4881	AT3G58140	9.33	9.09	0.24
AT4G04460	0.865668	2.14707	0.403186	2.48025	AT4G04460	5.62	6.29	-0.67
AT4G20850	0.140918	0.349462	0.403243	2.47989	AT4G20850	10.31	10.13	0.18
AT1G62740	0.1783	0.442093	0.403309	2.47949	AT1G62740	9.44	9.51	-0.07
AT1G73430	0.0454892	0.112785	0.403326	2.47938	AT1G73430	7.4	7.37	0.03
AT3G15090	0.211489	0.523207	0.404215	2.47393	AT3G15090	8.43	8.2	0.24
AT4G27585	0.305539	0.754301	0.405063	2.46875	AT4G27585
AT1G78380	0.841645	2.07353	0.405899	2.46366	AT1G78380	11.94	11.82	0.12
AT4G10480	0.53969	1.32684	0.406748	2.45852	AT4G10480	11.85	11.89	-0.04
AT3G54760	0.0871567	0.213763	0.407726	2.45263	AT3G54760
AT5G20160	0.231581	0.567315	0.408206	2.44974	AT5G20160	11.91	11.88	0.02
AT4G25080	0.115791	0.283657	0.408206	2.44974	AT4G25080	10.38	10.33	0.06
AT2G42490	0.0471739	0.115564	0.408206	2.44974	AT2G42490	9.15	9.02	0.12
AT2G01350	0.101896	0.249618	0.408206	2.44974	AT2G01350	9.75	9.6	0.14
AT1G02190	0.0688485	0.168661	0.408206	2.44974	AT1G02190	10.72	10.47	0.25
AT1G51570	0.114062	0.277623	0.410853	2.43396	AT1G51570	10.05	10.09	-0.04
AT3G44340	0.0743204	0.180026	0.412832	2.42229	AT3G44340	8.89	8.68	0.21
AT4G26630	0.0359487	0.0870133	0.41314	2.42049	AT4G26630	10.05	9.97	0.07
AT2G22780	0.212283	0.513746	0.413205	2.4201	AT2G22780	9.62	9.55	0.07
AT1G79690	0.189323	0.457475	0.413844	2.41637	AT1G79690	10.7	10.8	-0.1
AT4G22350	0.0728017	0.175779	0.414166	2.41449	AT4G22350	9.86	9.89	-0.03
AT2G03680	0.997986	2.40237	0.415417	2.40722	AT2G03680	10.49	10.61	-0.12
AT3G17020	0.551992	1.32759	0.415784	2.40509	AT3G17020	10.53	10.85	-0.32
AT4G22240	0.698035	1.67823	0.415936	2.40422	AT4G22240
AT2G25170	0.0316574	0.0758002	0.417642	2.3944	AT2G25170	7.84	7.84	0
AT3G51840	0.0849131	0.202821	0.41866	2.38858	AT3G51840	10.53	10.5	0.03
AT1G65980	1.32007	3.14439	0.419817	2.38199	AT1G65980	11.72	11.94	-0.22
AT5G59420	0.0707609	0.16832	0.420394	2.37872	AT5G59420	9.32	9.16	0.16
AT1G61730	0.0878411	0.208425	0.421451	2.37275	AT1G61730	9.05	8.98	0.07
AT2G05830	0.537904	1.27331	0.422445	2.36717	AT2G05830	9.49	9.51	-0.02
AT5G56710	0.66369	1.57047	0.422607	2.36627	AT5G56710	12.27	12.49	-0.23
AT5G17530	0.0636848	0.150608	0.422851	2.3649	AT5G17530	8.02	8.08	-0.06
AT5G10840	0.131067	0.309289	0.42377	2.35977	AT5G10840	10.33	10.49	-0.16
AT4G39150	0.0771937	0.181949	0.42426	2.35705	AT4G39150	8.57	8.67	-0.11
AT4G34980	0.279293	0.656105	0.425683	2.34917	AT4G34980	11.12	11.15	-0.02
AT1G80670	0.127387	0.299187	0.425778	2.34864	AT1G80670	9.56	9.66	-0.1
AT3G15010	0.163962	0.38477	0.426129	2.34671	AT3G15010	10.05	9.99	0.06
AT1G51510	0.175916	0.41244	0.426525	2.34453	AT1G51510	11.08	11.21	-0.12
AT3G13920	1.95151	4.53294	0.430518	2.32278	AT3G13920	12.37	12.43	-0.07
AT1G09010	0.129129	0.29864	0.432389	2.31273	AT1G09010	8.75	8.75	0
AT5G40370	1.045	2.40925	0.433744	2.30551	AT5G40370	10.54	10.56	-0.01
AT5G60600	0.24733	0.569689	0.434149	2.30335	AT5G60600	9.95	9.8	0.15
ATCG00130	1.36643	3.14556	0.4344	2.30202	ATCG00130	10.43	10.65	-0.22
AT5G14260	0.0653178	0.150085	0.435205	2.29777	AT5G14260	9.43	9.49	-0.07
AT5G08180	0.1661	0.38124	0.435683	2.29525	AT5G08180	10.23	10.55	-0.32
AT5G40490	0.166934	0.381448	0.437631	2.28503	AT5G40490	7.31	7.43	-0.11
AT5G51660	0.0460372	0.105079	0.438121	2.28248	AT5G51660	9.49	9.46	0.02
AT5G38470	0.668819	1.52569	0.43837	2.28118	AT5G38470	10.92	10.93	-0.01
AT5G65620	0.60872	1.38741	0.438744	2.27923	AT5G65620	9.69	9.65	0.04
AT3G19450	0.290124	0.66064	0.439156	2.2771	AT3G19450	8.83	8.48	0.36
AT4G08390	0.269845	0.612662	0.440446	2.27042	AT4G08390	10.06	10.08	-0.02
AT3G59400	0.200497	0.453831	0.441787	2.26353	AT3G59400	9.64	9.38	0.26
AT1G66970	0.161891	0.365469	0.442968	2.2575	AT1G66970	8.61	8.56	0.05
AT3G06580	0.355608	0.798706	0.44523	2.24603	AT3G06580	10.08	10.19	-0.12
AT4G33090	0.193829	0.435096	0.445486	2.24474	AT4G33090	9.89	9.84	0.06
AT5G05780	0.167379	0.375712	0.445499	2.24467	AT5G05780	10.15	10.26	-0.11
AT4G16155	0.292598	0.654819	0.446838	2.23795	AT4G16155	9.27	9.38	-0.11
AT1G12840	0.466488	1.04181	0.447769	2.2333	AT1G12840	10.88	10.69	0.19
AT5G23880	0.0542366	0.120996	0.44825	2.2309	AT5G23880	8.72	8.74	-0.02
AT4G27080	0.038228	0.0852196	0.448583	2.22924	AT4G27080	9.71	9.96	-0.24
AT1G47710	0.0546114	0.121742	0.448583	2.22924	AT1G47710	9.59	9.8	-0.21
AT1G19130	0.104258	0.232417	0.448583	2.22924	AT1G19130	8.33	8.42	-0.09
AT4G02480	0.0252053	0.0561887	0.448583	2.22924	AT4G02480	10.13	10.22	-0.09
AT4G26500	0.0441092	0.0983303	0.448583	2.22924	AT4G26500	8.98	8.97	0.01
AT4G14716	0.0716775	0.159787	0.448583	2.22924	AT4G14716	10.52	10.43	0.08
AT2G24420	0.0249313	0.055578	0.448583	2.22924	AT2G24420	9.77	9.66	0.11
AT2G36060	0.955272	2.12141	0.450301	2.22074	AT2G36060	9.91	10.04	-0.12
AT3G07480	0.393129	0.871673	0.451005	2.21727	AT3G07480	11.12	11.15	-0.03
AT4G33250	0.602626	1.33461	0.451536	2.21466	AT4G33250	11.2	11.18	0.02
AT4G31810	0.172929	0.382959	0.45156	2.21455	AT4G31810	9.04	9.24	-0.2
AT3G49430	0.316499	0.699026	0.452772	2.20862	AT3G49430	10.54	10.28	0.26
AT3G18000	0.0650688	0.143293	0.454095	2.20218	AT3G18000	8.81	9.28	-0.46
AT2G07050	0.188308	0.414451	0.454355	2.20092	AT2G07050	9.69	9.73	-0.04
AT2G43750	0.873597	1.92236	0.454439	2.20052	AT2G43750	9.83	9.88	-0.05
AT5G35790	0.101896	0.22386	0.455176	2.19695	AT5G35790	8.6	8.85	-0.26
AT1G75330	0.207673	0.455479	0.455945	2.19325	AT1G75330	10.11	10.03	0.08
AT3G56090	0.330915	0.725006	0.456431	2.19091	AT3G56090	10.99	11.1	-0.11
AT1G53310	0.343143	0.751651	0.45652	2.19049	AT1G53310	9.91	10.03	-0.12
AT1G14650	0.268617	0.585773	0.458569	2.1807	AT1G14650	8.05	7.98	0.08
AT5G55670	0.0323054	0.0703177	0.45942	2.17666	AT5G55670	8.45	8.47	-0.02
AT5G24400	0.0546114	0.11887	0.45942	2.17666	AT5G24400	10.27	10.28	-0.01
AT4G28470	0.185265	0.40325	0.45943	2.17661	AT4G28470	8.38	8.52	-0.14
AT4G03190	0.115533	0.251292	0.459756	2.17506	AT4G03190	9.64	9.78	-0.14
AT1G78150	0.26586	0.577471	0.460386	2.17209	AT1G78150	9.44	9.35	0.09
AT1G43190	0.236782	0.514125	0.460553	2.1713	AT1G43190	10.04	9.9	0.15
AT5G58230	0.0917472	0.198487	0.462234	2.16341	AT5G58230	10.47	10.52	-0.05
AT1G06530	0.03018	0.0652917	0.462234	2.16341	AT1G06530	9.45	9.48	-0.04
AT4G38710	0.057342	0.124054	0.462234	2.16341	AT4G38710	9.56	9.38	0.18
AT2G44920	0.0637133	0.137838	0.462234	2.16341	AT2G44920	9.03	9.34	-0.31
AT1G47550	0.014517	0.0314061	0.462234	2.16341	AT1G47550	9.17	9.43	-0.26
AT3G52230	0.09557	0.206757	0.462234	2.16341	AT3G52230	10.31	10.25	0.07
AT5G16240	0.370592	0.801605	0.462312	2.16304	AT5G16240	6.86	6.64	0.23
AT5G04130	0.0395462	0.0854716	0.462682	2.16131	AT5G04130
AT1G76550	0.421547	0.910833	0.462814	2.16069	AT1G76550	9.77	9.75	0.02
AT3G14415	1.28962	2.78609	0.462879	2.16039	AT3G14415	11	10.63	0.38
AT3G14290	1.16811	2.52065	0.463417	2.15788	AT3G14290	10.58	10.59	0
AT2G13560	0.06036	0.129796	0.465038	2.15036	AT2G13560	10.25	10.2	0.05
AT4G27090	0.789242	1.69708	0.46506	2.15026	AT4G27090	12.95	13.05	-0.1
AT4G11220	0.238925	0.513746	0.465064	2.15024	AT4G11220	10.54	10.29	0.25
AT5G19990	0.476875	1.02145	0.466861	2.14196	AT5G19990
AT2G22480	0.130827	0.280089	0.46709	2.14092	AT2G22480	8.49	8.57	-0.08
AT3G05020	2.56012	5.47714	0.467419	2.13941	AT3G05020	10.4	10.3	0.1
AT1G16870	0.0982823	0.210248	0.46746	2.13922	AT1G16870	10.14	10.13	0.01
AT5G10920	0.184712	0.394453	0.468273	2.13551	AT5G10920	9.31	9.27	0.05
AT3G46830	0.267884	0.57184	0.468459	2.13466	AT3G46830	8.91	9.14	-0.24
AT5G58090	0.360137	0.76798	0.468941	2.13246	AT5G58090	9.74	10.07	-0.33
AT2G03820	0.0368259	0.0782629	0.470541	2.12521	AT2G03820	9.31	9.55	-0.23
AT2G47960	0.0694027	0.147495	0.470541	2.12521	AT2G47960	9.14	9.28	-0.15
AT2G26930	0.0902235	0.191744	0.470541	2.12521	AT2G26930	8.26	8.32	-0.06
AT3G25920	0.0441092	0.0936911	0.470795	2.12407	AT3G25920	11.19	11.24	-0.05
AT2G04280	0.130827	0.277515	0.471423	2.12124	AT2G04280	10.54	10.59	-0.06
AT2G17870	0.174601	0.370364	0.471429	2.12121	AT2G17870	10.86	10.95	-0.09
AT1G08830	4.05857	8.60775	0.471502	2.12088	AT1G08830	12.35	12.45	-0.1
AT1G65560	0.254911	0.540372	0.471732	2.11985	AT1G65560	9.03	8.97	0.06
AT3G11830	0.54293	1.15014	0.472057	2.11839	AT3G11830	11.12	11.1	0.02
AT3G45010	0.605763	1.28065	0.473014	2.1141	AT3G45010	7.45	7.59	-0.14
AT4G15770	0.104258	0.22007	0.473749	2.11082	AT4G15770	10.42	10.66	-0.24
AT5G25265	0.0546114	0.115275	0.473749	2.11082	AT5G25265
AT4G01050	0.44404	0.936344	0.474227	2.10869	AT4G01050	10.02	9.66	0.36
AT3G03250	0.213383	0.449956	0.47423	2.10868	AT3G03250	9.57	9.68	-0.11
AT2G40060	0.253907	0.535262	0.474359	2.10811	AT2G40060	10.12	10.42	-0.3
AT3G63490	0.290203	0.608972	0.476545	2.09844	AT3G63490	11.13	11	0.14
AT3G60600	0.104258	0.218689	0.476742	2.09757	AT3G60600	11.14	11.39	-0.25
AT2G21160	0.0716775	0.150349	0.476742	2.09757	AT2G21160	11.33	11.41	-0.08
AT3G03100	0.0637133	0.133643	0.476742	2.09757	AT3G03100	10.41	10.48	-0.07
AT5G27380	0.09054	0.189661	0.477378	2.09477	AT5G27380	9.52	9.35	0.17
AT4G00830	0.199846	0.418499	0.477531	2.0941	AT4G00830	9.52	9.62	-0.1
AT2G45200	0.057342	0.120038	0.477698	2.09337	AT2G45200	9.27	9.23	0.03
AT1G19520	0.0179194	0.037512	0.477698	2.09337	AT1G19520	9.21	9.04	0.17
AT2G32810	0.0269324	0.0563369	0.47806	2.09179	AT2G32810	8.88	8.99	-0.12
AT1G15980	0.0487695	0.102015	0.47806	2.09179	AT1G15980	9.11	8.97	0.14
AT1G28350	0.0440494	0.0920143	0.478724	2.08889	AT1G28350
AT2G28190	3.44416	7.18152	0.479586	2.08513	AT2G28190	11.56	11.82	-0.27
AT3G15660	0.120298	0.250625	0.479992	2.08337	AT3G15660	10.01	10.17	-0.15
AT3G28730	0.0334161	0.0696181	0.479992	2.08337	AT3G28730	10.34	10.43	-0.09
AT3G13772	0.154923	0.322718	0.480056	2.08309	AT3G13772	9.97	10.01	-0.04
AT4G31180	0.364919	0.757343	0.48184	2.07538	AT4G31180	10.57	10.63	-0.05
AT1G01960	0.0433749	0.0894597	0.484854	2.06248	AT1G01960	10.26	10.13	0.12
AT1G56450	0.805334	1.65991	0.485168	2.06114	AT1G56450	11.09	11.18	-0.08
AT3G61870	0.335183	0.68979	0.485921	2.05795	AT3G61870	10.43	10.16	0.26
AT2G26250	0.130172	0.267832	0.486021	2.05753	AT2G26250	11.52	11.35	0.17
AT3G56130	0.424565	0.872651	0.486524	2.0554	AT3G56130	9.42	9.52	-0.11
AT1G11430	0.33975	0.696935	0.487492	2.05132	AT1G11430	10.63	10.63	0
AT1G51160	0.186195	0.381705	0.487798	2.05003	AT1G51160	10.21	10.34	-0.13
AT4G09620	0.178369	0.364372	0.489525	2.0428	AT4G09620	8.17	8.38	-0.21
AT5G49530	0.0286424	0.0584742	0.489829	2.04153	AT5G49530	8.99	9.1	-0.11
AT4G02350	0.0281948	0.0575605	0.489829	2.04153	AT4G02350	8.24	8.24	0
AT1G48620	0.725384	1.48065	0.48991	2.04119	AT1G48620	10.12	10.07	0.05
AT5G04990	0.0266707	0.0544292	0.490007	2.04079	AT5G04990
AT4G16180	0.212289	0.431493	0.491986	2.03258	AT4G16180	7.93	7.83	0.1
AT3G18190	0.302891	0.615024	0.492487	2.03051	AT3G18190	11.23	11.23	0
AT5G20350	0.028671	0.0581316	0.493209	2.02754	AT5G20350	9.45	9.42	0.03
AT4G01700	0.047785	0.096886	0.493209	2.02754	AT4G01700	6.32	6.57	-0.25
AT3G23400	0.24853	0.503866	0.493246	2.02739	AT3G23400	9.33	9.15	0.18
AT1G53580	0.110024	0.222812	0.4938	2.02511	AT1G53580	8.25	8.28	-0.04
AT3G23300	0.0410107	0.0830443	0.493841	2.02494	AT3G23300	9.01	8.91	0.11
AT3G15790	0.221518	0.448252	0.494182	2.02355	AT3G15790	8.86	9	-0.15
AT4G14880	2.29179	4.63614	0.49433	2.02294	AT4G14880	11.13	11.18	-0.05
AT5G49650	0.158939	0.321361	0.494581	2.02191	AT5G49650	9.09	9.15	-0.06
AT4G27520	0.493727	0.996523	0.49545	2.01837	AT4G27520	10.22	9.97	0.25
AT1G54270	1.56517	3.15529	0.496045	2.01595	AT1G54270	11.45	11.43	0.02
AT2G19760	1.61092	3.24113	0.497022	2.01198	AT2G19760	9.24	9.42	-0.18
AT5G61790	0.895741	1.80216	0.497039	2.01191	AT5G61790	11.61	11.45	0.16
AT4G35100	1.07778	2.16466	0.497899	2.00844	AT4G35100
AT3G18210	0.0374617	0.0751937	0.498202	2.00722	AT3G18210	9.16	9.11	0.05
AT5G09390	0.041087	0.0824705	0.498202	2.00722	AT5G09390	9.11	9.34	-0.23
AT1G62820	0.0849131	0.170439	0.498202	2.00722	AT1G62820	9.18	9.29	-0.11
AT5G64220	0.0172121	0.0345485	0.498202	2.00722	AT5G64220	8.61	8.66	-0.05
AT1G14570	0.0471739	0.0946884	0.498202	2.00722	AT1G14570	10.27	10.29	-0.01
AT5G65930	0.0113723	0.0228267	0.498202	2.00722	AT5G65930	7.88	7.88	-0.01
AT1G12550	0.0670367	0.134557	0.498202	2.00722	AT1G12550	7.37	7.18	0.19
AT1G75880	0.0670367	0.134557	0.498202	2.00722	AT1G75880	8.16	7.65	0.51
AT1G12430	0.0348958	0.0700435	0.498202	2.00722	AT1G12430	9.76	9.47	0.29
AT3G22520	0.135325	0.271324	0.498759	2.00498	AT3G22520	9.36	9.59	-0.23
AT4G11820	0.701049	1.40108	0.500364	1.99854	AT4G11820	10.22	10.07	0.15
AT2G02160	0.115264	0.230313	0.500465	1.99814	AT2G02160	8.96	9.17	-0.21
AT2G15090	0.0451117	0.0900889	0.500747	1.99702	AT2G15090	9.9	9.99	-0.09
AT2G30500	0.0305842	0.0610772	0.500747	1.99702	AT2G30500	7.61	7.87	-0.26
AT4G14440	0.128891	0.257397	0.500747	1.99702	AT4G14440	9.28	9.34	-0.06
AT4G37830	0.150372	0.300296	0.500747	1.99702	AT4G37830	11.57	11.59	-0.01
AT5G42790	1.69207	3.37877	0.500794	1.99683	AT5G42790	10.86	10.94	-0.08
AT3G51550	0.117767	0.234925	0.501295	1.99483	AT3G51550	10.37	10.36	0.01
AT2G17980	0.155387	0.309892	0.501421	1.99433	AT2G17980	9.44	9.53	-0.09
AT5G35360	1.29516	2.58047	0.50191	1.99239	AT5G35360	11.03	11.02	0.01
AT4G31480	0.219249	0.436735	0.502018	1.99196	AT4G31480	10.49	10.41	0.08
AT3G47650	0.948367	1.88787	0.502348	1.99065	AT3G47650	10.97	11.1	-0.12
AT5G01010	0.134268	0.267006	0.502867	1.9886	AT5G01010	9.62	9.48	0.14
AT4G24130	0.227675	0.452436	0.503221	1.9872	AT4G24130	9.08	8.98	0.09
AT5G55230	0.328927	0.652492	0.504109	1.9837	AT5G55230	10.19	10.23	-0.04
AT3G25150	0.0636848	0.126322	0.504148	1.98354	AT3G25150	10.39	10.62	-0.22
AT2G40290	0.0992957	0.196924	0.504233	1.98321	AT2G40290	10.58	10.61	-0.03
AT5G43330	0.347013	0.687601	0.504673	1.98148	AT5G43330	8.03	7.6	0.42
ATCG00470	0.830693	1.64075	0.506288	1.97516	ATCG00470	13.15	13.2	-0.05
AT3G20050	0.124833	0.246406	0.506614	1.97389	AT3G20050	10.89	11.03	-0.15
AT1G77510	0.5949	1.17426	0.506618	1.97387	AT1G77510	8.92	8.99	-0.06
AT3G25800	0.428284	0.844795	0.506969	1.97251	AT3G25800	10.28	10.31	-0.04
AT2G35490	0.444738	0.877052	0.507082	1.97207	AT2G35490	10.4	10.3	0.1
AT2G14835	0.211489	0.416964	0.507211	1.97157	AT2G14835	8.98	8.99	-0.02
AT3G02110	0.418733	0.82554	0.507223	1.97152	AT3G02110	11.23	11.31	-0.08
AT2G43680	0.0697519	0.137472	0.507388	1.97088	AT2G43680	9.18	9.51	-0.32
AT3G48730	0.825407	1.62582	0.507685	1.96972	AT3G48730	10.32	10.43	-0.11
AT3G59780	0.0743204	0.145645	0.510283	1.9597	AT3G59780	8.61	8.53	0.07
AT5G63810	0.174236	0.341196	0.510662	1.95824	AT5G63810	8.75	9.28	-0.52
AT3G58580	0.0309957	0.0606742	0.510854	1.95751	AT3G58580	8.91	8.91	0
AT4G00600	0.0521291	0.102043	0.510854	1.95751	AT4G00600	9.4	9.58	-0.18
AT1G14620	0.0637133	0.124719	0.510854	1.95751	AT1G14620	9.68	9.75	-0.07
AT2G02470	0.0498626	0.0976064	0.510854	1.95751	AT2G02470	9.19	9.13	0.06
AT4G13500	0.163834	0.320707	0.510854	1.95751	AT4G13500
AT5G08540	0.594595	1.16337	0.511098	1.95657	AT5G08540	8.18	8.22	-0.04
AT5G11520	0.0563897	0.110252	0.511463	1.95517	AT5G11520	9.57	9.82	-0.25
AT5G56760	0.134474	0.262557	0.512171	1.95247	AT5G56760	9.38	9.42	-0.04
AT1G61250	0.197812	0.38594	0.512546	1.95105	AT1G61250	9.87	9.88	-0.01
AT3G24080	0.0167592	0.0326458	0.513363	1.94794	AT3G24080	8.51	8.7	-0.19
AT5G41770	0.0155329	0.0302571	0.513363	1.94794	AT5G41770	7.49	7.67	-0.18
AT5G64050	0.0812998	0.158367	0.513363	1.94794	AT5G64050	7.51	7.68	-0.18
AT4G32150	0.0749233	0.145946	0.513363	1.94794	AT4G32150	8	8.06	-0.06
AT4G11740	0.0318424	0.0620271	0.513363	1.94794	AT4G11740	8.13	8.03	0.1
AT1G32220	0.0749233	0.145946	0.513363	1.94794	AT1G32220	9.55	9.41	0.14
AT5G46110	0.0636848	0.124054	0.513363	1.94794	AT5G46110	12.05	11.89	0.16
AT3G25580	0.0530707	0.103378	0.513363	1.94794	AT3G25580	8.12	8.23	-0.11
AT4G38100	0.0849131	0.165406	0.513363	1.94794	AT4G38100	8.89	8.9	-0.02
AT1G07440	0.0849131	0.165406	0.513363	1.94794	AT1G07440	8.93	8.64	0.29
AT2G27210	0.023587	0.045946	0.513363	1.94794	AT2G27210
AT4G18480	0.573242	1.11398	0.514588	1.9433	AT4G18480	11.15	11.11	0.03
AT1G49760	0.52997	1.02785	0.515608	1.93946	AT1G49760	10.85	10.91	-0.06
AT4G22010	0.342166	0.663317	0.515842	1.93858	AT4G22010	10.06	10.23	-0.17
ATCG01060	6.20054	11.9804	0.517556	1.93216	ATCG01060	8.95	9.25	-0.3
AT2G17510	0.0548827	0.10601	0.517712	1.93158	AT2G17510	8.99	8.94	0.04
AT5G21170	0.205211	0.396268	0.51786	1.93102	AT5G21170	8.92	9.02	-0.1
AT5G67360	0.403859	0.778938	0.518474	1.92874	AT5G67360	10.37	10.43	-0.06
AT3G62530	0.36312	0.699083	0.519423	1.92521	AT3G62530	11.15	11.26	-0.11
AT1G20630	0.869933	1.67415	0.519627	1.92446	AT1G20630	9.41	9.41	0
AT3G59970	1.82877	3.51794	0.519841	1.92366	AT3G59970
AT5G23140	0.127397	0.244765	0.520487	1.92128	AT5G23140	8.93	9.01	-0.09
AT1G15200	0.110305	0.21188	0.520603	1.92085	AT1G15200	8.19	8.46	-0.27
AT5G20920	0.865202	1.66064	0.521004	1.91937	AT5G20920	11.71	11.6	0.11
AT1G65370	0.12737	0.244333	0.521295	1.9183	AT1G65370	9.08	9.02	0.06
AT1G62380	0.0979766	0.187949	0.521295	1.9183	AT1G62380	8.86	8.78	0.07
AT3G27530	0.0353805	0.0678035	0.521809	1.91641	AT3G27530	7.76	7.65	0.1
AT5G52920	0.503619	0.964528	0.52214	1.91519	AT5G52920	10.6	10.55	0.05
AT1G51110	0.12737	0.243927	0.522162	1.91511	AT1G51110	7.98	7.65	0.33
AT1G56580	0.412779	0.790471	0.522194	1.915	AT1G56580	11.55	11.49	0.05
AT3G14990	0.0509479	0.0974387	0.522871	1.91252	AT3G14990	9.34	9.76	-0.42
AT3G55140	0.0439206	0.0839989	0.522871	1.91252	AT3G55140	8.53	8.55	-0.02
AT4G36020	0.184974	0.353758	0.522884	1.91247	AT4G36020	9.47	9.39	0.08
AT1G21680	0.0777651	0.148406	0.524003	1.90839	AT1G21680	8.5	9.03	-0.52
AT1G64510	0.511414	0.975924	0.524031	1.90828	AT1G64510	10.73	10.82	-0.09
AT3G04400	1.30912	2.49594	0.524499	1.90658	AT3G04400	13.31	13.34	-0.03
AT5G13450	0.657072	1.25152	0.525018	1.9047	AT5G13450	11.51	11.58	-0.07
AT3G52880	0.899944	1.71277	0.525432	1.9032	AT3G52880	10.51	10.42	0.09
AT1G27970	0.97866	1.86081	0.525931	1.90139	AT1G27970	10.42	10.45	-0.04
AT1G35780	0.0606522	0.115275	0.526153	1.90059	AT1G35780	10.72	10.78	-0.06
AT5G05920	0.0454892	0.0864562	0.526153	1.90059	AT5G05920	7.75	7.93	-0.18
AT1G32400	0.0670367	0.127409	0.526153	1.90059	AT1G32400	10.03	9.78	0.24
AT3G29320	0.601726	1.14294	0.52647	1.89944	AT3G29320	10.36	10.46	-0.1
AT1G72610	2.54835	4.82799	0.527829	1.89455	AT1G72610	12.49	12.42	0.07
AT3G60190	0.48534	0.917189	0.52916	1.88979	AT3G60190	9.63	9.78	-0.15
AT1G55860	0.0513971	0.0971235	0.529194	1.88967	AT1G55860
AT1G47260	0.607634	1.14822	0.529199	1.88965	AT1G47260	10.26	10.2	0.06
AT1G18450	0.499894	0.944561	0.529234	1.88952	AT1G18450	10.11	10.27	-0.16
AT1G72730	0.327522	0.618578	0.529476	1.88866	AT1G72730	8.03	8.25	-0.22
AT5G27200	0.12737	0.240558	0.529476	1.88866	AT5G27200	6.87	6.93	-0.06
AT5G13300	0.0184594	0.0348635	0.529476	1.88866	AT5G13300	8.7	8.84	-0.14
AT2G47620	0.0344242	0.0650157	0.529476	1.88866	AT2G47620	7.7	7.78	-0.08
AT3G05090	0.0259938	0.0490935	0.529476	1.88866	AT3G05090	5.66	5.67	-0.01
AT5G59300	0.0909783	0.171827	0.529476	1.88866	AT5G59300	9.01	8.93	0.08
AT2G39010	0.0670367	0.126609	0.529476	1.88866	AT2G39010	10.84	10.74	0.1
AT1G75840	0.079606	0.150349	0.529476	1.88866	AT1G75840	9.66	9.55	0.11
AT3G23490	0.292649	0.552462	0.529718	1.8878	AT3G23490	9.96	10.04	-0.09
AT1G29930	13.0087	24.5539	0.529801	1.8875	AT1G29930
AT1G14850	0.14508	0.273808	0.529858	1.8873	AT1G14850	9.49	9.59	-0.1
AT1G49670	0.0541998	0.102263	0.530006	1.88677	AT1G49670	8.42	8.54	-0.11
AT4G24670	0.0374617	0.0706108	0.530537	1.88488	AT4G24670	8.41	8.61	-0.2
AT5G49980	0.0318424	0.0600192	0.530537	1.88488	AT5G49980	10.05	9.95	0.1
AT4G20960	0.0424565	0.0800256	0.530537	1.88488	AT4G20960	8.61	8.66	-0.05
AT1G33680	0.0385969	0.0727505	0.530537	1.88488	AT1G33680	7.74	7.67	0.07
AT5G57330	0.151827	0.286149	0.530587	1.88471	AT5G57330	8.99	9.03	-0.04
AT1G01320	0.0325345	0.0612512	0.531165	1.88265	AT1G01320	10.34	10.1	0.24
AT1G29150	0.743582	1.39819	0.531817	1.88035	AT1G29150	11.16	11.21	-0.05
AT5G46280	0.0884511	0.166227	0.53211	1.87931	AT5G46280	9.78	9.86	-0.08
AT3G50370	0.0420604	0.0789932	0.532456	1.87809	AT3G50370	9.47	9.31	0.16
AT1G04850	0.100802	0.189306	0.532483	1.87799	AT1G04850	9.28	9.34	-0.05
AT3G08947	0.12986	0.243861	0.532519	1.87787	AT3G08947
AT2G20260	0.501437	0.940773	0.533006	1.87615	AT2G20260	10.17	10.37	-0.2
AT5G56500	0.532954	0.998321	0.53385	1.87318	AT5G56500	9.77	9.56	0.21
AT3G02600	0.126552	0.237017	0.533937	1.87288	AT3G02600	9.62	9.48	0.14
AT3G47930	0.124546	0.232801	0.534988	1.8692	AT3G47930	8.38	8.57	-0.19
AT1G68540	0.351624	0.656792	0.535366	1.86788	AT1G68540	8.29	8.07	0.21
AT2G43790	0.173686	0.324164	0.535796	1.86638	AT2G43790	9.03	8.99	0.04
AT3G13060	0.115791	0.215964	0.536158	1.86512	AT3G13060	8.61	8.61	0
AT1G09130	0.101896	0.189841	0.536741	1.8631	AT1G09130	10.14	10.11	0.02
AT5G07350	0.359608	0.669979	0.536745	1.86308	AT5G07350	9.74	9.8	-0.06
AT1G49430	0.494528	0.920407	0.537293	1.86118	AT1G49430	10.59	10.16	0.43
AT1G14710	0.123032	0.228985	0.537293	1.86118	AT1G14710	9.64	9.39	0.26
AT5G51110	0.419691	0.780391	0.537796	1.85944	AT5G51110	9.97	9.92	0.05
AT3G18820	0.708906	1.31612	0.538633	1.85655	AT3G18820	9.08	9.05	0.03
AT1G30690	0.175903	0.326414	0.538895	1.85565	AT1G30690	9.88	9.86	0.02
AT2G45240	0.207673	0.38531	0.538977	1.85537	AT2G45240	9.46	9.54	-0.08
AT5G26742	0.478274	0.886622	0.539434	1.85379	AT5G26742
AT4G39090	0.42277	0.782951	0.53997	1.85195	AT4G39090	10.73	11.16	-0.43
AT5G10730	0.20111	0.372174	0.540366	1.8506	AT5G10730	8.81	8.82	-0.01
AT4G02450	0.369197	0.683065	0.5405	1.85014	AT4G02450	8.63	8.8	-0.17
AT5G62670	0.296645	0.548422	0.540906	1.84875	AT5G62670	10.43	10.4	0.03
AT3G04290	4.14878	7.65361	0.542069	1.84478	AT3G04290	12.7	12.61	0.08
AT5G55070	0.161836	0.298432	0.542286	1.84405	AT5G55070	10.06	10.25	-0.19
AT5G26360	0.40973	0.755271	0.542494	1.84334	AT5G26360	10.85	10.88	-0.03
AT5G43960	0.341259	0.627662	0.543699	1.83925	AT5G43960	10.18	10.15	0.03
AT1G64550	0.0553666	0.101806	0.543847	1.83875	AT1G64550	9.8	9.76	0.05
AT5G17020	0.108654	0.199457	0.544748	1.83571	AT5G17020	9.83	9.59	0.24
AT1G50010	6.72234	12.3364	0.54492	1.83513	AT1G50010	11.7	11.58	0.12
AT5G61130	1.23745	2.2648	0.546384	1.83021	AT5G61130	10.77	10.86	-0.09
AT5G14660	0.115791	0.211388	0.547764	1.8256	AT5G14660	8.85	8.87	-0.02
AT1G64970	0.0509479	0.0930105	0.547764	1.8256	AT1G64970	7.93	7.92	0.01
AT1G52760	0.0489883	0.0894332	0.547764	1.8256	AT1G52760	8.31	8.25	0.06
AT3G06410	0.0636848	0.116263	0.547764	1.8256	AT3G06410	9.71	9.48	0.23
AT4G29730	0.0344242	0.062845	0.547764	1.8256	AT4G29730
AT4G15510	0.0553781	0.101098	0.547764	1.8256	AT4G15510	7.11	7.26	-0.14
AT1G09640	1.16557	2.12626	0.548179	1.82422	AT1G09640	12.56	12.59	-0.03
AT5G63510	0.374245	0.682285	0.548516	1.8231	AT5G63510	10.39	10.47	-0.07
AT2G37040	0.286179	0.520683	0.549622	1.81943	AT2G37040	10.4	9.26	1.15
AT3G25860	0.357186	0.648933	0.550421	1.81679	AT3G25860	11.06	10.78	0.28
AT5G30510	0.320463	0.579393	0.553101	1.80799	AT5G30510	11.61	11.64	-0.03
AT4G02080	0.672404	1.21191	0.554832	1.80235	AT4G02080	10.38	10.51	-0.13
AT2G05990	1.15414	2.07414	0.556442	1.79713	AT2G05990	10.48	10.46	0.03
AT1G05500	0.0800121	0.143724	0.556705	1.79628	AT1G05500	8.22	8.25	-0.02
AT3G58510	0.4978	0.892805	0.557568	1.7935	AT3G58510	10.4	10.35	0.05
ATCG00710	0.86013	1.54124	0.558077	1.79187	ATCG00710	11.11	10.98	0.14
AT2G17265	0.282183	0.505174	0.558587	1.79023	AT2G17265	9.43	9.47	-0.05
AT1G15340	0.526599	0.938209	0.561281	1.78164	AT1G15340	10.2	10.36	-0.16
AT1G80270	0.0466245	0.0829973	0.561759	1.78012	AT1G80270	9.63	9.81	-0.17
AT2G02560	0.155634	0.276446	0.562979	1.77627	AT2G02560	9.41	9.41	0
AT1G68010	1.18165	2.09705	0.563483	1.77468	AT1G68010	11	10.82	0.18
AT3G06400	0.0491874	0.0870995	0.564727	1.77077	AT3G06400	10.03	10.05	-0.02
AT4G10450	0.558931	0.989522	0.56485	1.77038	AT4G10450	11.13	11.06	0.07
AT3G10380	0.112071	0.197937	0.566196	1.76617	AT3G10380	9.43	9.39	0.04
AT2G36460	1.88552	3.32858	0.566462	1.76534	AT2G36460	10	9.72	0.29
AT1G15820	4.08484	7.20781	0.566724	1.76453	AT1G15820	12.01	11.65	0.36
AT2G07690	0.0892946	0.157453	0.56712	1.7633	AT2G07690	9.88	9.99	-0.12
AT2G44180	0.0344242	0.0606742	0.567362	1.76254	AT2G44180	8.3	8.5	-0.2
AT1G04645	0.115791	0.204086	0.567362	1.76254	AT1G04645	7.46	7.32	0.14
AT1G02780	0.436329	0.768697	0.567622	1.76174	AT1G02780	13	12.98	0.03
AT4G39660	0.28432	0.500864	0.56766	1.76162	AT4G39660	8.96	8.87	0.09
AT1G79930	0.754811	1.32827	0.568266	1.75974	AT1G79930
AT1G20950	0.624837	1.09812	0.569007	1.75745	AT1G20950	11.05	11.02	0.02
AT5G05010	0.634622	1.11225	0.570572	1.75263	AT5G05010	10.84	10.83	0.02
AT4G02840	0.482553	0.845181	0.570947	1.75148	AT4G02840	10.28	10.44	-0.16
AT5G22800	0.0694513	0.121591	0.57119	1.75073	AT5G22800
AT3G09100	0.0664399	0.116263	0.571461	1.7499	AT3G09100
AT2G33040	0.498853	0.872882	0.571501	1.74978	AT2G33040	11.68	11.59	0.09
AT2G20530	0.132125	0.231128	0.571653	1.74931	AT2G20530
AT5G07340	0.160024	0.279719	0.57209	1.74798	AT5G07340	9.18	9.1	0.09
AT3G12050	0.29165	0.509778	0.572111	1.74791	AT3G12050	10.27	10.1	0.17
AT5G48230	1.10868	1.93263	0.573665	1.74318	AT5G48230	10.62	10.55	0.07
AT3G56940	0.669182	1.16445	0.574676	1.74011	AT3G56940
AT2G18960	0.787147	1.36858	0.575157	1.73866	AT2G18960	11.65	11.29	0.35
AT1G12360	0.0247125	0.0429568	0.575287	1.73826	AT1G12360	8.86	9.01	-0.15
AT4G10040	0.106454	0.185045	0.575287	1.73826	AT4G10040	8.54	7.78	0.76
AT2G30860	1.18932	2.06725	0.575313	1.73818	AT2G30860	12.97	13.18	-0.21
AT1G08520	0.129906	0.225347	0.576471	1.73469	AT1G08520	9.74	9.73	0.01
AT4G29840	0.675239	1.17044	0.576908	1.73338	AT4G29840	10.47	10.55	-0.08
AT3G13930	0.388586	0.673067	0.577336	1.73209	AT3G13930	9.52	9.77	-0.26
AT4G18030	0.117025	0.202537	0.577792	1.73073	AT4G18030	10.48	10.45	0.03
AT1G77670	0.146848	0.254154	0.577793	1.73072	AT1G77670	9.33	9.2	0.13
AT1G01610	0.086013	0.148721	0.578353	1.72905	AT1G01610	10.43	9.95	0.48
AT3G53520	0.159283	0.274423	0.580431	1.72286	AT3G53520	8.89	9	-0.11
AT4G19210	0.536212	0.923535	0.580609	1.72233	AT4G19210	10.39	10.16	0.23
AT5G60160	0.569142	0.979236	0.58121	1.72055	AT5G60160	9.99	9.96	0.04
AT1G48850	0.45271	0.778633	0.581416	1.71994	AT1G48850	10.27	10.27	0
AT3G02260	0.0227901	0.0391973	0.58142	1.71993	AT3G02260	9.84	9.83	0.01
AT2G18230	1.03701	1.78272	0.581702	1.71909	AT2G18230	11.1	10.94	0.16
AT5G44650	0.203656	0.350076	0.581746	1.71896	AT5G44650	9.17	9.35	-0.18
AT3G48000	0.280053	0.481048	0.582173	1.7177	AT3G48000	10.65	10.83	-0.18
AT2G25970	0.53168	0.910315	0.584061	1.71215	AT2G25970	10.22	10.24	-0.02
AT3G11710	0.510073	0.872364	0.584702	1.71027	AT3G11710	10.79	10.75	0.03
AT5G62530	0.492977	0.842317	0.585263	1.70863	AT5G62530	8.67	8.75	-0.08
AT4G30720	0.108184	0.184767	0.585515	1.7079	AT4G30720	8.73	8.91	-0.18
AT4G21110	0.183696	0.313353	0.586227	1.70582	AT4G21110	10.73	10.78	-0.05
AT3G06650	0.826556	1.40752	0.587241	1.70288	AT3G06650	10.7	10.8	-0.1
AT1G23740	0.382275	0.650391	0.587762	1.70137	AT1G23740	10.28	9.62	0.67
AT1G04170	0.480769	0.817828	0.58786	1.70109	AT1G04170	10.94	10.97	-0.03
AT5G33370	4.65812	7.91861	0.588249	1.69996	AT5G33370	12.54	12.13	0.41
AT4G04640	0.535024	0.908426	0.588958	1.69791	AT4G04640	11.65	11.57	0.08
AT2G30110	0.429145	0.727016	0.590284	1.6941	AT2G30110	11.04	11.1	-0.05
AT4G38740	6.66342	11.287	0.590363	1.69387	AT4G38740	12.24	12.29	-0.05
AT5G66760	0.336348	0.5697	0.590395	1.69378	AT5G66760	10.45	10.38	0.07
AT3G10410	1.67644	2.83854	0.590597	1.6932	AT3G10410	10.46	10.74	-0.28
AT4G27000	1.06478	1.80252	0.590717	1.69286	AT4G27000	10.91	10.98	-0.07
AT3G21110	0.146116	0.24735	0.590724	1.69284	AT3G21110	8.99	9.13	-0.14
AT2G28000	1.25408	2.12278	0.590772	1.6927	AT2G28000	11.59	11.35	0.24
AT2G20140	0.135015	0.228337	0.591294	1.69121	AT2G20140	9.2	9.32	-0.12
AT2G30950	0.61058	1.03189	0.591711	1.69001	AT2G30950
AT5G53560	1.03871	1.75494	0.591878	1.68954	AT5G53560	11.86	11.81	0.05
AT3G07090	0.139873	0.23631	0.591906	1.68946	AT3G07090	10.54	10.22	0.31
AT2G07360	0.0492564	0.0832061	0.591981	1.68924	AT2G07360	10.08	9.97	0.1
AT1G27650	0.0975389	0.164592	0.592609	1.68745	AT1G27650	8.95	8.85	0.1
AT2G30970	0.60851	1.02529	0.593501	1.68492	AT2G30970	9.39	9.49	-0.1
AT2G42600	0.724821	1.22061	0.593817	1.68402	AT2G42600	10.6	10.53	0.08
AT5G37830	0.0378373	0.0636175	0.594762	1.68134	AT5G37830	8.15	8.14	0.01
AT1G12050	0.762078	1.2802	0.59528	1.67988	AT1G12050	9.01	9.07	-0.06
AT2G38770	0.0750508	0.12607	0.595311	1.67979	AT2G38770	9.9	9.67	0.23
AT5G08300	0.760845	1.27767	0.595496	1.67927	AT5G08300	11.04	11.08	-0.05
AT4G01850	2.39505	4.02127	0.595596	1.67899	AT4G01850	10.98	11.14	-0.16
AT1G14980	2.23523	3.75178	0.595778	1.67848	AT1G14980	12.29	12.22	0.07
AT1G18500	0.103499	0.173643	0.596042	1.67773	AT1G18500	9.03	8.93	0.11
AT2G21060	2.32319	3.89736	0.596092	1.67759	AT2G21060	10	10.39	-0.39
AT5G03290	0.352877	0.591917	0.59616	1.6774	AT5G03290	9.78	9.91	-0.13
AT3G23810	3.33033	5.58161	0.59666	1.676	AT3G23810	11.81	11.36	0.45
AT3G63170	0.393129	0.657556	0.597864	1.67262	AT3G63170	9.73	9.74	-0.01
AT5G38840	0.0352874	0.0589982	0.59811	1.67193	AT5G38840	8.53	8.68	-0.15
AT1G53645	0.047785	0.0798933	0.59811	1.67193	AT1G53645	9.86	9.9	-0.04
AT3G62830	0.287609	0.48021	0.598923	1.66966	AT3G62830
AT1G76810	0.166398	0.277385	0.59988	1.667	AT1G76810	8.81	8.66	0.15
AT5G63140	0.20173	0.336028	0.600337	1.66573	AT5G63140	9.91	9.85	0.05
AT1G17290	0.346679	0.577266	0.600552	1.66513	AT1G17290	9.99	9.91	0.08
AT2G18110	1.42455	2.37174	0.600636	1.6649	AT2G18110	12.38	12.52	-0.14
AT3G59530	0.324598	0.540256	0.600823	1.66438	AT3G59530	8.3	8.58	-0.27
AT3G57660	0.0228012	0.0378754	0.602007	1.66111	AT3G57660	8.85	8.72	0.13
AT1G52360	0.0878411	0.145688	0.602939	1.65854	AT1G52360	8.88	8.85	0.03
AT4G30160	0.0712847	0.118147	0.603357	1.65739	AT4G30160	7.67	7.76	-0.09
AT1G66850	4.96896	8.21772	0.604664	1.65381	AT1G66850	7.39	8.47	-1.08
AT2G13360	1.10849	1.83297	0.604751	1.65357	AT2G13360	10.55	10.53	0.02
AT1G11910	1.20154	1.98551	0.605154	1.65247	AT1G11910	12.24	12.18	0.07
AT1G23290	1.13217	1.87053	0.605269	1.65216	AT1G23290	13.03	13.11	-0.09
AT5G55220	0.413591	0.682551	0.605949	1.6503	AT5G55220	8.12	8.17	-0.06
AT1G29370	0.501887	0.827883	0.606229	1.64954	AT1G29370
AT1G79440	0.353752	0.583104	0.60667	1.64834	AT1G79440	7.88	8.58	-0.71
AT3G57290	0.952183	1.56658	0.60781	1.64525	AT3G57290	11.03	11.13	-0.1
AT1G05520	0.0997252	0.163451	0.610122	1.63902	AT1G05520	9.14	9.09	0.06
AT4G20020	0.118052	0.193469	0.610187	1.63884	AT4G20020	10.21	10.3	-0.09
AT4G00630	0.0688485	0.112627	0.611296	1.63587	AT4G00630	8.91	9.07	-0.17
AT5G65750	0.270185	0.441968	0.611322	1.6358	AT5G65750	8.23	8.37	-0.14
AT5G37510	0.566965	0.927232	0.61146	1.63543	AT5G37510	10.74	10.9	-0.16
AT5G13710	0.136207	0.222739	0.611508	1.6353	AT5G13710	10.14	10.11	0.02
AT4G17520	0.453081	0.740922	0.61151	1.6353	AT4G17520
AT1G14410	0.374933	0.611984	0.612652	1.63225	AT1G14410	9.91	9.93	-0.02
AT5G53170	0.0913156	0.148951	0.613057	1.63117	AT5G53170	9.22	9.11	0.11
AT3G11910	0.285719	0.465569	0.613698	1.62947	AT3G11910	10.09	10.1	-0.01
AT3G17170	0.174075	0.28346	0.614107	1.62838	AT3G17170	8.97	9.21	-0.23
AT5G60640	0.553824	0.901274	0.61449	1.62736	AT5G60640	10.82	10.93	-0.11
AT1G28290	1.80808	2.94078	0.614829	1.62647	AT1G28290	12.71	12.57	0.14
AT4G23100	0.47535	0.772946	0.614984	1.62606	AT4G23100	10.14	10.19	-0.05
AT4G00430	1.22482	1.99055	0.61532	1.62517	AT4G00430	12.99	12.98	0.01
AT3G58500	1.2476	2.02688	0.615529	1.62462	AT3G58500
AT3G60830	0.416593	0.675804	0.61644	1.62222	AT3G60830	9.24	9.27	-0.03
AT2G34250	0.04613	0.0748315	0.616451	1.62219	AT2G34250	11.34	11.32	0.02
AT5G67560	0.0814058	0.132056	0.616451	1.62219	AT5G67560	10.04	10	0.04
AT2G28470	0.330989	0.535958	0.617566	1.61926	AT2G28470	10.29	10.2	0.09
AT5G42080	0.47474	0.768693	0.617594	1.61919	AT5G42080	10.82	10.69	0.13
AT1G30400	0.0714426	0.115514	0.618475	1.61688	AT1G30400	9.16	9.08	0.09
AT1G03630	0.725398	1.17054	0.619712	1.61365	AT1G03630	10.17	9.79	0.38
AT5G22650	0.464654	0.74858	0.620714	1.61105	AT5G22650	11.3	11.43	-0.13
AT5G17050	0.225152	0.362677	0.620807	1.61081	AT5G17050	9.51	8.95	0.56
AT1G09270	0.326918	0.52646	0.620974	1.61037	AT1G09270	9.56	9.48	0.08
AT5G47870	0.870832	1.40085	0.621646	1.60863	AT5G47870	9.4	9.3	0.09
AT1G54690	1.16274	1.87022	0.621716	1.60845	AT1G54690	10.68	10.92	-0.24
AT3G57560	0.179482	0.288607	0.621892	1.608	AT3G57560	9.52	9.43	0.08
AT4G24190	0.736426	1.18396	0.622004	1.60771	AT4G24190	12.38	12.33	0.05
AT1G77940	0.491503	0.789402	0.622627	1.6061	AT1G77940	12.09	12.05	0.04
AT5G16050	0.807125	1.2954	0.62307	1.60495	AT5G16050	11.55	11.5	0.05
AT5G59880	1.03743	1.66162	0.624349	1.60167	AT5G59880	11.35	11.42	-0.07
AT1G17100	1.62023	2.59492	0.624386	1.60157	AT1G17100	10.3	10.34	-0.04
AT2G27510	0.834207	1.336	0.624409	1.60151	AT2G27510	10.82	10.78	0.04
AT1G29900	0.529609	0.848006	0.624535	1.60119	AT1G29900	10.51	10.46	0.05
AT5G16880	0.131762	0.210863	0.624869	1.60034	AT5G16880	9.52	9.54	-0.02
AT5G19510	2.3987	3.83155	0.626039	1.59735	AT5G19510	12.42	12.47	-0.05
AT3G53420	0.479095	0.764031	0.627063	1.59474	AT3G53420	11.02	10.27	0.76
AT4G16830	0.131021	0.20892	0.627133	1.59456	AT4G16830	8.99	9.07	-0.08
AT5G21150	0.155367	0.247628	0.627422	1.59382	AT5G21150	9	8.65	0.35
AT3G13300	0.148152	0.236088	0.627528	1.59355	AT3G13300
AT1G80360	0.198957	0.316882	0.62786	1.59271	AT1G80360	9.13	9.15	-0.02
AT1G76010	0.287955	0.45861	0.627887	1.59264	AT1G76010	10.59	10.6	-0.01
AT1G71695	0.982461	1.56447	0.627984	1.5924	AT1G71695	10.85	11.03	-0.18
AT1G79920	1.09853	1.74762	0.628587	1.59087	AT1G79920	10.88	10.53	0.34
AT2G47470	0.773339	1.22883	0.629331	1.58899	AT2G47470	11.85	11.81	0.04
AT3G14420	1.56403	2.48255	0.630011	1.58727	AT3G14420
AT2G24200	0.929014	1.4741	0.630227	1.58673	AT2G24200	11.58	11.63	-0.05
AT1G12080	0.242054	0.383488	0.63119	1.58431	AT1G12080	6.71	7.65	-0.94
AT4G04910	0.398098	0.630619	0.631281	1.58408	AT4G04910	9.87	10.04	-0.18
AT5G20830	0.29285	0.463709	0.631538	1.58344	AT5G20830	7.68	7.94	-0.26
AT2G17420	0.310207	0.491014	0.631767	1.58286	AT2G17420	9.02	9.1	-0.08
AT4G00660	0.325857	0.515239	0.632437	1.58118	AT4G00660	9.15	9.04	0.11
AT1G11890	0.202821	0.320513	0.632801	1.58028	AT1G11890	9.57	9.66	-0.08
AT2G29360	0.325312	0.51306	0.634061	1.57713	AT2G29360	6.82	6.59	0.24
AT5G41670	0.539807	0.850882	0.634409	1.57627	AT5G41670	10.26	10.41	-0.15
AT3G54400	0.461109	0.725845	0.635272	1.57413	AT3G54400	11.15	11.12	0.03
AT1G49600	0.336338	0.529258	0.63549	1.57359	AT1G49600	9.92	9.85	0.07
AT5G67030	0.04024	0.0633047	0.635655	1.57318	AT5G67030	9.5	8.73	0.78
AT1G16470	0.451117	0.709602	0.635733	1.57299	AT1G16470	10.48	10.5	-0.02
AT1G56340	3.24125	5.09769	0.635828	1.57275	AT1G56340	11.84	11.84	0
AT4G34450	0.499653	0.785818	0.635838	1.57273	AT4G34450	10.96	10.9	0.06
AT4G34200	0.487933	0.767335	0.635881	1.57262	AT4G34200	11.07	11.05	0.02
AT5G48480	1.71247	2.68661	0.637407	1.56886	AT5G48480	12.66	12.81	-0.15
AT1G76160	0.353414	0.554098	0.637819	1.56784	AT1G76160	9.57	9.4	0.17
AT1G52670	0.33862	0.530727	0.63803	1.56732	AT1G52670	9.37	9.33	0.04
AT5G20090	0.513028	0.80359	0.63842	1.56637	AT5G20090	10.77	10.89	-0.12
AT5G19760	1.64531	2.57571	0.638782	1.56548	AT5G19760	12.09	12.06	0.03
AT4G28750	0.874165	1.36594	0.639972	1.56257	AT4G28750	12	12.05	-0.05
AT3G23700	0.182735	0.285524	0.639998	1.5625	AT3G23700	9.39	9.65	-0.26
AT1G31850	0.0834066	0.130306	0.640084	1.56229	AT1G31850	8.34	8.45	-0.11
AT3G04120	7.43191	11.6001	0.640676	1.56085	AT3G04120	12.57	12.46	0.1
AT1G74060	0.938925	1.46421	0.641251	1.55945	AT1G74060	12.2	12.31	-0.11
AT5G45775	0.660715	1.03004	0.641448	1.55897	AT5G45775
AT1G66680	0.350395	0.546069	0.641668	1.55844	AT1G66680	9.8	9.84	-0.04
AT3G13560	0.371066	0.578065	0.641911	1.55785	AT3G13560	9.86	10.08	-0.21
AT1G04690	0.749592	1.16719	0.64222	1.5571	AT1G04690	11.19	11.16	0.03
AT5G06600	0.259104	0.403284	0.642485	1.55646	AT5G06600	9.15	9.17	-0.02
AT1G48920	0.518661	0.806855	0.642818	1.55565	AT1G48920	12.05	12.12	-0.06
AT1G64520	0.625356	0.972069	0.643325	1.55442	AT1G64520	11.02	11.02	0
AT3G11170	0.415656	0.645835	0.643596	1.55377	AT3G11170	10.47	10.59	-0.12
AT3G05530	1.4421	2.23917	0.644033	1.55272	AT3G05530	10.84	10.88	-0.04
AT1G02840	0.384588	0.596969	0.644234	1.55223	AT1G02840	10.53	10.55	-0.02
AT5G57655	1.38158	2.14447	0.644254	1.55218	AT5G57655	9.9	10.03	-0.13
AT2G36160	1.21055	1.87388	0.646013	1.54796	AT2G36160	12.32	12.32	0
AT1G02500	2.21406	3.42338	0.646746	1.5462	AT1G02500	11.56	11.53	0.03
AT3G02760	0.130894	0.201862	0.648434	1.54218	AT3G02760	9.31	9.29	0.03
AT4G32720	0.328072	0.505362	0.649183	1.5404	AT4G32720	10.14	10.15	-0.01
AT5G42100	0.769386	1.18037	0.651816	1.53417	AT5G42100	11.12	10.94	0.18
AT2G43770	0.146965	0.225128	0.652807	1.53185	AT2G43770	9.63	9.88	-0.24
AT2G37660	1.66462	2.5488	0.653098	1.53116	AT2G37660	11.11	11.21	-0.1
AT1G31180	0.647868	0.990669	0.653971	1.52912	AT1G31180	8.57	8.74	-0.17
AT5G41600	0.485611	0.741519	0.654886	1.52698	AT5G41600	10.92	10.9	0.02
AT5G65720	0.160254	0.244597	0.655176	1.52631	AT5G65720	9.78	9.74	0.03
AT4G25550	0.54987	0.838479	0.655795	1.52487	AT4G25550	9.98	10.03	-0.05
AT1G33590	1.22688	1.86991	0.656115	1.52412	AT1G33590	9.59	9.94	-0.34
AT1G54090	0.0465488	0.0708437	0.657063	1.52192	AT1G54090	7.53	7.48	0.05
AT3G06850	0.157106	0.238994	0.657363	1.52123	AT3G06850	10.46	10.38	0.08
AT1G03910	0.03271	0.049717	0.657923	1.51994	AT1G03910	9.91	10.02	-0.11
AT3G19760	0.743877	1.12944	0.658627	1.51831	AT3G19760	11.43	11.52	-0.09
AT2G47250	0.106141	0.161132	0.658724	1.51809	AT2G47250	8.81	8.84	-0.03
AT1G14320	0.653802	0.992281	0.658888	1.51771	AT1G14320	13.4	13.44	-0.04
AT4G24620	0.530568	0.804303	0.659662	1.51593	AT4G24620	9.5	9.64	-0.14
AT1G04510	0.160256	0.24254	0.660738	1.51346	AT1G04510	9.9	9.96	-0.06
AT4G30530	0.144926	0.219161	0.661276	1.51223	AT4G30530	10.15	9.58	0.57
AT4G20980	0.27851	0.421029	0.661499	1.51172	AT4G20980	10.25	10.22	0.03
AT3G47520	1.63561	2.47255	0.661506	1.5117	AT3G47520	10.44	10.34	0.1
AT1G35580	0.287209	0.434116	0.661596	1.5115	AT1G35580	9.37	9.68	-0.32
AT2G14740	0.108943	0.16443	0.662552	1.50932	AT2G14740	10.88	10.67	0.21
AT4G16130	0.369164	0.556627	0.663215	1.50781	AT4G16130	8.61	8.45	0.16
AT5G42240	0.287361	0.433006	0.663641	1.50684	AT5G42240	9.18	9.38	-0.19
AT5G11200	1.98091	2.98453	0.663727	1.50664	AT5G11200	11.78	11.73	0.05
AT1G33140	2.30213	3.46703	0.664004	1.50601	AT1G33140
AT5G28020	0.175717	0.26455	0.664212	1.50554	AT5G28020	7.35	7.55	-0.19
AT2G44040	0.283421	0.4267	0.664217	1.50553	AT2G44040	8.51	8.5	0.02
AT4G13780	0.195259	0.293962	0.664234	1.50549	AT4G13780	9.8	9.91	-0.11
AT4G20260	0.101896	0.153395	0.664269	1.50541	AT4G20260	8.33	8.57	-0.24
AT1G24360	0.0878411	0.132237	0.664269	1.50541	AT1G24360	12.07	12.14	-0.07
AT1G15290	0.0197472	0.0297278	0.664269	1.50541	AT1G15290	9.28	8.72	0.56
AT3G14940	0.208502	0.313523	0.66503	1.50369	AT3G14940	6.18	6.29	-0.11
AT2G05710	1.41694	2.13056	0.665057	1.50363	AT2G05710	11.18	11.25	-0.06
AT5G44090	0.241676	0.363244	0.665328	1.50302	AT5G44090	8.31	8.28	0.03
AT5G13630	0.0730317	0.109665	0.665953	1.50161	AT5G13630	11.8	11.28	0.52
