# Supplementary material for: Proteomics and transcriptomics analyses of Arabidopsis floral buds uncover important functions of ARABIDOPSIS SKP1-LIKE1
Source: BMC Plant Biol. 2016 Mar 3;16:61. doi: 10.1186/s12870-015-0571-9 (PMC4778361; doi:10.1186/s12870-015-0571-9)
Supplement: Additional file 8: — The ask1 mutant has reduced female fertility. [file 12870_2015_571_MOESM8_ESM.xlsx]

## Sheet: Additional file 8
Additional file 8. The ask1 mutant has reduced female fertility.
Seed numbers from individual siliques were counted for ask1 pistils pollinated by Ler pollen, for Ler self pollinated pistils, and for dyt1 pistils pollinated by Ler pollen. The dyt1 mutant was reported to be male sterile and female fertile. Therefore, the [dyt1 (female) x Ler(male)] cross was used as a control to determine whether ask1 has defects in female fertility.
	ask1 (female) x Ler (male)					Ler selfing				dyt1 (female) x Ler (male)
	replicate 1	replicate 2	replicate 3	replicate 4		replicate 1	replicate 2	replicate 3		replicate 1	replicate 2	replicate 3
silique 1	14	15	12	26		45	58	64		53	51	48
silique 2	17	23	12	17		29	52	56		55	48	47
silique 3	6	13	11	11		32	59	55		67	47	53
silique 4	4	21	18	19		53	56	60		64	53	43
silique 5	7	15	26	21		41	66	43		46	42	45
silique 6	12	18	21	15		55	52	58		52	53	55
silique 7	19	13	20	21		54	63	71		63	51	58
silique 8	18	18	16	19		56	34	51		54	54	56
silique 9	14	11	16	22		48	66	57		49	48	58
silique 10	10	17	15	15		43	56	67		51	57	56
silique 11	21	17	21	27		51	54	48		49	50	51
silique 12	11	15	17	14		42	58	47		52	55	57
silique 13	6	17	19	17		54	57	52		50	53	49
silique 14	15	12	25	21		56	39	36		55	53	52
silique 15	17	12	15	12		52	52	59		52	49	59
silique 16	15	11	16	12		59	59	47		57	48	51
silique 17	7	18	24	16		52	64	53		58	46	53
silique 18	6	15	17	15		31	45	62		57	51	52
silique 19	8	10	11	15		50	62	55		51	49	53
silique 20	10	13	17	25		47	56	44		53	45	52
silique 21	24	18	15	21		48	68	53		42	48	44
silique 22	19	10	33	27		46	46	51		51	51	58
silique 23	7	14	13	22		57	67	43		48	49	53
silique 24	7	13	18	18		41	49	61		53	46	61
silique 25	8	23	15	21		56	54	51		56	48	57
silique 26		11	17	15			53	70		52	55	53
silique 27		14	22	22			44	56		47	52	39
silique 28		24	13	21			51	58		59	50	53
Averge of each replicate	12.08	15.3929	17.6786	18.8214		47.92	55	54.5714		53.4286	50.0714	52.3571
Average of all		15.9932					52.4971				51.9524
Student's t-test	ask1 vs Ler			ask1 vs dyt1			dyt1 vs Ler
	4.79074e-85			5.73953e-108			0.520457
	significant difference			significant difference			insignificant difference
