# Supplementary material for: Proteomics and transcriptomics analyses of Arabidopsis floral buds uncover important functions of ARABIDOPSIS SKP1-LIKE1
Source: BMC Plant Biol. 2016 Mar 3;16:61. doi: 10.1186/s12870-015-0571-9 (PMC4778361; doi:10.1186/s12870-015-0571-9)
Supplement: Additional file 9: — Normalized microarray data of three biological replicates of ask1 and four biological replicates of L er floral buds. [file 12870_2015_571_MOESM9_ESM.xlsx]

## Sheet: Additional file 9
Additional file 9. Normalized microarray data of three biological replicates of ask1 and four biological replicates of Ler floral buds.
Microarray values were log2 transformed.
AGI	log2(ask1bud.1)	log2(ask1bud.2)	log2(ask1bud.3)	average (ask1)	log2(Lerbud.1)	log2(Lerbud.2)	log2(Lerbud.3)	log2(Lerbud.4)	averge (Ler)	p-value (regular Student's t-test)
AT1G01010	5.66887	5.93438	5.98881	5.86402	5.87786	5.7396	5.905	6.18205	5.92613	0.667231
AT1G01030	6.21451	6.48784	6.75266	6.485	6.44858	6.1829	6.38305	6.77355	6.44702	0.856759
AT1G01040	7.99078	7.98959	8.14543	8.04193	8.32666	8.07423	8.4366	7.76424	8.15043	0.533346
AT1G01050	10.1244	10.444	10.3975	10.322	10.3728	9.99074	10.4233	10.2285	10.2538	0.645844
AT1G01060	10.5514	10.7765	10.5034	10.6104	8.18963	8.30888	7.31466	9.01868	8.20796	0.00483239
AT1G01070	4.6368	4.70244	4.35164	4.56363	4.39633	4.52583	4.79872	4.44563	4.54163	0.882303
AT1G01080	9.04604	9.29336	9.09976	9.14639	9.32162	9.23773	9.2437	8.75614	9.1398	0.966716
AT1G01090	11.6689	11.9086	11.8097	11.7957	11.7657	11.601	11.3895	11.7913	11.6369	0.228876
AT1G01100	12.9308	12.9044	12.9878	12.941	12.9431	12.8491	12.9844	12.8549	12.9079	0.460508
AT1G01110	6.91937	7.35738	6.93371	7.07015	7.2594	7.37797	7.42515	7.19429	7.3142	0.224864
AT1G01120	9.85825	9.99222	9.83458	9.89502	9.04142	9.53101	9.75668	9.68639	9.50387	0.0896545
AT1G01130	7.46836	7.63317	7.7047	7.60207	7.53704	7.59846	7.91366	7.63017	7.66983	0.561367
AT1G01140	9.81821	10.0971	9.71809	9.87781	10.0736	9.88741	10.0034	9.87863	9.96077	0.552724
AT1G01150	3.7246	3.83015	3.86743	3.80739	3.77842	3.94932	3.85756	3.59048	3.79395	0.884456
AT1G01160	9.36206	9.22514	9.26589	9.28436	9.15562	9.45509	9.55668	9.79517	9.49064	0.219633
AT1G01170	10.1557	10.7251	10.1035	10.3281	10.6593	10.5002	10.9688	10.3044	10.6082	0.316653
AT1G01180	5.67359	5.4493	5.64454	5.58914	5.48642	5.82922	5.2742	5.61962	5.55236	0.798586
AT1G01190	5.4358	5.05983	5.08839	5.19467	5.23381	5.2455	4.97956	5.43228	5.22279	0.862457
AT1G01200	5.55839	5.33129	5.40838	5.43269	5.52593	5.44469	5.14393	5.2024	5.32924	0.406091
AT1G01220	8.03789	8.28168	8.27459	8.19805	8.61688	8.21027	8.45845	8.41293	8.42463	0.109433
AT1G01225	7.2279	7.05105	6.83593	7.03829	7.46764	7.62735	7.35016	7.02738	7.36813	0.110825
AT1G01230	8.3294	8.66368	8.50426	8.49911	8.5034	8.5511	8.88484	8.54082	8.62004	0.402316
AT1G01240	7.21629	8.06936	7.06364	7.44977	7.86522	7.88333	7.7203	7.23138	7.67506	0.564252
AT1G01250	6.2252	5.44087	6.04319	5.90309	5.53262	5.72238	6.0426	6.45463	5.93806	0.915485
AT1G01260	8.45433	8.40244	8.65148	8.50275	8.63701	8.35612	8.64111	8.62557	8.56495	0.574408
AT1G01280	3.88606	3.57905	3.55456	3.67322	6.138	3.51944	3.5691	3.9562	4.29569	0.392914
AT1G01290	8.06384	8.048	8.21261	8.10815	8.01271	8.00469	8.15578	8.51405	8.17181	0.650386
AT1G01300	11.334	11.2098	11.46	11.3346	11.0749	11.4893	11.3759	11.6728	11.4032	0.657205
AT1G01310	3.91447	3.81624	3.85724	3.86265	3.90366	3.86721	3.82059	3.90775	3.8748	0.74604
AT1G01320	9.92243	10.5884	10.5062	10.339	10.349	9.99053	10.1337	9.94204	10.1038	0.385134
AT1G01330	7.53102	7.52854	7.27504	7.44487	7.30352	7.78118	6.28311	7.19274	7.14014	0.408625
AT1G01340	5.32369	5.29481	5.39946	5.33932	5.32197	4.99309	5.41313	5.17693	5.22628	0.313509
AT1G01360	7.98786	8.48009	7.92162	8.12985	8.5481	8.27261	7.74397	7.86752	8.10805	0.935384
AT1G01370	8.25489	7.89051	8.08229	8.07589	8.35423	8.23051	8.07971	8.31916	8.2459	0.248464
AT1G01380	3.67777	3.66976	3.59007	3.64587	3.66713	3.66915	3.57276	3.60712	3.62904	0.66794
AT1G01390	4.26094	4.01216	4.21472	4.16261	4.0655	3.92235	4.15815	4.06137	4.05184	0.29601
AT1G01410	3.98527	3.77798	3.72329	3.82884	3.65487	3.98518	3.79095	3.88155	3.82814	0.994981
AT1G01420	4.81128	4.80304	4.71861	4.77764	4.75972	4.72378	4.68141	4.93206	4.77424	0.958954
AT1G01430	8.12833	7.93641	8.06756	8.0441	7.6883	8.13163	8.2285	7.98252	8.00774	0.794128
AT1G01440	6.622	6.94809	6.66457	6.74489	7.05125	6.68958	6.47835	6.67467	6.72346	0.896942
AT1G01450	5.49133	5.15341	5.28437	5.3097	5.07249	5.50346	5.07192	5.14141	5.19732	0.467345
AT1G01460	4.57361	4.52221	4.49074	4.52885	4.42426	4.68058	4.66268	4.53066	4.57454	0.521198
AT1G01470	5.70499	5.50753	5.88063	5.69771	5.9651	5.97324	7.36196	5.8372	6.28438	0.203547
AT1G01480	5.97338	5.73461	5.42253	5.71017	5.58097	5.67334	5.58874	5.55484	5.59947	0.560864
AT1G01490	9.43242	9.8754	9.48419	9.59734	9.75791	9.32134	10.001	9.39838	9.61967	0.920078
AT1G01500	8.7482	8.48998	8.56894	8.60237	8.47059	9.0211	8.58162	8.61813	8.67286	0.642788
AT1G01510	9.88972	10.3055	9.93525	10.0435	10.1335	10.0923	10.2277	10.1839	10.1593	0.473675
AT1G01520	4.19937	4.2902	4.25035	4.24664	3.98806	3.94303	4.21724	4.21737	4.09142	0.121984
AT1G01530	4.26129	4.16953	4.13259	4.1878	3.9966	4.2781	4.42138	4.13788	4.20849	0.844775
AT1G01540	8.70359	8.76877	8.66611	8.71282	8.73738	8.68569	8.76872	8.90293	8.77368	0.322766
AT1G01550	10.3503	10.1147	10.1249	10.1967	10.1477	10.2966	10.4358	10.2043	10.2711	0.492594
AT1G01560	5.90951	6.1807	5.56243	5.88421	6.14639	5.51426	5.94496	5.42749	5.75827	0.634563
AT1G01570	6.1189	6.52142	6.27003	6.30345	6.65047	6.45109	6.34348	6.25126	6.42408	0.453921
AT1G01600	10.5599	9.85105	10.5303	10.3138	9.23153	9.38898	9.1397	9.97668	9.43422	0.0387411
AT1G01610	10.3224	10.5031	10.4522	10.4259	9.69014	10.1138	9.70257	10.2852	9.94792	0.0432135
AT1G01620	12.3823	12.5714	12.2044	12.386	12.4993	12.5135	12.7662	12.3958	12.5437	0.298186
AT1G01630	9.55026	9.4049	9.79431	9.58316	9.45216	9.26052	10.0107	9.42545	9.5372	0.826751
AT1G01640	6.16732	6.41129	6.51973	6.36611	6.69654	5.74711	6.37814	5.96853	6.19758	0.512041
AT1G01650	9.46262	9.61698	9.44699	9.50886	9.6412	9.59223	9.16738	9.50715	9.47699	0.802491
AT1G01660	5.32482	5.05324	5.23987	5.20597	5.01511	5.12039	5.40564	4.972	5.12828	0.565396
AT1G01670	6.41746	6.26128	6.30539	6.32804	5.89654	6.18984	6.40395	6.24754	6.18447	0.282315
AT1G01690	6.06468	5.76296	5.9468	5.92481	5.69988	5.75891	6.05004	6.00874	5.87939	0.730145
AT1G01700	3.87576	3.87936	3.81966	3.85826	3.83098	3.90278	4.12592	3.78261	3.91057	0.547021
AT1G01710	8.71776	8.91617	8.66868	8.76754	9.03137	8.73457	9.05391	8.5855	8.85134	0.569477
AT1G01720	8.70608	9.18596	8.92692	8.93966	8.98713	8.22213	9.12569	9.24607	8.89525	0.875838
AT1G01725	6.97084	7.21977	7.01134	7.06731	7.30434	7.30695	6.96111	6.54869	7.03027	0.859122
AT1G01730	8.55497	8.55107	8.57446	8.56016	8.9873	8.90284	9.14434	9.01207	9.01164	0.00251873
AT1G01740	6.49852	6.17551	6.46594	6.37999	6.25916	6.56468	6.34581	6.41619	6.39646	0.899402
AT1G01750	3.81454	3.62534	3.88038	3.77342	3.92263	3.79808	3.82968	3.74774	3.82453	0.590317
AT1G01760	6.99938	6.85719	6.83383	6.8968	6.84648	7.16254	6.84252	6.68262	6.88354	0.911817
AT1G01770	6.84501	7.71566	6.84572	7.13546	7.16417	7.18094	7.83364	6.88233	7.26527	0.732748
AT1G01780	5.5885	6.63359	6.22273	6.14827	6.17185	5.78899	6.48619	6.00988	6.11423	0.926155
AT1G01790	8.9106	9.2618	9.03387	9.06876	9.3391	9.09984	9.10236	8.89549	9.1092	0.781166
AT1G01800	9.76896	9.8781	9.78037	9.80914	9.79992	9.65355	9.79613	9.6403	9.72247	0.180924
AT1G01820	9.37114	9.5638	9.30595	9.41363	9.23654	9.55777	9.73222	9.44464	9.49279	0.568106
AT1G01830	7.52212	7.69971	7.70474	7.64219	7.70577	7.68145	7.20959	7.66486	7.56542	0.593208
AT1G01840	7.0783	7.38085	7.32069	7.25995	7.40823	7.15009	7.56663	7.58073	7.42642	0.277013
AT1G01860	7.43967	7.69551	7.52876	7.55464	7.57518	7.65209	7.7252	7.38026	7.58318	0.798097
AT1G01900	7.5018	7.57981	7.87517	7.65226	7.45555	7.44898	7.65816	7.80999	7.59317	0.700579
AT1G01910	9.27768	9.28109	9.3255	9.29475	9.4393	9.29019	9.04035	9.48127	9.31278	0.869027
AT1G01920	6.8638	6.88571	6.81732	6.85561	7.07358	7.03211	7.00868	6.93075	7.01128	0.00825665
AT1G01930	8.05868	8.15608	8.20805	8.14093	8.33383	8.10313	8.10009	8.30121	8.20956	0.411392
AT1G01940	8.67489	8.70247	9.09925	8.82554	8.99817	8.58741	9.18289	9.29088	9.01484	0.402138
AT1G01950	7.54425	7.72148	7.81161	7.69245	7.82915	7.53432	7.45224	7.60929	7.60625	0.480123
AT1G01960	10.2223	10.1855	10.3599	10.2559	10.2829	10.2078	10.0193	10.018	10.132	0.207663
AT1G01970	7.96513	8.28428	7.88635	8.04525	8.19848	8.32252	7.81785	7.86444	8.05082	0.975702
AT1G01980	4.2499	4.27683	4.30788	4.2782	4.08686	4.13766	4.20989	4.40041	4.2087	0.391283
AT1G01990	8.52147	8.39481	8.42312	8.44647	8.39256	8.3483	8.23906	8.23555	8.30387	0.0502978
AT1G02000	6.79297	7.00732	7.13615	6.97881	6.84896	6.9416	6.98243	7.15399	6.98174	0.98162
AT1G02020	7.9003	8.11731	8.12858	8.04873	8.23878	7.87659	8.08148	8.13376	8.08265	0.762997
AT1G02050	6.96016	7.40347	7.01022	7.12462	9.18735	7.03163	6.91412	7.06422	7.54933	0.500824
AT1G02060	6.10169	6.47226	6.05302	6.20899	6.34156	6.63478	5.55386	6.00145	6.13292	0.78856
AT1G02070	5.8614	5.81038	5.8636	5.84513	5.80303	5.70325	5.90365	6.17066	5.89515	0.655834
AT1G02080	10.4358	10.289	10.343	10.3559	10.4027	10.2163	10.5634	9.96692	10.2873	0.64122
AT1G02090	9.23611	8.96363	9.24127	9.147	8.83995	8.97382	8.60015	9.38289	8.9492	0.345435
AT1G02100	8.41109	8.5778	8.10847	8.36579	8.75732	8.59218	8.26236	8.70981	8.58042	0.287963
AT1G02110	8.27873	8.72973	8.50641	8.50496	8.96291	8.55961	8.61845	8.96617	8.77679	0.178853
AT1G02120	8.25521	8.57759	8.19723	8.34334	8.91166	8.33443	8.18618	8.23147	8.41594	0.738676
AT1G02130	8.97792	9.02526	9.26915	9.09078	9.07073	8.79487	9.14285	9.40861	9.10426	0.934135
AT1G02140	11.5627	11.3499	11.4998	11.4708	11.3342	11.5187	11.2469	11.6816	11.4454	0.834955
AT1G02150	10.1344	10.2248	10.0146	10.1246	10.0675	10.1387	10.0418	9.95186	10.0499	0.365751
AT1G02160	9.46631	9.54161	9.54179	9.51657	9.54437	9.54101	9.73218	9.43783	9.56385	0.515671
AT1G02170	8.22336	8.82397	8.6347	8.56067	8.52393	8.0441	8.54335	8.39352	8.37622	0.437378
AT1G02180	8.50219	8.82979	8.78033	8.7041	8.49333	8.66385	9.15337	8.90752	8.80452	0.594373
AT1G02190	10.8267	10.3508	10.9687	10.7154	10.3575	10.1698	10.5023	10.8427	10.4681	0.350586
AT1G02205	11.6182	11.288	11.2142	11.3735	10.3344	11.2844	9.67174	11.1322	10.6057	0.130793
AT1G02205	11.508	11.4723	11.4629	11.4811	10.9131	11.2234	11.2877	11.3351	11.1898	0.0533002
AT1G02220	3.47518	3.63358	3.54881	3.55252	3.50791	3.53722	3.61257	3.44321	3.52523	0.660182
AT1G02230	4.65598	4.49258	4.44335	4.53064	4.40922	4.57806	4.4734	4.52483	4.49638	0.671414
AT1G02250	4.2077	4.05149	4.11137	4.12352	3.90569	4.38969	4.03059	4.11865	4.11116	0.917543
AT1G02260	8.04604	8.24877	8.01774	8.10419	8.21303	8.37614	7.73629	8.15713	8.12065	0.919812
AT1G02270	8.31982	8.06005	8.39335	8.25774	8.30877	8.23233	8.10633	8.47537	8.2807	0.865317
AT1G02280	10.3372	10.9005	10.3492	10.529	10.7863	10.7424	10.8149	10.146	10.6224	0.720361
AT1G02300	7.59731	7.87351	7.25624	7.57569	7.57975	7.98325	7.64538	7.6687	7.71927	0.524265
AT1G02305	9.28249	9.75062	9.39896	9.47736	9.56309	9.44773	9.50195	9.1481	9.41522	0.73225
AT1G02310	5.1822	4.81709	5.18879	5.06269	4.56161	4.74584	4.80957	4.73794	4.71374	0.0871599
AT1G02320	3.33201	3.29871	3.23996	3.29023	3.33989	3.30018	3.35645	3.35143	3.33699	0.217407
AT1G02330	8.19277	8.37618	8.37337	8.31411	8.62251	8.20629	8.81741	8.55649	8.55067	0.165812
AT1G02340	7.25127	7.32561	7.08102	7.2193	6.67728	6.29569	7.05663	6.89328	6.73072	0.0524116
AT1G02360	5.19145	5.16094	5.01368	5.12202	5.37814	5.17537	5.0346	5.18798	5.19402	0.457102
AT1G02370	8.202	8.03622	8.28515	8.17446	8.36823	8.43478	8.04853	8.45961	8.32779	0.257485
AT1G02390	6.42124	6.00939	6.26822	6.23295	5.62022	6.06943	5.65301	5.42678	5.69236	0.0307916
AT1G02400	5.26058	5.01143	4.97894	5.08365	5.53997	5.20853	5.11366	5.10533	5.24187	0.2955
AT1G02410	9.19439	8.89885	9.17694	9.09006	8.93482	8.98351	8.86619	9.15417	8.98467	0.412263
AT1G02420	7.09384	6.91896	6.94618	6.98632	7.1006	7.21012	6.82892	7.28102	7.10517	0.347137
AT1G02430	4.43976	4.20197	4.25665	4.29946	4.41964	4.24475	4.15756	4.26171	4.27092	0.767399
AT1G02450	7.7274	7.07068	7.58276	7.46028	8.2222	7.4653	7.43866	7.38154	7.62693	0.580921
AT1G02460	6.23214	6.05425	6.25356	6.17998	6.20816	6.07672	6.03333	6.02901	6.0868	0.291805
AT1G02470	5.99762	5.99676	5.89655	5.96364	5.99373	5.75489	5.68047	5.63214	5.76531	0.0853645
AT1G02475	8.42896	8.63683	8.55456	8.54012	8.3067	8.46976	8.70489	8.36366	8.46125	0.493961
AT1G02490	4.31091	4.23784	4.24346	4.26407	4.55018	4.27811	4.37319	4.16304	4.34113	0.423793
AT1G02500	11.4915	11.4922	11.7017	11.5618	11.4947	11.307	11.4824	11.8388	11.5307	0.822806
AT1G02530	4.72012	4.33771	4.72126	4.59303	4.59828	4.39348	4.45766	4.30653	4.43899	0.358212
AT1G02540	3.79245	3.75581	3.78709	3.77845	3.80203	3.78176	3.87304	3.70515	3.79049	0.758747
AT1G02550	5.69778	5.61063	5.56185	5.62342	5.5506	5.66516	5.64229	6.0422	5.72506	0.431981
AT1G02560	11.0663	11.0009	11.0161	11.0278	10.7273	11.1971	11.0148	11.0216	10.9902	0.728233
AT1G02570	5.13141	5.07302	5.02497	5.07647	5.09577	5.13015	4.97947	5.03957	5.06124	0.749846
AT1G02580	5.67506	5.37456	5.25992	5.43651	5.12001	5.6065	5.11973	5.09163	5.23447	0.303276
AT1G02620	7.24156	7.00821	6.95983	7.06987	6.86086	7.23566	7.06908	7.1456	7.0778	0.949267
AT1G02640	9.92206	10.8574	10.0451	10.2749	11.1559	10.2011	9.10464	9.04478	9.87659	0.526667
AT1G02660	6.56477	7.72439	6.17266	6.82061	6.26487	6.76486	6.47637	6.3481	6.46355	0.526507
AT1G02670	6.41206	5.67693	6.23019	6.10639	6.14273	5.62394	5.82321	6.18329	5.94329	0.56735
AT1G02680	7.64132	7.95276	7.73639	7.77682	7.98685	7.86893	8.29457	7.72989	7.97006	0.25836
AT1G02690	10.334	10.1507	10.3251	10.2699	10.289	9.97121	9.70464	10.2669	10.0579	0.231724
AT1G02700	4.36992	4.60556	4.56829	4.51459	4.69496	4.57226	4.66041	4.67763	4.65131	0.193549
AT1G02710	5.27542	5.52984	5.5249	5.44338	5.81794	5.38236	5.54375	5.58222	5.58157	0.313272
AT1G02720	8.17996	8.19599	8.26206	8.21267	8.00518	8.16576	8.01238	8.2995	8.1207	0.289307
AT1G02730	11.221	11.1686	11.2475	11.2124	10.9632	11.1647	11.1865	11.1366	11.1127	0.147415
AT1G02740	7.92669	7.86422	7.6665	7.81914	7.97804	8.02163	7.58167	7.38585	7.7418	0.67682
AT1G02750	7.41512	7.64102	7.31704	7.45773	7.60191	7.43785	7.38007	7.27782	7.42441	0.79128
AT1G02780	13.0153	12.9092	13.0837	13.0027	13.0258	12.9166	12.8725	13.0856	12.9751	0.712409
AT1G02790	4.47191	4.36435	4.34386	4.39337	4.42435	4.6496	5.05234	6.7928	5.22977	0.217176
AT1G02800	10.7672	10.4223	10.7568	10.6488	10.5259	10.3282	10.6042	10.6456	10.526	0.416167
AT1G02810	5.76237	5.53465	6.01747	5.7715	5.13261	5.47822	5.72714	5.65875	5.49918	0.220284
AT1G02813	4.25022	4.27707	4.39933	4.30888	4.68218	4.23228	4.6485	4.69983	4.5657	0.101695
AT1G02816	8.00974	8.18845	8.06306	8.08708	8.1302	8.0503	8.47848	8.29323	8.23805	0.229029
AT1G02820	5.16275	5.10729	5.23894	5.16966	4.93039	5.00664	4.94443	5.27048	5.03799	0.205218
AT1G02830	4.42991	4.35819	4.42098	4.40303	4.34086	4.50403	4.28146	4.37599	4.37559	0.625489
AT1G02840	10.5523	10.6793	10.3712	10.5343	10.5611	10.6352	10.3721	10.6488	10.5543	0.864358
AT1G02850	8.49418	7.91824	8.7178	8.37674	8.2723	7.408	8.44658	8.64384	8.19268	0.632677
AT1G02860	6.80241	6.94976	6.89245	6.88154	6.54724	6.73815	6.56171	6.64653	6.62341	0.00909229
AT1G02870	9.84301	9.90237	9.92118	9.88885	10.065	10.0739	10.4372	10.3172	10.2233	0.0322272
AT1G02890	8.10891	8.05962	8.11912	8.09589	8.18699	8.02794	8.14905	8.07617	8.11004	0.741133
AT1G02900	5.38508	5.24432	5.41684	5.34875	6.36566	5.39165	5.24248	5.24926	5.56226	0.490632
AT1G02910	7.90845	8.17153	7.9453	8.00843	8.37357	8.40182	8.4112	8.28104	8.36691	0.0361911
AT1G02930	9.63502	8.98542	9.49214	9.37086	8.10579	7.35826	8.67385	8.35824	8.12404	0.0154725
AT1G02940	3.98131	4.01591	4.16473	4.05399	3.90492	4.0948	3.99411	4.10312	4.02424	0.703757
AT1G02950	5.16182	5.21921	5.24679	5.20927	5.44987	5.17068	5.7156	5.56686	5.47575	0.101554
AT1G02960	7.63863	7.55283	7.43146	7.54097	8.02282	7.6182	7.66467	7.39531	7.67525	0.399684
AT1G02970	8.59163	8.03114	8.73377	8.45218	8.07147	8.08968	7.97607	8.69415	8.20784	0.41561
AT1G02980	4.21992	4.39865	4.18582	4.26813	4.69487	4.49259	4.50251	4.38355	4.51838	0.0446266
AT1G03000	8.84998	8.9168	8.82386	8.86355	8.97807	8.84952	8.95042	8.70014	8.86954	0.934645
AT1G03010	3.91398	3.69685	4.01644	3.87576	3.77974	3.94774	3.7448	3.89198	3.84107	0.763793
AT1G03020	4.13849	4.06352	4.17192	4.12464	4.32769	4.06922	4.17979	4.07058	4.16182	0.616007
AT1G03030	7.67321	7.72275	7.80343	7.73313	7.88328	7.67507	7.71983	7.95492	7.80828	0.374443
AT1G03040	9.26501	9.26605	9.37628	9.30245	9.47755	9.20059	9.23547	9.67649	9.39752	0.468075
AT1G03050	4.20367	4.11198	4.15866	4.15811	4.34069	4.19735	4.29489	4.14503	4.24449	0.161629
AT1G03055	6.79111	6.7403	6.67587	6.73576	6.00317	6.48901	6.18799	6.48292	6.29077	0.028953
AT1G03060	8.88259	8.74643	8.82921	8.81941	8.93343	8.95776	8.7144	8.58289	8.79712	0.831599
AT1G03070	7.20021	6.87405	7.15312	7.07579	6.87121	6.91726	6.63375	7.02658	6.8622	0.174323
AT1G03080	7.45125	7.73861	7.53303	7.5743	7.97915	7.47165	8.01404	7.28583	7.68767	0.602654
AT1G03090	7.30869	10.4143	7.33067	8.35123	8.64474	8.2258	8.90802	7.49383	8.3181	0.977861
AT1G03100	5.26533	4.94682	5.41605	5.2094	5.30095	5.42104	4.90521	5.11832	5.18638	0.903095
AT1G03110	8.60062	8.30227	8.74557	8.54949	8.77548	8.40083	8.49032	9.02538	8.673	0.550514
AT1G03130	10.5388	10.9886	10.4869	10.6714	10.2565	10.4362	10.3202	10.3738	10.3467	0.172482
AT1G03140	10.0024	10.1444	10.0268	10.0578	9.96908	10.0969	10.3184	9.97969	10.091	0.735484
AT1G03150	8.60108	8.60962	8.8138	8.67484	8.63315	8.2	8.671	8.9219	8.60651	0.699748
AT1G03160	7.63253	7.86949	7.85872	7.78691	7.62701	7.90326	6.88496	7.69945	7.52867	0.339106
AT1G03170	9.34689	8.86312	9.49853	9.23618	7.94464	7.97464	8.32999	8.63971	8.22225	0.0129881
AT1G03180	6.96993	6.61832	7.06842	6.88556	6.76673	6.66754	7.08219	7.09532	6.90294	0.92536
AT1G03190	7.74983	7.72098	7.74597	7.73893	7.73926	7.55926	7.51518	7.8998	7.67837	0.543135
AT1G03210	8.67719	9.01736	8.54234	8.74563	8.69627	8.76521	8.63699	8.3666	8.61627	0.485628
AT1G03220	8.66306	9.6803	8.69833	9.0139	9.63023	10.22	9.84344	9.62832	9.8305	0.118551
AT1G03240	5.6304	5.30193	5.23024	5.38752	4.78353	5.04185	4.66579	4.75309	4.81106	0.0207234
AT1G03250	8.00717	8.06135	8.14591	8.07148	7.99323	8.19874	8.56358	8.16212	8.22942	0.286463
AT1G03260	6.98423	7.26259	7.30599	7.18427	7.53343	7.50699	7.05647	7.10344	7.30008	0.508131
AT1G03270	7.12099	7.21435	7.22039	7.18525	7.15579	6.96087	7.47388	7.44686	7.25935	0.595904
AT1G03280	8.80056	9.02294	9.0311	8.95153	9.16652	8.7249	9.1959	9.02472	9.02801	0.58676
AT1G03290	7.98088	8.2054	7.85839	8.01489	8.38198	8.07711	8.3581	7.90469	8.18047	0.330298
AT1G03300	6.14487	6.11997	6.4243	6.22971	6.25463	6.05943	6.15648	6.20477	6.16883	0.60973
AT1G03310	8.92375	8.63384	9.15047	8.90268	8.22355	8.2853	8.75456	8.87694	8.53509	0.159706
AT1G03320	4.80933	4.72369	4.79801	4.77701	4.7568	4.69917	4.81532	4.61306	4.72109	0.323914
AT1G03330	10.5123	10.3158	10.4149	10.4143	10.3881	10.2915	10.8031	10.4015	10.4711	0.676102
AT1G03350	8.58138	8.45774	8.68255	8.57389	8.84719	8.58558	8.82096	8.8901	8.78596	0.0756146
AT1G03360	8.74345	8.47778	8.85689	8.69271	8.52141	8.38342	8.59073	8.90354	8.59978	0.581501
AT1G03370	7.12592	7.45957	7.31798	7.30116	7.39243	7.44793	7.02955	7.31049	7.2951	0.965826
AT1G03380	6.71317	7.22626	6.59857	6.846	7.13171	7.21784	6.95569	6.40761	6.92821	0.769901
AT1G03390	4.98973	5.19417	4.87243	5.01878	6.8258	5.01055	4.5312	4.88568	5.31331	0.610279
AT1G03400	5.74129	6.8753	5.66003	6.09221	7.09724	6.39552	6.64112	5.71208	6.46149	0.490905
AT1G03410	5.03541	4.92875	4.85164	4.9386	5.32736	5.16224	5.02437	4.95471	5.11717	0.130756
AT1G03420	6.78549	6.43734	6.23502	6.48595	7.99859	7.39923	6.598	7.01794	7.25344	0.0791195
AT1G03430	8.36642	8.11851	8.16214	8.21569	8.04658	8.46853	8.3651	8.16983	8.26251	0.716662
AT1G03440	8.00807	8.01103	8.19117	8.07009	7.73645	7.58567	7.72632	7.75486	7.70082	0.00915213
AT1G03445	6.41355	6.4629	6.40176	6.42607	6.6897	6.4984	6.65245	6.42965	6.56755	0.102849
AT1G03457	8.08363	8.35201	8.16132	8.19899	8.0721	7.98066	8.25177	8.25404	8.13964	0.59877
AT1G03470	7.64446	7.49283	7.64549	7.59426	7.61856	8.01247	7.56534	7.8331	7.75737	0.223858
AT1G03475	9.30081	9.58851	9.42303	9.43745	9.3203	9.62266	9.14296	9.43053	9.37912	0.673717
AT1G03490	4.4751	4.37457	4.3905	4.41339	4.19139	4.50441	4.69787	4.32879	4.43061	0.888345
AT1G03510	5.83168	6.02844	6.0051	5.95507	5.92247	5.89142	6.07264	5.92583	5.95309	0.980051
AT1G03520	7.08342	7.4585	7.13878	7.2269	7.50772	7.24233	7.47893	7.12585	7.33871	0.493226
AT1G03530	7.84788	7.98032	8.14822	7.99214	8.13774	7.74058	8.1564	8.50649	8.1353	0.464074
AT1G03540	6.36194	6.17355	6.16629	6.23393	6.62483	6.67766	6.24162	6.41682	6.49023	0.0864176
AT1G03550	6.51042	6.72183	6.6049	6.61238	6.31047	6.25523	6.21626	6.07737	6.21483	0.00608321
AT1G03560	5.57513	5.58058	5.78039	5.64536	5.67684	5.62119	5.93968	5.73596	5.74342	0.359348
AT1G03590	8.95579	9.23948	8.95613	9.05047	8.73435	8.91078	8.36952	8.77058	8.69631	0.0635925
AT1G03600	11.1946	11.8713	11.2601	11.442	11.3679	11.4871	11.3718	11.3	11.3817	0.807353
AT1G03610	7.25432	9.11977	7.40761	7.92723	8.09931	7.90656	7.71467	7.36038	7.77023	0.820658
AT1G03620	5.14679	5.1139	5.17244	5.14437	5.20632	5.49554	5.12412	4.95961	5.1964	0.676348
AT1G03630	10.1161	10.1689	10.2376	10.1742	9.55512	9.73998	10.031	9.83218	9.78956	0.0244478
AT1G03660	6.73346	6.90687	6.8117	6.81734	6.61201	6.8338	6.76601	6.5167	6.68213	0.185452
AT1G03680	10.8664	10.9595	10.8998	10.9086	10.6615	10.9676	10.9453	10.7866	10.8402	0.426776
AT1G03687	7.7942	8.03313	8.02031	7.94921	8.00575	7.92106	8.15286	8.07768	8.03934	0.389259
AT1G03700	7.17722	6.44246	8.20962	7.27644	8.42285	7.31718	6.34632	6.31507	7.10036	0.81576
AT1G03710	9.43551	9.18177	9.55324	9.39017	8.85695	7.96009	9.05387	9.33617	8.80177	0.141294
AT1G03720	6.73451	6.72891	6.9102	6.79121	6.91496	6.31928	6.60444	6.65824	6.62423	0.282995
AT1G03730	8.92106	8.78926	8.67571	8.79534	8.87542	9.15365	8.76718	8.98594	8.94555	0.22598
AT1G03740	7.1775	7.29913	7.14974	7.20879	7.18579	7.48718	6.93598	7.24079	7.21244	0.977617
AT1G03750	5.99779	6.18682	5.83144	6.00535	6.23374	6.05024	6.09153	5.78868	6.04105	0.807697
AT1G03760	6.78117	7.41124	6.98744	7.05995	7.3744	7.12405	7.21214	7.00004	7.17766	0.603851
AT1G03770	5.0296	5.44047	5.39793	5.28933	5.56373	4.92162	4.88176	4.93065	5.07444	0.351272
AT1G03780	9.0571	8.83064	8.87279	8.92018	9.30948	8.81151	9.70172	8.66523	9.12199	0.466479
AT1G03790	6.08422	5.69026	5.71048	5.82832	5.60808	5.72638	5.76767	5.78297	5.72128	0.496343
AT1G03820	7.43207	7.09946	7.05041	7.19398	7.46427	7.15098	7.34468	7.03585	7.24894	0.737587
AT1G03830	7.47997	7.3474	7.37497	7.40078	7.54855	7.45163	7.36371	7.42926	7.44829	0.434705
AT1G03840	4.44978	4.43203	4.32529	4.40237	4.12204	4.33975	4.7067	4.38939	4.38947	0.924369
AT1G03850	4.53584	5.03829	4.88381	4.81931	5.75186	4.84572	4.93406	4.99213	5.13094	0.27961
AT1G03860	10.9897	10.727	11.0499	10.9222	10.8495	10.8714	10.8173	11.083	10.9053	0.892338
AT1G03870	6.50686	7.18769	6.38867	6.69441	7.2905	5.68349	6.93231	5.93768	6.46099	0.633978
AT1G03880	4.41845	4.17966	4.34194	4.31335	4.49736	4.43378	4.16316	4.26018	4.33862	0.818366
AT1G03890	4.58096	4.36939	4.38982	4.44672	4.39687	4.44098	4.57481	4.45498	4.46691	0.809836
AT1G03900	9.31692	9.35387	9.23105	9.30061	9.29538	9.60008	9.56905	9.6505	9.52875	0.0579215
AT1G03905	5.10303	5.0377	5.17844	5.10639	5.0134	4.99776	4.51707	4.85604	4.84607	0.105599
AT1G03910	9.80506	9.98289	9.93432	9.90742	10.0698	9.89728	10.0201	10.0968	10.021	0.169794
AT1G03920	6.14363	5.98034	6.18293	6.1023	6.05536	6.08203	5.95357	5.8783	5.99231	0.229432
AT1G03930	6.46557	6.39976	6.4744	6.44658	6.51587	6.83885	6.43066	6.62619	6.60289	0.174263
AT1G03940	8.46684	8.91657	9.21337	8.86559	6.23912	6.99531	8.73771	6.36872	7.08521	0.0470931
AT1G03950	6.46653	6.60727	6.49388	6.52256	6.87754	6.14309	6.19358	6.51581	6.4325	0.638904
AT1G03960	6.20746	6.11313	6.11021	6.1436	6.18298	6.33261	6.20005	6.09249	6.20203	0.368862
AT1G03980	6.08584	5.73523	6.07632	5.9658	6.12598	5.94955	5.68602	5.80836	5.89248	0.647127
AT1G03980	6.77861	7.07558	6.9552	6.93647	6.8842	6.78352	7.09059	6.88356	6.91047	0.821067
AT1G03990	6.68919	6.44737	6.66737	6.60131	6.39916	6.3357	6.33773	6.70808	6.44517	0.242325
AT1G04000	8.34675	8.61361	8.59733	8.51923	8.63349	8.40979	8.32221	8.5491	8.47865	0.731994
AT1G04010	7.30417	7.14944	7.09353	7.18238	7.8195	7.05129	7.04473	7.62628	7.38545	0.391259
AT1G04020	10.0713	9.2716	9.94086	9.76127	9.37852	9.41659	10.2958	10.0633	9.78856	0.939111
AT1G04030	6.82555	7.19792	7.2209	7.08146	7.13183	6.98112	6.93255	7.10778	7.03832	0.776529
AT1G04040	6.34767	6.7136	6.11125	6.39084	6.21968	6.14647	6.65288	6.12196	6.28525	0.649649
AT1G04050	6.11439	6.27525	6.09236	6.16067	6.05956	6.12917	5.38124	6.18812	5.93952	0.330975
AT1G04050	7.44879	7.77807	7.52036	7.5824	7.93414	7.4884	7.52579	7.84079	7.69728	0.478389
AT1G04070	7.61461	7.38839	7.9271	7.64337	7.7777	7.22982	8.20034	8.04484	7.81317	0.549049
AT1G04080	10.057	9.9353	10.031	10.0077	10.0152	9.92145	10.4695	10.1077	10.1285	0.396768
AT1G04090	5.44714	5.38795	5.35704	5.39737	5.66775	5.453	5.28526	5.53251	5.48463	0.363834
AT1G04100	7.46302	7.39638	7.33366	7.39769	7.39828	7.26434	7.22723	7.29818	7.29701	0.115469
AT1G04110	7.37516	7.55654	7.65007	7.52726	7.3727	7.58476	7.18413	8.01063	7.53806	0.958412
AT1G04120	9.33113	9.33349	9.23386	9.2995	9.29098	9.08397	9.50946	9.09765	9.24551	0.637355
AT1G04130	7.46763	7.02795	7.42079	7.30546	7.0683	6.95612	7.57888	7.42632	7.2574	0.821967
AT1G04140	9.3918	9.50006	9.47005	9.45397	9.60757	9.35081	9.07129	9.55026	9.39498	0.666373
AT1G04150	7.05456	6.3295	6.91985	6.76797	6.14971	6.74175	6.4215	7.00043	6.57835	0.545987
AT1G04160	6.36187	6.22981	6.63037	6.40735	6.60348	6.6522	6.14338	6.61026	6.50233	0.597659
AT1G04170	11.0232	10.8077	10.9865	10.9392	10.9319	11.0248	10.8464	11.0813	10.9711	0.723387
AT1G04180	4.35377	4.12119	4.13991	4.20496	4.20526	4.28757	4.10314	4.2859	4.22047	0.86786
AT1G04190	9.6909	9.37559	9.73903	9.60184	9.53416	9.47602	9.84985	9.57057	9.60765	0.969123
AT1G04200	7.66449	7.97562	7.74381	7.79464	8.13168	7.89403	8.13285	7.8005	7.98977	0.187192
AT1G04220	8.38315	8.22336	8.49252	8.36634	8.15559	7.88964	8.44422	8.14222	8.15792	0.191954
AT1G04230	7.90632	8.06827	7.99837	7.99099	8.20654	8.00421	8.05933	8.14723	8.10433	0.145272
AT1G04240	5.96181	5.5366	5.85613	5.78485	5.51409	5.61446	5.12081	5.74797	5.49933	0.186406
AT1G04250	8.78316	8.39394	8.75669	8.6446	8.39843	8.07941	8.77819	9.05628	8.57808	0.80023
AT1G04260	8.4253	8.92957	8.80948	8.72145	8.7455	8.7365	8.90345	9.1889	8.89359	0.407696
AT1G04270	12.4152	12.5366	12.6842	12.5453	12.3914	12.4788	12.6904	12.5178	12.5196	0.808998
AT1G04290	8.67848	8.25405	8.69651	8.54301	8.50038	8.43137	8.54162	8.50832	8.49542	0.774666
AT1G04300	8.33412	8.84116	8.50119	8.55882	8.74649	8.40681	8.70874	8.56406	8.60652	0.794561
AT1G04310	7.75867	8.07817	7.6813	7.83938	7.90419	7.5408	7.39866	7.80868	7.66308	0.346348
AT1G04330	4.2449	4.15875	4.15382	4.18582	4.26527	4.13413	3.95556	4.08951	4.11112	0.346489
AT1G04340	9.52828	9.40287	9.71101	9.54739	9.71659	9.36734	9.42978	9.77405	9.57194	0.863238
AT1G04350	6.39902	6.79867	6.72361	6.64044	6.75217	5.99436	6.33131	6.15088	6.30718	0.164333
AT1G04360	5.75789	5.9291	5.6805	5.78916	5.86649	5.81927	5.71442	5.69096	5.77279	0.857809
AT1G04380	3.93168	4.02599	4.00778	3.98848	3.90311	4.04919	4.13532	4.01829	4.02647	0.529899
AT1G04390	7.38012	7.4296	7.40771	7.40581	7.55148	7.35408	7.24347	7.28924	7.35957	0.549136
AT1G04400	9.81939	10.5861	9.75482	10.0534	10.5541	10.7737	10.2598	9.83708	10.3562	0.4166
AT1G04410	12.1258	12.2152	12.1105	12.1505	12.4144	12.3299	12.4874	12.3763	12.402	0.00327268
AT1G04420	8.89151	9.36112	9.12321	9.12528	9.242	9.04208	9.04254	9.07806	9.10117	0.879387
AT1G04430	9.53614	9.32585	9.83716	9.56639	9.24889	9.5847	9.14251	9.74182	9.42948	0.534364
AT1G04440	7.67018	8.13063	7.85181	7.8842	7.98383	7.81241	8.18216	7.74911	7.93188	0.787709
AT1G04470	3.96919	4.00264	3.81747	3.92977	3.85677	3.94606	3.90168	3.7387	3.8608	0.392522
AT1G04480	12.1739	12.2411	12.2773	12.2308	12.1761	12.049	12.3616	12.3981	12.2462	0.86873
AT1G04490	3.92202	3.84213	3.80075	3.85497	3.78877	3.89089	4.06116	4.04216	3.94574	0.279744
AT1G04500	4.10976	4.11648	4.23654	4.15426	3.90416	4.13044	3.97125	3.9216	3.98186	0.0474875
AT1G04510	9.89776	9.89496	9.90415	9.89896	9.97113	9.97836	9.82892	10.0611	9.95988	0.295548
AT1G04520	9.46759	9.00006	9.45368	9.30711	9.17594	9.14638	9.2713	9.75996	9.33839	0.88776
AT1G04530	9.2661	9.7096	9.29545	9.42372	9.65687	9.40742	9.39994	9.20406	9.41707	0.970986
AT1G04540	5.83541	5.75966	5.80746	5.80084	5.76113	5.62639	6.14557	5.95039	5.87087	0.583655
AT1G04550	8.00375	8.33984	8.32036	8.22132	8.27278	7.85176	8.18686	8.1433	8.11368	0.487796
AT1G04560	5.51206	5.66549	5.53562	5.57106	5.69238	5.59186	5.45453	5.55599	5.57369	0.970831
AT1G04580	6.86683	6.67703	6.81928	6.78772	6.79559	6.83338	6.85066	6.85229	6.83298	0.513252
AT1G04590	9.20766	9.35142	9.50936	9.35615	9.49714	9.18446	9.37229	9.70899	9.44072	0.573263
AT1G04600	4.44431	4.34554	4.36517	4.38501	4.31691	4.39762	4.44575	4.33646	4.37419	0.808041
AT1G04610	5.30976	5.03093	5.14901	5.16324	5.09456	5.07564	5.19298	5.25299	5.15404	0.925764
AT1G04620	7.63352	7.24496	7.52455	7.46768	7.80062	8.73326	7.83883	7.85996	8.05817	0.0750786
AT1G04630	4.39691	4.17782	4.14194	4.23889	4.30415	4.15513	4.18608	4.21396	4.21483	0.799786
AT1G04640	7.32581	7.93199	7.28383	7.51388	8.04806	7.75145	8.11724	7.45673	7.84337	0.272522
AT1G04645	7.59153	6.20119	8.59372	7.46215	8.76994	7.18006	6.36132	6.98441	7.32393	0.880481
AT1G04650	6.68288	6.28516	6.56637	6.51147	6.64626	6.718	6.83396	6.53873	6.68424	0.283176
AT1G04660	8.50339	8.36253	8.17854	8.34815	8.29382	8.40662	8.21639	7.68784	8.15117	0.339479
AT1G04670	3.59998	3.70409	3.76701	3.69036	3.73026	3.64062	3.58878	3.95253	3.72805	0.705984
AT1G04680	10.8801	10.6904	11.0051	10.8585	10.7785	11.0639	10.5647	10.9416	10.8371	0.885937
AT1G04690	11.2087	10.9315	11.4236	11.1879	11.0816	11.1018	11.0622	11.4022	11.162	0.8833
AT1G04700	5.70407	5.47598	5.79911	5.65972	5.85182	5.41389	5.68828	5.66479	5.6547	0.97115
AT1G04710	8.60501	8.93652	8.92488	8.82214	8.80394	8.78822	9.01666	8.80493	8.85344	0.813364
AT1G04730	8.12504	7.76215	8.21697	8.03472	7.62185	7.87978	7.60749	7.75547	7.71615	0.13318
AT1G04750	10.6471	10.3342	10.4457	10.4757	10.4018	10.574	10.6606	10.4662	10.5257	0.670584
AT1G04760	8.15411	7.97888	8.39202	8.175	8.09851	8.3123	7.98054	8.28445	8.16895	0.968508
AT1G04770	7.48839	7.69676	8.25708	7.81408	7.49395	7.32829	7.28406	7.55602	7.41558	0.219172
AT1G04780	8.42858	8.43673	8.54603	8.47045	8.38395	8.50124	8.77893	8.67401	8.58453	0.299516
AT1G04790	7.69896	8.28684	8.01086	7.99889	8.36344	8.10479	8.05506	7.96225	8.12139	0.565298
AT1G04800	7.89029	7.83933	7.7596	7.82974	8.03465	7.85962	7.50491	7.76709	7.79157	0.761639
AT1G04810	8.66908	9.09059	9.0085	8.92272	9.18587	8.87856	9.44859	8.96517	9.11955	0.329329
AT1G04820	12.2137	11.9538	12.3247	12.1641	11.8237	12.3219	11.9241	12.4079	12.1194	0.815308
AT1G04830	8.0187	8.46969	8.24226	8.24355	8.27304	8.01351	8.07417	8.03943	8.10004	0.393417
AT1G04840	4.62378	4.39959	4.399	4.47412	4.48237	4.76214	4.4369	4.71066	4.59802	0.313299
AT1G04850	9.21171	9.25143	9.38336	9.28217	9.42916	9.21045	9.41199	9.29136	9.33574	0.499062
AT1G04860	7.94734	7.88004	7.995	7.94079	7.99156	7.83712	8.10941	8.11149	8.0124	0.377363
AT1G04870	9.56693	9.534	9.7719	9.62428	9.9659	9.41752	9.64894	10.0383	9.76766	0.422854
AT1G04880	5.96537	5.74622	5.95141	5.88767	7.00254	5.8665	5.55398	6.42214	6.21129	0.389164
AT1G04900	7.6732	7.68567	7.89475	7.75121	8.13316	7.97769	8.07104	8.0889	8.0677	0.0309546
AT1G04910	8.74303	8.56643	8.86175	8.72374	9.12657	8.86012	8.91221	8.90272	8.9504	0.0994049
AT1G04920	5.90687	5.71899	5.83849	5.82145	5.60012	5.63353	5.85124	5.62542	5.67758	0.133587
AT1G04930	7.08067	6.83095	7.17014	7.02726	6.99081	6.77532	6.84703	7.18046	6.9484	0.587851
AT1G04940	7.52204	7.33092	7.56147	7.47148	7.49538	7.50582	7.48365	7.88607	7.59273	0.362957
AT1G04950	8.62396	8.7839	8.60402	8.67062	8.71176	8.80377	8.59981	8.65254	8.69197	0.780598
AT1G04960	8.1412	8.39414	8.4684	8.33458	8.41853	8.04433	8.43999	8.5083	8.35279	0.904444
AT1G04970	8.01923	8.30888	8.21414	8.18075	8.21829	7.94455	8.29953	8.08335	8.13643	0.718374
AT1G04980	7.54873	6.76801	7.57731	7.29802	7.65102	6.53876	6.3275	7.11142	6.90718	0.372588
AT1G04985	8.30542	8.68022	8.47095	8.48553	8.48901	8.34805	8.70396	8.60673	8.53694	0.719202
AT1G04990	7.11025	7.12031	6.92032	7.05029	7.19853	7.6703	7.35097	7.42532	7.41128	0.0295039
AT1G05000	6.55152	5.99652	6.4631	6.33705	6.33415	6.33673	6.2372	6.43456	6.33566	0.994393
AT1G05010	7.81441	7.96325	7.66681	7.81482	7.70607	7.68784	7.01327	7.58178	7.49724	0.154421
AT1G05020	5.28554	5.26943	5.26282	5.2726	5.64498	5.32401	5.05772	5.37288	5.3499	0.566516
AT1G05030	7.75667	7.43006	7.65912	7.61528	7.77892	7.56655	7.49381	7.55923	7.59963	0.898958
AT1G05040	4.79381	4.70677	4.68316	4.72791	4.75425	4.83769	4.80291	4.73543	4.78257	0.255952
AT1G05055	8.59128	8.27036	8.53658	8.46607	8.39912	8.34299	8.36463	8.67324	8.445	0.874516
AT1G05060	7.6299	7.76977	7.76809	7.72259	7.64168	7.73511	7.82884	7.75527	7.74022	0.783263
AT1G05070	8.37194	8.01113	8.37613	8.25307	8.44619	8.16987	8.47772	8.47058	8.39109	0.393581
AT1G05100	6.33068	6.26361	6.58982	6.39471	6.48394	6.19382	6.82906	6.46969	6.49413	0.570354
AT1G05120	7.74045	7.78989	7.76425	7.76486	7.82065	8.03285	7.57305	8.09853	7.88127	0.39995
AT1G05135	4.18897	4.0605	3.9438	4.06442	3.79407	4.24421	3.99149	3.97272	4.00063	0.607748
AT1G05140	8.67265	9.23014	8.7849	8.8959	9.35175	9.04869	9.26755	8.72809	9.09902	0.404576
AT1G05150	8.90266	8.96047	8.92711	8.93008	8.99724	9.04418	8.97333	8.86388	8.96966	0.395985
AT1G05160	7.08673	7.50105	7.20297	7.26359	7.58975	7.31282	7.45006	7.0069	7.33988	0.682243
AT1G05170	7.6974	7.72311	7.76926	7.72992	7.37075	7.674	7.58549	7.55118	7.54536	0.0571992
AT1G05180	9.80295	9.65024	9.72353	9.72557	9.67391	9.54161	9.7858	9.75958	9.69023	0.637357
AT1G05190	10.6993	11.1031	10.7042	10.8355	11.1097	11.0751	11.0203	10.8031	11.0021	0.347818
AT1G05200	7.25468	6.45841	7.23299	6.98202	6.58893	6.88912	6.90567	6.89529	6.81975	0.604476
AT1G05205	9.2326	9.00422	9.312	9.18294	9.58011	9.04904	9.84766	9.25305	9.43247	0.272844
AT1G05210	9.2881	9.2315	9.42126	9.31362	9.0453	9.15057	9.45311	9.49626	9.28631	0.836527
AT1G05230	8.9644	8.9138	8.99726	8.95849	8.73351	8.92742	9.25257	8.88456	8.94951	0.940728
AT1G05250	4.57497	4.58609	4.47909	4.54672	4.59424	4.51025	4.4747	4.59598	4.54379	0.951613
AT1G05260	7.32114	6.31414	7.91458	7.18329	8.66572	7.02999	6.37687	6.47443	7.13675	0.950026
AT1G05270	7.58651	7.39786	7.47141	7.48526	7.54948	7.58411	6.64857	7.511	7.32329	0.530464
AT1G05280	4.34425	4.23239	4.10332	4.22666	4.13498	4.2822	4.38608	4.39342	4.29917	0.47094
AT1G05290	4.03681	4.01669	3.94229	3.9986	3.98757	3.87805	3.92638	3.84235	3.90859	0.0890648
AT1G05300	5.14053	4.91642	4.96491	5.00729	4.82354	4.91243	5.97496	5.28571	5.24916	0.430107
AT1G05310	4.60097	4.54842	4.52394	4.55778	4.53027	4.32689	4.50769	4.68653	4.51284	0.59484
AT1G05320	8.82604	8.41243	8.38937	8.54261	8.331	8.50524	8.68108	8.1232	8.41013	0.51122
AT1G05330	4.86447	4.75888	4.82249	4.81528	4.73226	4.79924	4.80894	4.74504	4.77137	0.300328
AT1G05340	5.07326	5.36084	5.04947	5.16119	5.15672	5.21392	6.33753	5.04229	5.43761	0.438702
AT1G05350	8.1307	7.9799	8.0956	8.06873	8.32071	7.98454	8.32188	8.27625	8.22585	0.158353
AT1G05360	8.20622	8.06035	8.28273	8.1831	8.0547	8.09335	8.15976	8.14518	8.11325	0.40072
AT1G05370	7.01411	6.77402	6.96808	6.91874	6.77139	7.11606	6.97608	7.19767	7.0153	0.453356
AT1G05380	8.77657	8.7585	8.84529	8.79346	8.55027	8.73451	8.39879	8.58553	8.56728	0.0397902
AT1G05385	7.24982	7.73972	7.6221	7.53721	7.53784	7.49392	7.4938	7.40249	7.48201	0.746569
AT1G05400	5.89708	5.85613	5.85391	5.86904	5.89206	5.71083	5.50955	5.91282	5.75632	0.317413
AT1G05410	7.52471	7.6627	7.56119	7.58287	7.7397	7.42202	7.51294	7.84871	7.63084	0.677201
AT1G05430	8.85009	8.4849	8.63325	8.65608	8.64203	8.57818	8.69781	8.54802	8.61651	0.750818
AT1G05440	8.02771	7.80511	8.0889	7.9739	8.17092	8.06448	7.87588	8.15816	8.06736	0.440917
AT1G05450	4.77326	4.74702	4.75919	4.75983	4.57137	4.74466	4.55262	4.89725	4.69147	0.461897
AT1G05460	6.75774	7.22183	7.17199	7.05052	7.49948	6.74178	7.56255	7.17519	7.24475	0.452748
AT1G05470	6.7435	6.98336	6.92385	6.88357	7.12081	7.07613	6.88618	7.16537	7.06212	0.125872
AT1G05480	9.15527	8.48227	9.06541	8.90098	9.27412	9.14997	8.95833	9.15846	9.13522	0.384239
AT1G05490	7.07859	6.2852	6.73079	6.69819	6.69844	7.34504	6.03931	6.97403	6.7642	0.861223
AT1G05500	8.3617	8.15131	8.14848	8.2205	8.04076	8.31416	8.19781	8.42885	8.24539	0.82826
AT1G05510	5.93957	5.68803	5.78167	5.80309	5.38726	5.81884	5.62979	5.47563	5.57788	0.119023
AT1G05520	9.17455	8.97	9.27845	9.141	8.9824	8.95993	9.10149	9.29641	9.08506	0.660402
AT1G05530	3.5975	3.76768	3.75711	3.70743	3.77637	3.72153	3.66291	3.62628	3.69677	0.877533
AT1G05540	8.79918	8.18194	8.74692	8.57601	8.66677	8.39626	8.25321	8.34397	8.41505	0.514726
AT1G05550	6.52443	6.1083	6.64222	6.42499	6.06381	6.3006	6.12467	6.10968	6.14969	0.225295
AT1G05560	6.09684	6.72401	6.09735	6.30607	6.85696	6.48943	7.17898	6.79469	6.83001	0.111473
AT1G05570	9.03772	9.23897	8.99883	9.09184	9.16923	9.27058	9.39078	8.87499	9.17639	0.553669
AT1G05575	4.51402	5.21888	4.33311	4.68867	4.37854	4.90909	4.46206	4.36655	4.52906	0.631777
AT1G05577	4.54754	4.56747	4.54765	4.55422	4.53859	4.48084	4.24481	4.43626	4.42513	0.135074
AT1G05590	6.89717	6.47941	6.50219	6.62626	7.0005	6.87381	7.4885	6.95526	7.07952	0.0684322
AT1G05600	7.25527	7.5648	7.36326	7.39444	7.43683	7.35437	7.3313	7.35395	7.36911	0.80943
AT1G05610	5.04502	4.85816	4.98733	4.96351	5.23865	4.89447	4.99781	5.06663	5.04939	0.388844
AT1G05620	8.97061	9.08976	9.16193	9.0741	8.98488	9.23565	9.37342	9.31233	9.22657	0.19747
AT1G05630	6.51516	6.96239	7.09593	6.85783	6.9708	6.9259	6.99932	6.4641	6.84003	0.938456
AT1G05650	3.63348	3.5914	3.63286	3.61925	3.69999	3.62884	3.63898	3.58633	3.63853	0.513379
AT1G05670	5.62835	5.67303	5.96789	5.75642	5.62953	5.8229	4.98835	5.60709	5.51197	0.301386
AT1G05680	6.11786	7.21127	5.92104	6.41672	7.00192	6.21371	6.72062	6.28761	6.55597	0.774443
AT1G05690	6.60778	6.43468	6.26275	6.43507	6.63573	6.48251	6.4082	6.3509	6.46933	0.786458
AT1G05700	4.51146	4.43455	4.33248	4.42617	4.07015	4.61804	4.41493	4.43824	4.38534	0.76113
AT1G05710	9.28013	9.01938	9.14043	9.14665	9.19263	8.995	9.35038	9.31554	9.21339	0.57131
AT1G05720	9.31896	9.4979	9.57725	9.4647	9.65921	9.54829	10.0343	9.58138	9.70579	0.13701
AT1G05740	4.62757	4.42579	4.55779	4.53705	4.65385	4.56048	4.44865	4.54579	4.55219	0.845227
AT1G05750	6.51945	6.50506	6.43504	6.48652	6.7039	6.75374	6.28672	6.55574	6.57503	0.466893
AT1G05760	6.42149	6.39836	6.40239	6.40741	6.48252	6.41861	6.89986	6.72313	6.63103	0.137245
AT1G05770	5.52468	5.51674	5.24438	5.4286	5.44357	5.66484	5.72751	5.70549	5.63536	0.143566
AT1G05790	7.72076	8.13191	7.92537	7.92601	8.0114	7.9429	7.98885	7.85998	7.95078	0.857056
AT1G05800	4.30175	4.13721	4.14116	4.19337	4.12158	4.20761	4.29552	4.3166	4.23533	0.580219
AT1G05805	7.14911	7.80012	7.34453	7.43125	7.6602	8.01109	7.81736	7.37063	7.71482	0.297756
AT1G05810	6.16306	6.60812	6.41109	6.39409	6.52896	6.75487	6.422	6.23282	6.48466	0.617302
AT1G05840	7.70221	8.18921	7.76138	7.88426	7.79198	7.81199	7.89503	7.46322	7.74056	0.47659
AT1G05850	11.1538	10.952	11.0915	11.0658	11.0409	11.0148	11.0621	10.8266	10.9861	0.371594
AT1G05860	6.10738	6.25027	6.11614	6.15793	5.75357	5.9762	6.27404	6.21546	6.05482	0.467268
AT1G05880	5.83651	5.80304	5.80331	5.81428	5.69492	5.6964	5.62742	5.83524	5.7135	0.101197
AT1G05890	7.9567	8.22474	7.95999	8.04714	8.28489	8.11989	7.60709	7.81532	7.9568	0.631185
AT1G05900	5.95817	6.02108	6.02263	6.00063	6.18639	6.07627	5.97344	5.87429	6.0276	0.723224
AT1G05910	9.14613	8.8575	9.12577	9.04314	9.32865	9.09952	8.9649	9.0082	9.10032	0.664778
AT1G05920	5.28645	4.95264	4.8709	5.03666	5.17134	5.19755	4.92551	4.79262	5.02176	0.93032
AT1G05940	9.30699	9.79963	9.37586	9.49416	9.31232	9.34292	9.35632	9.35925	9.3427	0.429199
AT1G05950	7.55213	7.23965	7.55649	7.44942	7.48838	7.28449	7.1794	7.21336	7.29141	0.282894
AT1G05960	8.17396	8.14233	8.24251	8.18627	8.20409	7.91313	8.30519	8.14801	8.1426	0.648429
AT1G05990	3.59836	3.61846	3.64644	3.62109	3.63039	3.60274	3.4769	3.74927	3.61482	0.91962
AT1G06000	10.6445	10.3456	10.9443	10.6448	9.47808	9.38823	10.065	10.6795	9.9027	0.0896776
AT1G06010	8.36878	8.76177	8.68892	8.60649	8.9546	8.67996	8.76627	8.76453	8.79134	0.263482
AT1G06020	4.79578	4.53025	4.72332	4.68312	4.604	4.70262	4.36178	4.31714	4.49639	0.187657
AT1G06040	11.5817	11.7959	11.5241	11.6339	10.3809	10.4408	11.1334	11.4598	10.8537	0.0549114
AT1G06050	7.40221	7.56146	7.60919	7.52429	7.37036	7.48624	7.80139	7.78044	7.60961	0.525588
AT1G06060	7.54218	7.8536	7.56987	7.65522	7.8798	7.75973	8.05034	7.80359	7.87337	0.147162
AT1G06070	8.70268	8.83491	8.74955	8.76238	8.70944	8.73945	9.20609	8.9764	8.90785	0.305909
AT1G06080	8.76321	8.95525	8.72532	8.81459	8.49363	8.79325	8.50719	8.57782	8.59297	0.078907
AT1G06100	6.39845	5.86073	6.64036	6.29985	5.60209	5.75463	6.36436	6.504	6.05627	0.482919
AT1G06110	8.66421	9.05469	8.53275	8.75055	9.06102	9.19948	9.22859	8.56975	9.01471	0.284107
AT1G06120	5.14949	5.06359	4.93315	5.04874	5.08129	5.35453	5.04082	5.19605	5.16817	0.261623
AT1G06130	7.34005	7.80663	7.60116	7.58261	7.77415	7.56237	7.72087	7.78143	7.7097	0.452878
AT1G06140	6.19386	6.05704	6.09295	6.11462	6.18123	6.12512	6.06528	6.18084	6.13812	0.660882
AT1G06150	6.4075	6.40505	6.40196	6.40484	6.48516	6.4303	6.24021	6.30857	6.36606	0.53762
AT1G06160	4.69797	4.54353	4.38251	4.54134	4.64328	4.48139	4.46993	4.50512	4.52493	0.880283
AT1G06170	6.63959	5.82484	7.38597	6.6168	8.47312	6.5567	5.27243	5.22853	6.3827	0.802819
AT1G06180	7.79808	7.88965	7.86485	7.85086	7.44652	7.28156	7.92808	8.30362	7.73994	0.667345
AT1G06190	8.65345	8.92307	8.80921	8.79524	8.8257	8.84863	8.95558	8.95285	8.89569	0.33009
AT1G06200	9.22687	9.19295	9.44257	9.28746	9.4261	9.13826	9.3493	9.55098	9.36616	0.530147
AT1G06210	8.88573	8.51846	8.79819	8.73413	8.56066	8.56661	8.49274	8.75379	8.59345	0.338859
AT1G06220	10.6731	10.4623	10.6384	10.5913	10.6876	10.5836	10.9013	10.7857	10.7396	0.177624
AT1G06225	3.4725	3.35772	3.41861	3.41628	3.31594	3.53003	3.57031	3.54113	3.48935	0.331058
AT1G06230	8.94046	9.19727	9.16931	9.10234	9.37144	9.18746	9.40701	9.12338	9.27232	0.180048
AT1G06240	8.045	7.86179	8.04099	7.98259	7.95807	7.96553	7.67204	7.97768	7.89333	0.392524
AT1G06250	4.88846	4.13729	5.03856	4.6881	5.86569	4.49318	4.19841	4.46902	4.75658	0.889401
AT1G06260	5.9591	5.87095	5.7951	5.87505	5.73808	6.08391	6.12797	6.44766	6.0994	0.223067
AT1G06270	7.04933	6.96853	6.94136	6.98641	6.9859	7.04869	6.56832	7.1459	6.9372	0.730236
AT1G06310	5.32663	5.39643	5.36122	5.36143	5.52994	5.57772	5.49299	5.30395	5.47615	0.150858
AT1G06320	6.254	5.94287	6.02712	6.07466	6.18143	6.11441	6.26707	5.67088	6.05845	0.924326
AT1G06340	4.99239	5.15119	5.07453	5.0727	4.81786	5.09324	4.81609	5.21146	4.98466	0.46634
AT1G06350	9.80152	9.80749	10.0044	9.87114	9.73957	9.70177	9.83552	9.56325	9.71003	0.132467
AT1G06380	8.45442	8.00664	8.37432	8.27846	8.23902	8.49801	8.68481	8.68352	8.52634	0.224838
AT1G06390	8.93503	9.20229	9.06606	9.06779	9.21439	9.31194	8.99615	9.28602	9.20213	0.262278
AT1G06400	9.67879	10.1161	9.73634	9.84374	9.93765	9.94681	9.93244	10.006	9.95573	0.500738
AT1G06410	10.0159	10.0294	9.92457	9.98997	10.4746	10.1707	9.58213	9.92566	10.0383	0.816554
AT1G06420	8.28536	7.8851	8.1763	8.11559	8.73258	8.36434	8.52375	8.10187	8.43063	0.138874
AT1G06430	7.97322	8.18707	8.26181	8.1407	7.68725	7.08433	7.08004	8.09716	7.48719	0.0731054
AT1G06440	5.24621	5.27323	5.26678	5.26207	5.35447	5.55504	5.11135	5.12156	5.2856	0.838749
AT1G06450	8.05113	8.52043	8.40318	8.32491	8.37611	8.09192	8.05319	8.50745	8.25717	0.723565
AT1G06460	8.32204	7.61025	7.92244	7.95158	7.61942	9.21247	8.55139	7.88835	8.31791	0.418183
AT1G06470	8.7745	8.47068	8.81846	8.68788	8.60986	8.93451	8.5411	8.74682	8.70807	0.891635
AT1G06490	7.15797	6.79326	6.84395	6.93173	6.65369	6.75031	6.78929	6.99376	6.79676	0.380039
AT1G06500	7.78822	7.8062	7.95672	7.85038	8.18983	7.80036	8.20163	8.1337	8.08138	0.0931018
AT1G06510	7.03696	7.23662	7.23761	7.1704	7.01568	6.91502	7.13241	7.0141	7.0193	0.138623
AT1G06520	6.75471	6.1207	8.00816	6.96119	8.17751	6.56157	5.67125	6.16164	6.64299	0.699611
AT1G06530	9.51052	9.37439	9.45854	9.44782	9.41968	9.36334	9.45553	9.69682	9.48384	0.686297
AT1G06540	5.8817	5.85717	5.7704	5.83642	5.62953	5.48232	5.62511	5.8372	5.64354	0.0725064
AT1G06550	10.1443	9.74051	10.1873	10.024	9.65718	9.60323	9.82363	9.96075	9.7612	0.199252
AT1G06560	7.60341	7.77064	7.76259	7.71221	7.96062	7.73432	7.36185	7.88662	7.73585	0.877688
AT1G06570	7.30593	9.02132	7.73103	8.01943	7.53174	6.63636	7.33637	7.62478	7.28232	0.288266
AT1G06580	5.3257	5.42597	5.38811	5.37992	5.84124	5.42027	5.20527	5.48389	5.48767	0.479235
AT1G06590	7.33431	7.31976	7.31616	7.32341	7.14221	7.37772	7.17732	7.13478	7.20801	0.137143
AT1G06620	4.46433	5.10643	4.78944	4.78673	4.42815	4.36066	4.79437	4.41463	4.49945	0.261537
AT1G06630	8.37643	8.78019	8.56927	8.5753	8.5745	8.31937	8.38734	8.45459	8.43395	0.355329
AT1G06640	6.24614	5.88506	6.48179	6.20433	6.00831	6.05741	6.2913	6.32642	6.17086	0.872764
AT1G06650	6.29657	6.9984	6.51321	6.60273	6.74072	6.52247	6.77801	5.9211	6.49057	0.71286
AT1G06670	9.22817	9.19387	9.24421	9.22209	9.30146	9.0762	9.6546	9.27842	9.32767	0.445599
AT1G06680	12.4424	12.565	12.4591	12.4888	12.3015	12.5083	12.2698	12.1924	12.318	0.0843662
AT1G06690	7.49901	7.79612	7.80469	7.69994	7.55979	7.44069	7.71901	8.02841	7.68698	0.939387
AT1G06700	9.52557	9.65308	9.34144	9.5067	9.77534	9.7958	9.65582	9.48317	9.67753	0.209802
AT1G06710	6.3813	6.17599	5.99329	6.18353	6.33453	6.31435	5.38815	6.04126	6.01957	0.541636
AT1G06720	8.01689	8.01493	8.3638	8.13188	8.39934	8.1048	8.34103	8.30924	8.2886	0.316998
AT1G06730	6.97296	7.00405	7.18017	7.0524	7.44108	6.91712	6.55285	7.23219	7.03581	0.939525
AT1G06740	7.74543	7.75678	7.63352	7.71191	7.87795	7.63487	7.58181	7.75351	7.71204	0.998763
AT1G06750	4.53233	4.48621	4.2366	4.41838	4.39954	4.40108	4.39112	4.43806	4.40745	0.916432
AT1G06760	11.9498	11.5466	11.8778	11.7914	11.974	12.0957	11.9136	12.0497	12.0083	0.216244
AT1G06770	7.7199	7.85319	7.87023	7.81444	7.81749	7.69395	7.74391	7.82874	7.77102	0.493292
AT1G06780	8.33831	8.21252	8.48363	8.34482	8.6508	8.12274	9.15596	8.63582	8.64133	0.261824
AT1G06790	8.54516	8.15912	8.5412	8.41516	8.41522	8.39234	8.74509	8.61658	8.54231	0.457594
AT1G06800	6.0618	6.18561	6.13628	6.12789	5.75297	6.29448	6.13608	6.10423	6.07194	0.667263
AT1G06810	4.25458	4.15023	4.1255	4.17677	4.09302	4.23417	4.02948	4.05003	4.10167	0.271439
AT1G06820	8.29937	8.42573	8.51559	8.41357	8.66356	8.25065	8.10033	8.32267	8.3343	0.584986
AT1G06830	5.78236	5.57314	5.55197	5.63582	5.44706	5.4893	5.76311	5.79208	5.62289	0.915684
AT1G06840	6.71663	6.92588	6.67148	6.77133	6.87545	6.76938	7.1426	6.74369	6.88278	0.39659
AT1G06850	6.48305	6.36561	6.69304	6.5139	6.2365	6.60246	6.69721	6.71663	6.5632	0.751229
AT1G06870	9.16551	9.22734	8.88143	9.09143	9.07089	9.39343	8.89981	8.76665	9.03269	0.747033
AT1G06890	9.33023	9.04396	9.34479	9.23966	9.45695	9.56554	9.10311	9.65828	9.44597	0.243347
AT1G06900	9.16943	8.92109	9.0084	9.03297	9.12762	8.9268	8.68109	9.16505	8.97514	0.68208
AT1G06930	6.41527	6.22927	6.15989	6.26815	6.05611	6.30835	5.99508	6.04316	6.10067	0.17231
AT1G06950	9.90437	10.2406	10.105	10.0834	10.2881	10.2788	10.3705	10.132	10.2673	0.190774
AT1G06960	8.28293	8.55849	8.39243	8.41128	9.05726	8.53351	8.8741	8.68292	8.78695	0.04379
AT1G06970	4.61011	4.58849	4.72864	4.64241	4.66482	4.75467	4.81276	4.52662	4.68972	0.561592
AT1G06980	6.0879	6.00078	5.96672	6.01846	6.00023	5.86232	6.20351	6.14476	6.0527	0.705498
AT1G06990	4.36283	4.28316	4.37968	4.34189	4.55172	4.30425	4.64075	4.69839	4.54878	0.0934901
AT1G07000	7.19377	7.38928	7.05312	7.21206	7.10269	7.30955	7.11387	6.91563	7.11044	0.463314
AT1G07010	8.46735	8.77145	8.53975	8.59285	8.4141	7.69288	7.88791	8.50576	8.12516	0.096655
AT1G07020	8.7967	8.67029	8.87083	8.77927	9.02788	8.78945	8.85268	8.73502	8.85126	0.443422
AT1G07025	6.11585	5.75352	5.80919	5.89285	5.80642	5.98037	5.57226	5.83971	5.79969	0.544356
AT1G07030	7.51074	7.42787	7.59165	7.51009	7.34918	7.52395	7.37316	7.80534	7.51291	0.981576
AT1G07040	9.12506	10.1301	9.09233	9.44917	9.4029	9.50623	9.61704	9.10581	9.40799	0.917256
AT1G07050	4.87243	4.44314	4.92936	4.74831	4.63858	6.83843	5.82352	4.9748	5.56883	0.194642
AT1G07060	5.11117	4.85359	4.97564	4.98013	5.30723	5.10727	4.89708	4.90641	5.0545	0.570106
AT1G07070	9.57703	9.07601	9.5032	9.38542	9.71105	9.47723	9.99474	9.9774	9.7901	0.108407
AT1G07080	9.55799	9.85385	9.844	9.75195	9.82557	9.66999	10.0492	9.95186	9.87414	0.386098
AT1G07090	6.02798	5.59295	5.97838	5.86644	5.87882	5.68704	5.78583	5.74153	5.7733	0.573661
AT1G07110	8.79133	9.56658	8.819	9.05897	9.57419	9.43075	9.29252	8.80754	9.27625	0.51745
AT1G07120	3.91719	3.91793	3.96485	3.93332	3.90917	3.943	4.09756	4.05615	4.00147	0.230624
AT1G07130	7.64931	7.01348	7.16241	7.27507	7.12833	7.38974	6.53964	6.8202	6.96948	0.306058
AT1G07130	6.18898	6.18802	6.29484	6.22395	6.21239	6.14936	6.35454	6.45508	6.29284	0.421161
AT1G07140	11.3627	11.0005	11.3475	11.2369	11.1116	11.2255	10.8409	11.202	11.095	0.390542
AT1G07150	4.40497	4.39709	4.43244	4.4115	4.51318	4.40185	4.26971	4.49316	4.41947	0.89613
AT1G07160	4.8278	4.65042	4.72184	4.73335	4.79786	4.71218	4.74102	4.75426	4.75133	0.767408
AT1G07170	10.1005	10.3811	10.1893	10.2236	10.3062	10.1776	10.5467	10.2294	10.315	0.469281
AT1G07180	5.6234	5.48706	5.54579	5.55208	5.17615	5.36102	5.00165	5.40976	5.23714	0.036095
AT1G07190	3.7056	3.6504	3.76453	3.70684	3.97778	3.75957	3.69805	3.72796	3.79084	0.300855
AT1G07210	8.9339	8.60491	8.86266	8.80049	8.93572	8.94777	9.12557	9.15695	9.0415	0.119402
AT1G07220	7.71369	7.71927	7.75775	7.73023	8.05135	7.62849	7.79788	7.91971	7.84936	0.278272
AT1G07230	7.73387	7.7166	7.60779	7.68608	7.9017	7.79591	8.03826	7.74641	7.87057	0.0622883
AT1G07240	6.41326	6.63996	6.38248	6.47857	6.95956	6.7441	6.8204	6.33465	6.71468	0.196932
AT1G07250	8.78874	8.53997	8.77918	8.70263	8.69926	8.56087	8.27644	9.02711	8.64092	0.741994
AT1G07260	5.48107	5.73046	5.37558	5.52904	6.01971	5.59592	5.5388	5.79616	5.73765	0.228549
AT1G07270	6.96157	6.54063	7.05582	6.85267	6.7871	6.72011	6.42285	7.14271	6.76819	0.713779
AT1G07280	8.01808	7.81557	7.82522	7.88629	8.12767	8.37744	8.32482	7.92388	8.18845	0.059325
AT1G07290	5.59939	5.47944	5.52663	5.53515	5.46507	5.64669	5.61884	5.2508	5.49535	0.704176
AT1G07300	5.63913	5.45974	5.63387	5.57758	5.52913	5.21863	5.96708	5.03517	5.4375	0.550192
AT1G07310	9.09951	9.39483	9.34735	9.28056	9.2936	9.1804	8.82545	9.31618	9.15391	0.424696
AT1G07320	11.236	11.5598	11.3262	11.374	11.3864	11.4807	11.0635	11.3187	11.3123	0.660341
AT1G07330	4.93915	4.75637	4.80254	4.83269	4.5978	4.94326	4.97879	4.90425	4.85603	0.830548
AT1G07340	4.90829	4.76324	4.79051	4.82068	4.56962	4.94516	4.81363	4.90747	4.80897	0.90776
AT1G07350	10.5578	9.86646	10.5629	10.3291	8.95468	8.74798	10.0411	10.3754	9.52979	0.149553
AT1G07360	9.07267	9.24206	9.25247	9.18907	9.31892	9.24953	9.4123	9.29882	9.31989	0.138556
AT1G07370	11.2577	10.681	11.3946	11.1111	10.8704	10.8681	10.9662	11.3664	11.0178	0.731169
AT1G07380	6.37071	6.18416	6.26889	6.27458	6.44866	6.45025	6.55008	6.39687	6.46147	0.0504406
AT1G07390	6.42085	6.16312	6.51749	6.36715	6.43802	6.43191	6.46012	6.41133	6.43534	0.585684
AT1G07410	6.49257	6.10709	6.49103	6.36356	6.644	6.3125	6.12566	6.45003	6.38305	0.913071
AT1G07420	9.20957	8.69631	9.32393	9.0766	9.17271	9.44157	9.50823	9.4822	9.40118	0.228121
AT1G07430	6.42622	5.63443	6.56636	6.209	6.34694	6.09698	6.72271	6.54527	6.42798	0.544759
AT1G07440	8.86631	9.01287	8.91798	8.93239	8.68363	8.74992	8.67098	8.4637	8.64206	0.0125065
AT1G07450	6.69569	7.24033	7.06141	6.99914	6.7678	6.112	6.20261	6.62267	6.42627	0.0542703
AT1G07460	4.08508	3.87396	3.91062	3.95655	3.84243	3.97574	4.06739	4.04922	3.9837	0.758793
AT1G07470	8.03147	9.01118	8.61984	8.55416	9.03951	8.59225	8.96093	8.81584	8.85213	0.408956
AT1G07490	3.68498	3.70757	3.66322	3.68526	3.79989	3.70302	3.99216	3.6046	3.77492	0.359086
AT1G07500	4.66403	5.0412	4.72937	4.81153	4.77289	4.69617	4.77574	4.98902	4.80846	0.982844
AT1G07510	9.5661	9.37492	9.66695	9.53599	9.74254	9.35253	9.42004	9.54746	9.51564	0.8735
AT1G07520	6.46025	6.88295	6.57274	6.63865	6.35842	6.2996	6.51692	6.3323	6.37681	0.162817
AT1G07530	8.42237	8.85564	8.57942	8.61914	8.59011	8.51664	8.1917	8.19332	8.37294	0.203769
AT1G07540	5.94648	5.71157	5.83518	5.83107	5.79749	5.89189	6.13834	6.02454	5.96307	0.248406
AT1G07550	4.23122	4.22501	4.22908	4.22844	4.08261	4.09929	3.90897	4.10071	4.0479	0.0301486
AT1G07560	4.28056	4.34544	4.31526	4.31375	4.36617	4.18322	4.40277	4.37252	4.33117	0.761297
AT1G07570	8.66145	8.61185	8.38854	8.55394	9.06626	8.55146	9.02426	8.55722	8.7998	0.200966
AT1G07590	6.51295	6.30353	6.56678	6.46109	6.43849	6.4121	6.84375	6.53923	6.55839	0.479665
AT1G07600	12.0784	11.7349	11.9955	11.9363	11.5201	11.2286	11.6715	11.947	11.5918	0.118555
AT1G07610	8.11339	8.55942	8.0491	8.24064	8.5465	7.11368	8.04792	9.04494	8.18826	0.911625
AT1G07620	6.67471	7.00561	6.89396	6.85809	6.96884	6.93007	7.24173	7.12209	7.06568	0.161213
AT1G07630	7.12409	7.6519	7.04412	7.27337	7.11525	7.39137	7.47047	6.97315	7.23756	0.881591
AT1G07640	7.09383	6.83087	7.05059	6.99176	6.77583	6.97552	7.29016	6.72748	6.94225	0.757722
AT1G07650	8.137	7.98096	7.92269	8.01355	8.24753	8.01905	8.75705	7.8963	8.22998	0.346825
AT1G07670	9.75323	9.64495	9.77562	9.7246	9.64298	9.74616	9.71562	9.75861	9.71584	0.864902
AT1G07680	5.06218	4.73678	4.83268	4.87721	4.54562	4.93094	4.63098	4.69538	4.70073	0.230769
AT1G07690	5.226	4.84555	4.98762	5.01972	4.92349	5.06584	5.0363	5.05761	5.02081	0.993245
AT1G07700	8.69705	9.07225	8.88468	8.88466	8.61028	8.02437	8.69459	8.5767	8.47648	0.0820848
AT1G07705	8.44603	8.55641	8.51671	8.50639	8.84547	8.53414	8.18399	8.4918	8.51385	0.960269
AT1G07720	7.46563	7.56742	7.71088	7.58131	7.08954	7.046	6.78155	7.18368	7.02519	0.00418525
AT1G07740	5.4386	5.7444	5.76794	5.65031	5.47845	5.8411	4.93337	5.76843	5.50534	0.563087
AT1G07740	5.79902	5.75595	5.89458	5.81652	6.03838	5.71493	5.95655	5.83912	5.88725	0.42882
AT1G07745	5.81876	6.05251	5.77694	5.88273	6.36007	5.97199	5.55168	5.85126	5.93375	0.798588
AT1G07750	9.13121	8.86278	9.36215	9.11872	9.22577	8.92634	8.52729	8.90905	8.89711	0.327379
AT1G07770	12.7438	12.8378	12.7829	12.7882	12.9638	12.898	12.9912	12.9425	12.9489	0.00923236
AT1G07790	11.3201	10.9038	11.5551	11.2597	11.6423	11.5476	11.8527	11.8898	11.7331	0.114598
AT1G07795	7.46222	6.79055	7.29119	7.18132	7.42289	7.16972	6.80675	7.25107	7.16261	0.941933
AT1G07820	11.1851	10.89	11.1696	11.0815	11.2494	11.2908	11.0297	11.2388	11.2022	0.352144
AT1G07830	9.79357	9.93581	9.88698	9.87212	10.0865	9.74123	9.99039	10.0801	9.97456	0.31831
AT1G07840	8.62189	8.7427	8.75127	8.70529	8.89194	8.59231	8.66421	9.0137	8.79054	0.46863
AT1G07850	5.04669	4.8638	4.71373	4.87474	4.94682	4.91638	4.7472	4.93206	4.88561	0.925556
AT1G07860	3.80327	3.75886	3.69218	3.75144	4.62832	3.64181	3.85997	3.92812	4.01456	0.306685
AT1G07870	7.66538	7.83669	7.60104	7.70104	7.60597	7.69781	7.79445	7.67654	7.69369	0.932608
AT1G07880	5.96685	5.98405	6.17785	6.04292	6.17588	5.95306	5.94006	5.53677	5.90144	0.3932
AT1G07890	13.0082	13.032	13.1784	13.0729	12.8052	12.668	13.0436	13.0025	12.8798	0.122742
AT1G07910	6.52379	6.57806	6.54078	6.54754	6.39172	6.47364	6.78653	6.66158	6.57837	0.755647
AT1G07960	8.62856	8.14743	8.55514	8.44371	8.61879	8.57274	8.57183	8.71313	8.61912	0.361751
AT1G07970	9.35775	9.36658	9.30276	9.34236	9.34466	9.33565	9.36572	9.44287	9.37223	0.386785
AT1G07980	7.47007	7.74871	7.9176	7.71213	7.86496	7.53558	8.05	8.01279	7.86583	0.424515
AT1G07990	7.61773	8.18741	7.85785	7.88767	8.17232	7.94222	8.11777	7.94318	8.04387	0.450046
AT1G08000	8.08953	7.90723	8.13724	8.04467	7.87083	8.19987	7.71695	8.12287	7.97763	0.634106
AT1G08020	4.68264	4.44321	4.6613	4.59572	4.97126	4.68313	4.78314	4.65918	4.77418	0.152515
AT1G08030	8.27697	8.00326	8.27295	8.18439	8.50267	8.27261	7.83177	8.2782	8.22131	0.834307
AT1G08040	9.12367	9.23111	9.40495	9.25324	9.69839	9.19843	9.17595	9.21961	9.3231	0.661443
AT1G08050	6.14402	5.93469	6.1356	6.07143	6.30708	5.85125	5.98983	6.02732	6.04387	0.823994
AT1G08060	8.40767	8.24524	8.17106	8.27465	8.27057	8.37547	8.3119	7.94038	8.22458	0.693243
AT1G08065	4.69673	4.56543	4.74909	4.67042	7.32888	4.5928	4.25605	4.71778	5.22388	0.492191
AT1G08070	5.80623	5.90827	5.97299	5.89583	6.14395	6.06141	5.8287	5.95533	5.99735	0.280235
AT1G08080	5.30553	5.13708	4.96477	5.13579	5.09345	5.08407	4.80056	5.02389	5.00049	0.324856
AT1G08090	5.48053	5.25721	5.34974	5.36249	5.41652	5.39044	5.26056	5.66464	5.43304	0.536717
AT1G08100	5.06362	5.0437	5.11455	5.07396	4.87711	5.37145	4.99846	5.27672	5.13094	0.659716
AT1G08110	10.1491	10.5713	10.2572	10.3259	10.4526	10.4355	10.3144	10.255	10.3644	0.797243
AT1G08130	9.10469	8.9894	9.10213	9.06541	9.13178	8.98093	9.19924	9.20953	9.13037	0.364007
AT1G08135	5.51058	5.26784	5.15146	5.30996	5.0815	5.38933	5.15804	5.30628	5.23379	0.583026
AT1G08170	6.25278	6.22804	6.14834	6.20972	6.40097	6.29445	6.00826	6.16702	6.21767	0.934295
AT1G08180	4.5197	4.87115	5.07986	4.82357	5.00516	4.88992	5.45501	5.02634	5.09411	0.256623
AT1G08190	9.02164	8.8259	8.90403	8.91719	9.07757	8.79171	8.7575	8.96613	8.89823	0.848631
AT1G08210	8.65915	9.03672	8.65689	8.78426	9.12326	8.85129	8.73754	8.76535	8.86936	0.611055
AT1G08220	7.99592	7.88973	8.04208	7.97591	7.94727	7.97414	8.17279	8.16519	8.06485	0.291501
AT1G08230	7.74448	8.02726	7.59353	7.78842	7.68078	7.67683	7.84468	7.37321	7.64387	0.417834
AT1G08250	8.08347	7.88676	8.45388	8.14137	7.94946	7.53734	8.3133	8.31398	8.02852	0.669093
AT1G08260	6.18606	6.1672	6.44754	6.26693	6.53555	6.14879	6.94598	6.34961	6.49498	0.295812
AT1G08270	3.93622	3.91369	3.8466	3.89883	4.00407	3.98105	4.019	4.07183	4.01899	0.023216
AT1G08280	8.06192	7.73368	8.08514	7.96024	7.83093	7.81746	7.95882	8.19799	7.9513	0.953263
AT1G08310	4.94372	4.69378	4.75351	4.797	4.65381	4.74043	4.48066	4.67664	4.63789	0.16475
AT1G08315	7.30184	6.98176	7.34269	7.20877	7.23205	7.18393	7.14801	7.21905	7.19576	0.920276
AT1G08320	9.42301	9.01224	9.56622	9.33382	9.84452	9.44425	9.4952	9.34006	9.53101	0.382339
AT1G08340	6.01728	5.68721	5.70617	5.80355	5.73526	5.94035	5.94198	5.73283	5.83761	0.797985
AT1G08350	7.72562	7.68977	7.78586	7.73375	7.69425	7.655	7.85959	7.79512	7.75099	0.765382
AT1G08360	12.1077	11.9883	12.2016	12.0992	12.3137	12.1158	12.4578	12.2627	12.2875	0.10115
AT1G08370	9.57497	9.81084	9.92886	9.77156	9.77292	9.58606	9.40139	9.75798	9.62959	0.349887
AT1G08380	12.0891	12.358	12.0229	12.1566	11.9248	12.1844	12.3337	11.9317	12.0937	0.679598
AT1G08390	7.19511	7.61891	7.53225	7.44876	7.46443	7.48515	7.60944	7.78212	7.58528	0.420659
AT1G08410	7.55992	7.43384	7.34536	7.44638	7.38325	7.49179	7.06173	7.66666	7.40086	0.763134
AT1G08420	7.26878	7.24329	7.39619	7.30275	7.29724	7.36	6.65697	7.57297	7.2218	0.71406
AT1G08430	4.30366	5.07077	4.29564	4.55669	4.0672	4.04065	4.08374	4.11912	4.07768	0.202985
AT1G08450	8.87333	9.10937	9.0234	9.00203	9.18284	8.8783	8.94998	9.14812	9.03981	0.725031
AT1G08460	8.21774	8.41933	8.35459	8.33055	8.52468	8.3103	8.48053	8.2478	8.39083	0.529032
AT1G08470	9.23829	9.27497	9.24915	9.25414	9.22493	9.0687	9.30513	9.36566	9.24111	0.853743
AT1G08480	10.4027	10.2401	10.4276	10.3568	10.4447	10.3056	10.6951	10.584	10.5074	0.204878
AT1G08490	7.43821	7.9782	7.97214	7.79618	7.92641	7.55003	7.89185	7.92482	7.82328	0.901198
AT1G08500	6.47979	6.62413	6.40126	6.50173	6.50832	7.39765	7.18293	6.83637	6.98132	0.0870748
AT1G08510	10.7414	10.7198	10.6333	10.6982	10.6048	10.9949	9.54218	10.8043	10.4865	0.56208
AT1G08520	9.5146	10.1181	9.59864	9.74377	9.92492	9.67037	9.90303	9.41947	9.72945	0.952222
AT1G08540	8.10797	8.66225	8.37054	8.38025	8.37353	8.38308	8.13089	8.14602	8.25838	0.539128
AT1G08550	7.77958	8.30785	7.90597	7.9978	8.21186	8.46039	8.26114	7.7671	8.17512	0.45244
AT1G08560	11.3894	11.5195	11.3599	11.4229	11.3837	11.5317	11.3963	11.6286	11.4851	0.451747
AT1G08570	8.91076	10.3813	8.71845	9.33683	10.1185	9.89229	9.47899	8.88098	9.5927	0.693831
AT1G08580	9.85564	9.31503	9.74128	9.63732	9.82886	9.62953	9.86802	9.82777	9.78854	0.459872
AT1G08590	6.83488	6.50252	6.35287	6.56343	6.57136	6.50908	6.46755	6.75465	6.57566	0.942716
AT1G08600	8.15176	8.2787	8.38091	8.27046	8.69648	8.07049	8.65858	8.21685	8.4106	0.45774
AT1G08610	7.33419	7.86958	7.70112	7.63496	7.84	7.85488	7.72868	7.93542	7.83974	0.323422
AT1G08620	8.71277	8.63104	8.75024	8.69802	9.05722	8.85929	8.49159	8.85629	8.8161	0.398582
AT1G08630	7.55809	9.61145	7.2322	8.13392	9.09847	8.42538	8.50778	7.83984	8.46787	0.705673
AT1G08640	10.049	10.175	10.0647	10.0962	9.83039	9.83994	10.0317	10.1137	9.95393	0.145414
AT1G08650	7.91919	7.62871	7.61022	7.71937	7.87989	8.20597	7.38396	8.81244	8.07057	0.334101
AT1G08660	8.50823	8.24875	8.37096	8.37598	8.62972	8.55486	8.16562	8.4783	8.45712	0.549885
AT1G08670	3.72505	3.52327	3.6234	3.62391	3.70451	3.82117	3.41975	3.82562	3.69276	0.566094
AT1G08680	7.36451	7.72301	7.4578	7.51511	7.30639	7.71051	6.48955	7.25909	7.19139	0.307294
AT1G08680	8.88951	9.28665	8.91753	9.03123	9.10513	9.00485	9.04921	8.90371	9.01572	0.917209
AT1G08700	8.82845	8.92061	9.16212	8.97039	9.16079	8.65788	9.33607	9.30392	9.11466	0.474421
AT1G08710	6.45439	6.73538	6.70195	6.63057	6.61407	6.58332	6.34737	6.56403	6.5272	0.393697
AT1G08720	7.07046	7.49325	7.11042	7.22471	7.47895	7.35452	7.18497	7.08933	7.27694	0.762656
AT1G08730	5.31522	5.16386	5.22592	5.235	5.24816	5.21335	5.08545	5.14749	5.17361	0.336845
AT1G08750	8.73756	8.71319	8.52002	8.65692	9.13743	8.90812	8.81811	8.73887	8.90063	0.0781276
AT1G08770	8.12253	8.27319	8.35716	8.25096	8.37621	8.14316	8.28333	8.44754	8.31256	0.547082
AT1G08780	8.90632	9.0077	9.04669	8.9869	9.3508	8.97603	9.34901	9.43857	9.2786	0.0599037
AT1G08800	4.58413	4.79474	4.62297	4.66728	4.82173	4.58151	4.31571	4.4362	4.53879	0.360325
AT1G08810	5.23281	5.27304	5.29255	5.26613	4.90241	4.97446	4.94371	4.79053	4.90278	0.00111893
AT1G08830	12.1586	12.6759	12.2086	12.3477	12.5407	12.7017	12.1949	12.357	12.4486	0.639576
AT1G08840	6.95442	6.83174	7.03483	6.94033	6.72986	6.8807	6.71406	6.82765	6.78807	0.104491
AT1G08860	7.18813	6.88697	6.9363	7.0038	7.00639	6.9835	6.73002	7.18046	6.97509	0.836255
AT1G08880	10.792	10.2993	10.7441	10.6118	10.8845	10.8315	10.84	10.8184	10.8436	0.277028
AT1G08900	6.83335	6.75415	6.67983	6.75578	6.46656	6.85762	6.16021	6.85005	6.58361	0.387004
AT1G08920	6.62326	6.24193	6.4124	6.42586	6.00074	6.41486	6.20997	6.05285	6.1696	0.144145
AT1G08930	7.76637	8.37201	7.31195	7.81678	7.69359	8.03435	7.68754	7.15869	7.64354	0.656829
AT1G08940	6.36505	6.52346	6.48156	6.45669	6.63385	6.24016	6.80172	6.18317	6.46473	0.962098
AT1G08960	8.37711	8.07297	8.38288	8.27765	8.37552	8.30596	7.94614	8.43042	8.26451	0.933488
AT1G08970	10.1227	9.89663	10.0747	10.0314	10.0775	10.0326	9.95256	10.2103	10.0682	0.693818
AT1G08980	8.96109	9.49653	8.7196	9.05907	9.62123	9.71398	9.70587	8.76571	9.4517	0.282748
AT1G08990	4.71712	4.44857	4.3793	4.515	4.1718	4.41961	4.74562	4.53791	4.46873	0.781404
AT1G09000	6.85063	6.86664	6.81727	6.84485	6.8206	7.18948	6.45346	7.19035	6.91347	0.723657
AT1G09010	8.48543	9.18314	8.57068	8.74642	8.74836	8.95869	8.79694	8.4886	8.74814	0.994746
AT1G09020	7.64498	7.82487	7.87999	7.78328	7.71942	7.68804	7.01429	8.40873	7.70762	0.811508
AT1G09030	3.65129	3.76816	3.64243	3.68729	3.78855	3.75717	3.80819	3.91106	3.81624	0.0653264
AT1G09060	9.12951	9.52734	9.21842	9.29176	9.24748	9.4125	9.36628	9.2692	9.32387	0.819956
AT1G09070	10.5549	10.8942	10.379	10.6094	10.1443	10.5634	10.1674	10.3327	10.302	0.170425
AT1G09080	3.96947	3.70903	3.77635	3.81828	4.03689	3.79257	3.99133	3.9807	3.95037	0.240039
AT1G09090	3.66949	3.72103	3.78729	3.72594	3.67609	3.84138	3.89715	3.69105	3.77642	0.472041
AT1G09100	9.22743	9.03787	9.4555	9.24027	9.3826	9.19054	9.16365	9.39725	9.28351	0.770448
AT1G09130	10.0185	10.1742	10.2159	10.1362	10.1485	10.2435	9.94203	10.122	10.114	0.809325
AT1G09140	9.44073	8.88133	9.17668	9.16625	8.6761	8.70728	8.70335	9.08685	8.79339	0.131377
AT1G09150	9.44418	9.55413	9.50956	9.50262	9.92311	9.69884	9.72766	10.017	9.84166	0.0155391
AT1G09155	4.21897	4.15479	4.29106	4.22161	4.25934	4.23929	4.46851	4.23456	4.30042	0.30413
AT1G09160	8.74831	8.46337	8.66874	8.62681	8.53005	8.45266	8.53072	8.68275	8.54905	0.479438
AT1G09170	4.65315	4.20498	4.29066	4.38293	4.29266	4.34344	4.53678	4.4205	4.39834	0.924151
AT1G09180	7.31076	6.67554	7.03228	7.0062	6.44419	6.62309	6.86717	7.20774	6.78555	0.416751
AT1G09190	5.85172	5.83164	5.95448	5.87928	6.46152	5.75267	6.14836	6.3686	6.18279	0.148597
AT1G09200	12.3379	11.8834	12.6227	12.2813	12.4218	12.332	12.5113	12.5216	12.4467	0.524929
AT1G09210	11.455	11.0269	11.5154	11.3324	11.5537	11.0572	11.1322	11.5059	11.3123	0.923957
AT1G09220	4.68498	4.3816	4.48514	4.51724	4.6982	4.52466	4.71289	4.66203	4.64944	0.275351
AT1G09230	7.13288	7.19453	7.12831	7.15191	7.39103	7.0982	7.07504	7.1816	7.18647	0.67208
AT1G09240	6.01742	5.62784	5.74691	5.79739	5.53912	6.02892	6.15794	5.63666	5.84066	0.827901
AT1G09250	6.52479	6.75023	6.57304	6.61602	6.01627	5.9158	6.29139	6.81017	6.25841	0.172904
AT1G09270	9.549	9.59504	9.52765	9.55723	9.61033	9.4891	9.05564	9.77171	9.4817	0.657702
AT1G09280	8.27233	8.60642	8.37183	8.41686	8.5829	8.4306	8.66132	8.40379	8.51965	0.434422
AT1G09290	7.14478	7.2139	7.20702	7.18856	7.23733	7.271	6.83187	6.98882	7.08226	0.387565
AT1G09300	7.21426	7.30372	7.45596	7.32465	7.42443	7.20459	7.58723	7.4021	7.40459	0.482969
AT1G09310	11.0177	10.7411	10.7853	10.8481	10.6472	10.1303	11.1721	10.4961	10.6114	0.368041
AT1G09320	7.35193	7.74706	7.5413	7.54676	7.85948	7.54957	7.3559	7.85003	7.65375	0.551563
AT1G09330	9.95534	9.72286	10.0083	9.8955	10.0862	9.92397	9.77407	9.98189	9.94152	0.695127
AT1G09340	10.6348	10.7339	10.7093	10.6927	10.7157	10.2788	10.4593	10.2386	10.4231	0.0855564
AT1G09350	5.11306	5.09482	5.00378	5.07055	5.09327	5.21285	5.225	5.2333	5.19111	0.0534235
AT1G09360	5.4502	5.20102	5.39123	5.34748	5.11416	5.58245	5.44039	5.41498	5.38799	0.756916
AT1G09370	3.88235	3.79522	3.77101	3.81619	3.59437	3.71739	3.58589	3.85065	3.68707	0.135163
AT1G09380	6.304	5.59472	5.85812	5.91895	5.50266	5.86094	5.60366	5.73281	5.67502	0.362456
AT1G09390	6.60565	8.17509	6.58952	7.12342	7.92589	7.6849	7.74129	7.03223	7.59608	0.470875
AT1G09400	4.96921	4.62549	4.81631	4.80367	4.90239	4.97635	4.6717	4.80587	4.83908	0.782562
AT1G09410	4.58783	4.59932	4.47048	4.55254	4.85616	4.6466	4.45158	4.94662	4.72524	0.221716
AT1G09415	5.43617	6.15246	5.64032	5.74298	6.80959	6.28883	7.26948	6.09161	6.61488	0.0506183
AT1G09420	8.5817	9.07482	8.55579	8.73744	9.04178	8.81304	8.66831	8.64725	8.79259	0.791519
AT1G09430	8.78893	9.33584	8.73466	8.95314	8.89972	8.79592	9.06063	8.58691	8.83579	0.624133
AT1G09440	5.48331	5.80794	5.365	5.55208	5.6377	5.53876	5.11772	5.21064	5.3762	0.382098
AT1G09450	7.52647	7.75309	7.42486	7.56814	7.93456	7.79972	7.58715	7.47149	7.69823	0.403111
AT1G09460	6.3154	7.53334	6.53348	6.79408	7.32419	7.06679	7.0379	6.71131	7.03505	0.59398
AT1G09470	8.53605	8.33584	8.3781	8.41666	8.06634	8.49655	7.92313	8.51641	8.25061	0.36592
AT1G09480	7.21645	7.0562	7.25056	7.1744	6.84477	7.13662	7.18413	7.07441	7.05998	0.287393
AT1G09500	5.85097	5.51656	6.04129	5.80294	5.41026	5.27129	6.25593	5.90854	5.71151	0.7527
AT1G09510	5.40422	4.98217	5.06481	5.1504	4.81786	5.38622	5.32282	5.02332	5.13755	0.947465
AT1G09520	8.58077	8.99524	8.66091	8.74564	8.70816	8.70198	8.6181	8.7758	8.70101	0.762377
AT1G09530	7.09316	7.51608	7.29106	7.3001	7.3333	7.3033	7.7211	7.42632	7.446	0.397962
AT1G09540	5.31189	5.19037	5.08618	5.19614	4.86814	5.08275	5.22996	5.40106	5.14548	0.715238
AT1G09550	5.71476	5.71756	5.71123	5.71451	5.86635	6.16008	5.79303	6.0474	5.96671	0.0570922
AT1G09560	8.45053	9.14016	8.78822	8.79297	8.4694	8.45429	8.75909	8.44364	8.5316	0.319812
AT1G09570	8.61703	9.36504	8.75185	8.91131	8.84619	8.98262	9.16888	8.79089	8.94714	0.894554
AT1G09575	6.8124	7.3406	6.68737	6.94679	6.85764	7.07017	6.83401	6.38979	6.7879	0.554474
AT1G09600	6.52992	6.82061	6.8362	6.72891	7.01759	6.56257	6.69119	6.52803	6.69985	0.85364
AT1G09610	5.0282	4.81995	4.67323	4.84046	4.80564	4.90312	4.57801	4.78243	4.7673	0.588335
AT1G09620	10.3174	10.3958	10.3568	10.3567	10.169	10.1203	10.1636	10.3077	10.1902	0.0190426
AT1G09630	9.11765	9.00348	9.18998	9.1037	9.38893	9.28396	9.14103	9.439	9.31323	0.0575989
AT1G09640	12.6468	12.4406	12.5857	12.5577	12.5022	12.6405	12.7009	12.514	12.5894	0.704659
AT1G09660	9.28954	8.89227	9.37551	9.18577	9.21221	9.26936	8.57469	9.26976	9.08151	0.663408
AT1G09660	9.17633	8.97706	9.4966	9.21666	9.19255	9.00448	9.27514	9.31713	9.19732	0.915223
AT1G09680	6.46297	6.35203	6.41596	6.41032	6.34032	6.41925	6.3156	6.54292	6.40452	0.927484
AT1G09690	12.7589	12.473	12.6688	12.6336	12.6842	12.7509	13.1514	12.8942	12.8702	0.136542
AT1G09700	5.00098	5.18052	5.20908	5.13019	5.36242	5.18518	5.3412	5.14764	5.25911	0.19736
AT1G09720	4.02283	3.80228	4.04933	3.95814	3.97148	3.96841	3.99507	3.78426	3.9298	0.77618
AT1G09730	8.83513	8.91009	8.64668	8.7973	9.01515	8.897	8.79203	8.584	8.82205	0.845358
AT1G09740	6.10091	6.03925	5.84344	5.99453	5.99661	5.92148	5.93331	6.33367	6.04627	0.69473
AT1G09750	9.85063	10.9553	9.95335	10.2531	11.0887	10.9507	10.8838	10.389	10.8281	0.238929
AT1G09760	8.86788	8.65269	8.65522	8.72526	8.76824	8.86856	9.01126	8.93403	8.89552	0.126465
AT1G09770	9.4779	9.92418	9.86271	9.75493	10.1285	9.63665	9.49701	9.62881	9.72273	0.876868
AT1G09780	10.6787	10.5109	10.8684	10.686	10.9614	10.7257	10.8058	11.1373	10.9075	0.174616
AT1G09790	6.37745	6.03146	6.13469	6.1812	5.96422	6.20589	6.22281	6.26809	6.16525	0.903774
AT1G09795	8.26467	8.30733	8.54369	8.3719	8.57792	8.41944	8.54082	8.66058	8.54969	0.165432
AT1G09800	7.98261	7.6346	7.68784	7.76835	7.74819	7.9324	7.71195	8.04536	7.85948	0.533586
AT1G09810	7.87207	7.73601	8.11846	7.90885	7.8125	7.65605	7.57776	7.84106	7.72184	0.234624
AT1G09815	10.6881	10.5336	10.599	10.6069	10.7389	10.5942	10.8647	10.8783	10.769	0.0999218
AT1G09820	6.93524	6.72352	6.79365	6.81747	6.83373	6.89303	6.77459	6.79541	6.82419	0.927606
AT1G09830	8.30823	8.06395	8.41476	8.26232	8.49075	8.2663	8.44386	8.74833	8.48731	0.182059
AT1G09840	8.69244	8.62694	8.60888	8.64276	8.69145	8.76635	8.87186	8.94916	8.81971	0.0457806
AT1G09850	8.78814	8.47818	8.77636	8.68089	8.45638	8.66906	8.63411	8.93759	8.67428	0.96476
AT1G09870	8.84712	8.73052	8.88631	8.82132	8.79025	8.87542	9.2022	8.96586	8.95843	0.237792
AT1G09890	5.57229	5.4598	5.38679	5.47296	5.3568	5.3669	5.21676	5.46105	5.35038	0.161954
AT1G09900	8.91978	8.86189	8.66466	8.81544	8.67903	9.08674	8.74594	8.93263	8.86109	0.720224
AT1G09910	7.25193	7.78619	7.32944	7.45585	7.73408	7.54869	7.51242	7.13499	7.48254	0.90434
AT1G09920	8.2234	8.30774	8.19308	8.24141	8.26752	8.06428	8.36328	8.28826	8.24584	0.953985
AT1G09930	4.50895	4.32759	4.39277	4.40977	4.74278	4.53852	4.55094	4.44374	4.56899	0.110259
AT1G09940	4.96256	5.00357	4.78775	4.91796	4.92548	4.93682	4.96549	5.02576	4.96339	0.571006
AT1G09950	4.66378	4.96386	4.65946	4.76237	4.71494	4.93157	4.838	4.80845	4.82324	0.62182
AT1G09960	8.02935	8.05696	8.0668	8.05104	8.40649	8.20248	7.82628	8.10979	8.13626	0.531225
AT1G09970	8.86227	9.10926	8.9444	8.97198	8.46392	8.77594	8.99066	8.84077	8.76783	0.186397
AT1G09980	9.15845	8.8784	9.07148	9.03611	9.10279	9.33054	9.63833	9.082	9.28842	0.164535
AT1G09990	5.78183	5.69962	5.38089	5.62078	5.67945	6.23018	4.50219	5.85609	5.56698	0.898271
AT1G10000	5.85953	5.63446	5.48063	5.65821	5.28566	5.72462	5.71307	5.77506	5.6246	0.840489
AT1G10010	6.01707	5.86766	6.23706	6.0406	5.58996	5.77763	5.89087	5.53418	5.69816	0.0630935
AT1G10020	8.29557	8.81422	8.51715	8.54231	8.99335	8.66981	8.55153	8.95843	8.79328	0.248407
AT1G10030	9.16919	9.0063	9.14262	9.10604	9.06692	8.97352	8.9899	9.09619	9.03163	0.284587
AT1G10050	5.64713	5.65031	5.63943	5.64562	5.53264	5.48506	5.42594	5.73111	5.54369	0.221117
AT1G10060	9.51641	9.36771	9.09231	9.32548	9.56576	10.0017	8.91958	9.34253	9.4574	0.632672
AT1G10070	5.12798	8.09133	5.43725	6.21885	5.52403	5.73961	5.87433	5.15219	5.57254	0.564541
AT1G10090	7.27591	6.73425	6.97129	6.99382	6.81527	7.31755	6.2556	6.96691	6.83883	0.592548
AT1G10090	6.95358	6.78247	6.52717	6.75441	6.76844	7.05393	6.52064	6.50387	6.71172	0.821158
AT1G10110	7.51776	7.60475	7.60864	7.57705	7.70893	7.5787	7.97129	7.52511	7.69601	0.324071
AT1G10120	8.58314	8.40531	8.42223	8.47023	8.29531	8.14127	8.75983	8.33965	8.38401	0.581409
AT1G10130	8.21163	8.44473	8.56629	8.40755	8.57641	8.32805	8.00064	8.25208	8.2893	0.487369
AT1G10140	5.71553	6.2276	5.70995	5.88436	5.68751	5.78653	5.71188	5.68448	5.7176	0.434134
AT1G10150	7.78261	8.39138	8.05521	8.0764	8.43019	8.25097	7.89557	7.77571	8.08811	0.962058
AT1G10160	5.14744	4.81027	4.82972	4.92915	4.81413	4.95128	4.60291	4.89615	4.81612	0.446523
AT1G10170	8.54049	8.85546	8.84012	8.74536	8.77559	8.82033	8.74774	8.78178	8.78136	0.760162
AT1G10180	9.32635	9.3375	9.48994	9.3846	9.49885	9.41169	9.86656	9.3599	9.53425	0.2987
AT1G10200	9.29115	9.55599	9.42836	9.42517	9.56971	9.97546	9.61059	9.89561	9.76284	0.0451834
AT1G10210	6.22854	7.52016	6.55616	6.76829	6.95385	6.6629	6.73177	6.43646	6.69624	0.872322
AT1G10230	9.20491	9.26259	9.67658	9.38136	9.16306	8.90304	9.78256	9.99065	9.45983	0.802206
AT1G10240	8.03084	8.20529	8.05982	8.09865	7.9641	7.70478	8.10608	8.25059	8.00639	0.510304
AT1G10250	7.367	7.63573	7.36683	7.45652	7.69829	7.64594	6.71456	7.40719	7.36649	0.73088
AT1G10270	8.32225	8.28296	8.77056	8.45859	8.69745	8.30525	8.79348	8.74182	8.6345	0.413031
AT1G10290	8.76431	8.69377	8.86782	8.7753	8.91933	8.77783	8.89536	8.95259	8.88627	0.153421
AT1G10300	5.03396	4.87092	5.03624	4.98037	4.96583	4.9748	4.69098	4.79626	4.85697	0.219762
AT1G10310	9.28577	9.00983	9.30756	9.20105	9.30442	9.14006	9.33078	9.45749	9.30819	0.41097
AT1G10320	5.60011	6.0404	6.01489	5.88513	6.41203	5.7807	6.46523	5.91447	6.14311	0.302239
AT1G10330	7.5243	7.61072	7.74736	7.62746	7.44766	7.4818	7.67882	7.45423	7.51563	0.252981
AT1G10340	5.91536	7.38314	5.85518	6.38456	6.27598	5.99787	5.57301	5.61509	5.86549	0.411457
AT1G10350	8.37033	8.62363	8.30879	8.43425	8.36147	8.47452	8.3227	8.59105	8.43744	0.979174
AT1G10360	7.86156	8.20458	7.60729	7.89114	8.07486	7.6228	8.08857	7.84079	7.90675	0.943454
AT1G10370	11.3269	11.0983	11.542	11.3224	10.2645	9.72642	10.1679	11.4494	10.402	0.0831047
AT1G10380	6.48202	6.41639	6.34978	6.41607	6.27531	6.46863	6.5734	6.36482	6.42054	0.954892
AT1G10390	8.53014	8.8057	8.75496	8.69693	8.99935	8.46316	8.61267	8.71637	8.69789	0.994873
AT1G10400	5.54812	5.5665	5.60607	5.57356	5.6227	5.78064	5.42277	5.89736	5.68087	0.375345
AT1G10410	8.02681	7.8462	8.14646	8.00649	8.01854	8.02406	8.29408	8.1542	8.12272	0.34575
AT1G10420	4.13092	3.9198	4.03292	4.02788	4.15908	4.02426	3.87456	3.8098	3.96693	0.565806
AT1G10430	8.42398	8.61815	8.67241	8.57151	8.71374	8.59487	8.61003	8.92425	8.71072	0.252073
AT1G10460	6.79649	6.46373	6.63139	6.63054	6.56248	6.42786	6.37183	6.66922	6.50785	0.356636
AT1G10470	9.20739	9.04072	9.27059	9.1729	8.75619	8.5703	9.26059	9.11928	8.92659	0.228506
AT1G10480	5.21888	5.04756	4.91645	5.06096	4.79934	5.19884	5.06276	5.05761	5.02964	0.80659
AT1G10490	8.65812	8.42975	8.39668	8.49485	8.45053	8.58249	8.49228	8.62902	8.53858	0.666411
AT1G10500	8.73175	8.76879	8.92491	8.80848	8.84244	8.80264	8.95444	8.75566	8.83879	0.699161
AT1G10510	8.08004	8.21376	8.41722	8.23701	8.31141	8.09419	8.16677	8.32124	8.22341	0.911011
AT1G10520	5.60493	5.8375	5.98808	5.81017	5.55307	5.60374	5.55942	5.74822	5.61611	0.21625
AT1G10522	9.59258	9.53774	9.82135	9.65056	9.53013	9.85888	10.0141	9.90618	9.82732	0.249477
AT1G10530	5.59858	5.22068	5.36675	5.39533	5.22057	5.19748	5.25576	5.07336	5.18679	0.189568
AT1G10540	8.13333	7.92909	8.0469	8.03644	8.13362	7.93022	7.91527	7.57584	7.88874	0.314305
AT1G10550	5.83762	5.74516	5.6569	5.74656	5.5978	5.89314	5.83106	5.62846	5.73762	0.924733
AT1G10560	6.17916	6.45699	6.1871	6.27442	6.46205	6.49116	6.02564	6.27948	6.31458	0.786816
AT1G10570	7.53444	7.53982	7.30747	7.46058	8.03368	7.97387	7.53465	7.22642	7.69215	0.32499
AT1G10580	8.99763	8.96909	8.88748	8.9514	9.05332	9.15244	8.66251	9.22107	9.02234	0.616591
AT1G10585	3.49807	3.45898	3.36891	3.44199	3.50143	3.48262	3.3729	3.42695	3.44598	0.93771
AT1G10590	11.0402	10.905	10.8488	10.9313	11.1958	11.0728	10.9104	11.1065	11.0714	0.151085
AT1G10610	6.64214	6.74369	6.79984	6.72856	6.89612	6.87346	6.45886	7.00912	6.80939	0.566633
AT1G10620	4.32127	4.4113	4.35906	4.36388	4.37542	4.61841	4.42645	4.39225	4.45313	0.220214
AT1G10630	10.9279	11.022	11.3126	11.0875	11.1627	10.9552	11.155	11.3322	11.1513	0.672455
AT1G10640	10.9534	10.5948	10.9006	10.8163	10.4323	10.7455	11.0189	10.8045	10.7503	0.705809
AT1G10650	9.20856	9.05141	9.31901	9.19299	8.50828	8.61209	9.02529	8.96663	8.77807	0.0424869
AT1G10660	8.23511	8.8615	8.25902	8.45188	8.81281	8.85206	8.73538	8.34316	8.68585	0.388646
AT1G10670	11.6472	11.6394	11.5955	11.6274	11.6107	11.5967	11.8624	11.6374	11.6768	0.493227
AT1G10680	5.12147	5.00298	5.0648	5.06308	4.96099	5.13803	5.07566	5.14802	5.08067	0.761793
AT1G10690	6.86269	6.96887	7.18876	7.00677	6.46929	6.87053	7.33422	6.81907	6.87328	0.541271
AT1G10700	7.65145	8.04613	7.73585	7.81114	7.9021	7.91586	7.81757	7.90993	7.88636	0.597049
AT1G10710	6.03242	5.93589	6.11783	6.02872	6.68221	6.40377	6.10564	5.9297	6.28033	0.2297
AT1G10720	7.66775	7.48505	7.7395	7.63077	7.79911	7.7764	7.78555	7.76193	7.78075	0.185031
AT1G10730	5.84115	5.74876	5.77688	5.78893	6.33761	5.90776	5.95383	6.20775	6.10173	0.0513023
AT1G10740	7.43257	8.28829	7.8819	7.86758	8.41498	7.68176	7.83261	7.67512	7.90112	0.917356
AT1G10750	6.89164	6.4066	6.69399	6.66408	6.51543	6.59489	6.65345	6.57555	6.58483	0.632876
AT1G10760	10.3411	9.45367	9.93716	9.91064	9.77234	10.5813	10.1755	10.0582	10.1468	0.487971
AT1G10770	4.67393	4.52338	4.44593	4.54775	4.56299	4.80791	4.48293	5.23985	4.77342	0.286896
AT1G10780	8.70764	8.58744	8.73109	8.67539	8.59077	8.56731	8.81868	8.81569	8.69812	0.79337
AT1G10800	6.25974	5.95833	6.18844	6.1355	5.96535	6.13379	5.98217	6.43706	6.1296	0.968453
AT1G10810	5.25826	5.10827	5.19086	5.1858	5.17551	5.27602	5.21681	5.28405	5.2381	0.368096
AT1G10830	8.2239	8.46555	8.6121	8.43385	8.35558	8.34831	8.35147	8.32602	8.34534	0.516256
AT1G10840	10.1493	9.99936	10.1157	10.0881	9.98626	9.96606	9.91418	10.2743	10.0352	0.596336
AT1G10850	8.97882	8.91816	9.19401	9.03033	8.89808	8.75892	8.7957	9.52862	8.99533	0.868445
AT1G10870	8.43822	8.24765	8.46041	8.38209	8.29152	8.21114	8.04578	8.46082	8.25232	0.289591
AT1G10880	4.18616	4.17871	3.96329	4.10938	4.17109	4.1704	4.17073	4.18032	4.17313	0.475049
AT1G10890	5.12491	4.96166	4.92613	5.00424	4.87501	5.09156	4.76605	5.00947	4.93552	0.499772
AT1G10900	6.44105	6.44387	6.63599	6.50697	6.46961	6.33417	6.93942	6.72481	6.617	0.499967
AT1G10910	7.03883	7.35991	7.0373	7.14535	7.69305	7.05381	6.95318	7.52855	7.30715	0.476973
AT1G10920	6.53986	6.70629	6.45086	6.56567	6.38343	6.30947	6.43314	6.31761	6.36091	0.096364
AT1G10930	7.77941	7.75219	7.74961	7.7604	7.71368	8.03781	7.34615	7.58509	7.67068	0.578141
AT1G10940	8.46626	8.33535	8.36185	8.38782	8.13774	8.44053	8.15364	8.38314	8.27876	0.275444
AT1G10950	10.4328	10.4996	10.6445	10.5256	10.6574	10.665	10.519	10.6716	10.6282	0.242314
AT1G10960	11.7749	11.8281	11.9094	11.8374	11.3734	11.1481	12.0001	11.6871	11.5522	0.222792
AT1G10970	8.27711	7.56553	8.0325	7.95838	7.73929	7.53656	10.2564	7.80584	8.33453	0.610728
AT1G10980	9.58848	9.33194	9.6806	9.53367	9.71187	9.60355	9.41288	9.80828	9.63415	0.493838
AT1G10990	5.49281	5.99683	5.71765	5.73576	5.96778	5.64935	6.25404	5.91254	5.94593	0.328513
AT1G11000	7.75606	7.65027	7.80437	7.7369	7.56006	7.6842	7.66534	7.58345	7.62326	0.112185
AT1G11020	8.44591	8.77826	8.53596	8.58671	8.51586	8.4947	8.55227	8.49514	8.51449	0.543445
AT1G11040	4.8509	4.79271	4.69328	4.77896	4.6967	4.79126	4.71973	4.85028	4.76449	0.814407
AT1G11050	7.45164	7.64747	7.18765	7.42892	6.91659	7.35517	7.15908	6.74489	7.04393	0.0994786
AT1G11060	7.44501	7.33645	7.49288	7.42478	7.46108	7.42907	7.31866	7.27876	7.37189	0.445601
AT1G11070	4.20922	4.22705	4.32136	4.25255	4.12599	4.30966	4.33708	4.2361	4.25221	0.995613
AT1G11080	4.35195	5.63672	3.99502	4.66123	5.22564	5.17458	5.41143	3.98038	4.94801	0.657854
AT1G11090	8.42737	8.2002	8.34727	8.32495	8.01793	8.30503	8.37472	8.38454	8.27055	0.638278
AT1G11100	6.28798	5.84719	6.24981	6.12833	6.02512	5.9762	5.66085	5.99885	5.91525	0.276375
AT1G11120	7.89316	7.89882	7.98227	7.92475	7.84619	7.47619	8.65218	8.12855	8.02578	0.712056
AT1G11130	8.46398	8.21154	8.11945	8.26499	8.03477	8.59006	6.71904	8.60496	7.98721	0.580709
AT1G11130	9.57168	9.48644	9.7472	9.60177	9.78253	9.65059	9.74978	9.70307	9.72149	0.254705
AT1G11160	5.47571	5.14541	5.80115	5.47409	5.14133	5.20321	5.16386	5.61558	5.28099	0.438252
AT1G11170	5.29651	5.21687	5.45255	5.32198	5.43886	5.19145	4.88907	5.33836	5.21443	0.475154
AT1G11190	5.58375	5.1909	5.36355	5.3794	5.09769	5.06025	4.79803	5.85504	5.20275	0.523034
AT1G11200	8.33226	8.27368	8.39336	8.3331	8.37639	8.42112	8.33162	8.36162	8.37269	0.384248
AT1G11210	6.25301	5.82506	6.02384	6.03397	6.15124	6.91212	6.55944	6.04002	6.41571	0.168585
AT1G11220	6.30577	6.12528	6.09118	6.17408	6.40451	6.36916	6.47693	6.34199	6.39815	0.0598807
AT1G11240	9.40048	9.2083	9.45182	9.35353	9.59646	9.15618	9.94867	9.55503	9.56408	0.301277
AT1G11250	6.04631	5.80017	5.86267	5.90305	5.81992	5.98597	5.84142	6.03623	5.92088	0.854494
AT1G11260	9.28766	11.9952	9.17588	10.1529	10.9563	11.2251	10.3835	9.26142	10.4566	0.785846
AT1G11270	7.53034	7.96023	7.70594	7.73217	7.72068	7.59034	7.48986	7.31252	7.52835	0.253713
AT1G11280	9.1496	8.7895	8.95966	8.96625	9.00171	9.01327	9.15089	8.94653	9.0281	0.62523
AT1G11290	6.84127	7.06545	6.95069	6.95247	7.1352	7.17473	6.79012	7.04196	7.0355	0.476783
AT1G11300	6.68216	7.47558	6.47133	6.87636	7.00354	6.9989	7.35081	6.51856	6.96795	0.809494
AT1G11310	8.45245	9.01469	8.39912	8.62208	8.41345	8.85924	9.23971	8.49416	8.75164	0.656479
AT1G11320	7.61871	7.58395	7.7038	7.63549	7.66266	7.69919	7.36196	7.86948	7.64832	0.914311
AT1G11330	7.32372	7.62838	7.10482	7.3523	7.6644	7.40211	7.76184	7.12852	7.48922	0.541553
AT1G11340	4.08726	4.04326	4.04037	4.05696	4.22953	4.15472	4.14475	4.00641	4.13385	0.198597
AT1G11350	4.67726	5.22174	5.02464	4.97455	5.26081	4.75753	5.07851	4.42842	4.88132	0.716821
AT1G11360	8.69328	8.79463	8.74939	8.74577	8.83891	8.7009	8.67852	8.90335	8.78042	0.601025
AT1G11370	4.01195	3.99845	4.04676	4.01905	4.13468	4.01707	4.00601	3.9876	4.03634	0.658818
AT1G11380	7.83757	8.22751	7.58718	7.88409	8.10526	8.11801	7.73732	7.81147	7.94302	0.797339
AT1G11390	6.89466	7.22891	7.27008	7.13122	7.16637	7.07629	6.98313	7.41236	7.15954	0.859556
AT1G11400	8.24274	8.5171	8.34375	8.36786	8.55893	8.28934	8.61701	8.47594	8.4853	0.328614
AT1G11410	6.40192	6.55313	6.5827	6.51258	6.17124	6.16141	6.55407	5.9341	6.2052	0.0929607
AT1G11420	6.94533	6.67131	6.99911	6.87192	6.60555	6.41834	6.3083	6.72369	6.51397	0.052247
AT1G11430	10.4973	10.7185	10.6747	10.6302	10.4517	10.5425	10.66	10.8688	10.6308	0.995888
AT1G11440	8.03147	8.11967	7.94914	8.03343	7.87616	8.26692	7.98374	7.99842	8.03131	0.983409
AT1G11460	3.73498	3.683	3.64275	3.68691	3.62805	3.74652	3.52595	3.52539	3.60648	0.239165
AT1G11470	5.72678	5.63883	5.68536	5.68366	5.62787	5.91984	5.5942	5.65615	5.69952	0.85106
AT1G11480	8.65367	8.65915	8.56972	8.62751	8.82898	8.83056	8.68418	8.60152	8.73631	0.156371
AT1G11520	8.57358	8.59549	8.3671	8.51206	8.69196	8.52079	8.22962	8.78153	8.55597	0.769889
AT1G11530	7.4036	7.96355	7.14386	7.50367	7.82293	7.9287	7.79522	6.91446	7.61533	0.754865
AT1G11540	7.59491	7.21718	7.26648	7.35952	7.08349	7.49254	6.93685	7.18726	7.17504	0.321755
AT1G11545	5.7321	6.24241	5.96955	5.98135	6.20464	6.20354	6.45536	6.54054	6.35102	0.109862
AT1G11560	5.0867	5.01791	4.84725	4.98395	4.84736	5.00926	5.06623	4.7538	4.91916	0.551443
AT1G11570	5.01953	4.74873	4.70023	4.82283	4.86284	4.82263	5.14697	5.09775	4.98255	0.277758
AT1G11580	7.05865	7.35164	7.27631	7.22887	7.37447	6.75674	6.78198	6.20465	6.77946	0.156745
AT1G11590	3.53771	3.53369	3.48015	3.51718	3.56639	3.52473	3.45543	3.45695	3.50088	0.641697
AT1G11600	9.04014	8.71392	8.80783	8.85396	8.56394	9.0441	8.86311	9.27735	8.93713	0.662733
AT1G11610	3.77314	3.79667	3.76791	3.77924	3.79417	3.69906	3.59674	3.69461	3.69615	0.129583
AT1G11630	7.09984	6.79291	6.95275	6.9485	7.04201	6.96123	7.04212	7.08827	7.03341	0.442521
AT1G11650	10.9549	10.8682	10.8547	10.8926	10.7339	10.9309	10.8809	11.1062	10.913	0.817755
AT1G11660	8.08665	7.99221	8.18356	8.08747	8.24669	8.12325	8.24223	8.13536	8.18688	0.210001
AT1G11670	9.43348	9.2838	9.55782	9.42503	9.4456	9.03683	9.54025	9.31596	9.33466	0.533453
AT1G11680	10.162	10.2568	10.4347	10.2845	10.3293	10.1032	9.94578	10.4633	10.2104	0.620661
AT1G11690	3.68968	3.70616	3.74933	3.71506	4.08283	3.75393	3.73564	3.76132	3.83343	0.251761
AT1G11700	7.76637	7.37236	8.05111	7.72995	7.69717	6.66329	7.13877	8.07655	7.39394	0.404743
AT1G11710	5.04461	4.55036	4.74111	4.7787	4.49495	4.73774	4.54703	4.8568	4.65913	0.52006
AT1G11720	8.13987	8.30681	8.11497	8.18722	8.05481	7.97298	8.32198	8.01796	8.09193	0.379877
AT1G11730	7.52118	7.40848	7.51542	7.48169	7.6632	7.51211	7.89882	7.343	7.60428	0.383614
AT1G11740	5.42252	4.91365	5.15468	5.16362	5.15814	5.21407	4.98658	5.13837	5.12429	0.819286
AT1G11750	9.90099	9.72963	9.90656	9.84572	10.0044	9.96825	9.8202	9.90395	9.9242	0.332391
AT1G11760	7.85127	8.00604	8.09467	7.98399	8.23337	8.09663	7.76795	7.55401	7.91299	0.69707
AT1G11770	3.86395	3.83599	3.79644	3.83213	3.8	4.03117	3.89145	3.91722	3.90996	0.206162
AT1G11780	7.61182	7.43341	7.61104	7.55209	7.44571	7.32896	7.50743	7.8329	7.52875	0.858002
AT1G11790	9.05312	8.78931	9.04501	8.96248	8.85258	8.781	8.78835	9.05805	8.87	0.440312
AT1G11800	8.55869	8.3326	8.39223	8.42784	8.76845	8.51725	8.06445	8.63363	8.49594	0.704067
AT1G11820	9.99391	10.0204	9.96844	9.99426	9.86183	10.0497	9.93113	10.2378	10.0201	0.776216
AT1G11840	12.092	11.9042	12.0255	12.0072	11.5298	11.9884	12.005	12.2528	11.944	0.714854
AT1G11850	9.477	9.64754	9.65967	9.59474	9.35816	9.19688	8.97923	9.13341	9.16692	0.00739842
AT1G11860	11.0478	11.3812	11.256	11.2283	10.95	11.1981	10.9221	10.9598	11.0075	0.137481
AT1G11870	7.91363	8.37668	8.21133	8.16721	8.217	8.29654	8.13978	8.27034	8.23092	0.688707
AT1G11880	7.12724	7.13629	7.05568	7.1064	7.15274	6.93784	7.07353	7.14479	7.07722	0.627269
AT1G11890	9.48568	9.53078	9.69641	9.57095	9.63177	9.44942	9.76348	9.77853	9.6558	0.433265
AT1G11900	6.18854	5.97716	6.31724	6.16098	6.29882	6.27365	6.23374	6.35164	6.28946	0.323285
AT1G11910	12.2518	12.3244	12.1565	12.2443	12.3133	12.3264	11.7217	12.3449	12.1766	0.69527
AT1G11915	5.67721	5.69536	5.83297	5.73518	5.64553	5.8407	5.54264	5.75522	5.69602	0.650936
AT1G11920	4.52029	4.47757	4.55194	4.5166	4.48613	4.53655	4.38931	4.53724	4.48731	0.508055
AT1G11930	10.0146	10.383	10.1643	10.1873	10.1234	9.86434	9.97394	10.0365	9.99953	0.214681
AT1G11940	7.28378	7.14995	7.28749	7.24041	7.25427	7.26903	7.22226	7.1601	7.22641	0.801967
AT1G11950	7.41606	7.5373	7.34766	7.43367	7.69643	7.42363	7.63461	7.53304	7.57193	0.151768
AT1G11960	7.41292	7.35325	7.55084	7.439	7.37257	7.40416	7.65954	7.28476	7.43026	0.933427
AT1G11970	3.86223	3.82675	3.9173	3.86876	3.84323	3.91342	3.81551	3.87143	3.8609	0.826119
AT1G11990	3.88557	3.8255	3.99679	3.90262	3.66563	3.77273	3.59033	3.53708	3.64144	0.0156965
AT1G12000	10.8861	10.5136	11.0149	10.8049	11.0407	10.8315	10.6138	11.2734	10.9399	0.543732
AT1G12010	4.7419	4.57347	4.71848	4.67795	4.72668	4.46345	4.57542	5.08862	4.71354	0.81987
AT1G12020	7.66337	7.85899	7.64163	7.72133	7.52025	7.88887	8.09553	7.99447	7.87478	0.338392
AT1G12030	4.80811	4.84151	4.96384	4.87115	4.99252	4.78391	4.97914	4.80655	4.89053	0.800664
AT1G12040	4.05894	4.00971	4.02879	4.03248	3.85432	3.96825	4.24083	3.7865	3.96248	0.536645
AT1G12050	9.0837	8.87737	9.06769	9.00959	8.9673	8.95968	9.14942	9.19488	9.06782	0.548587
AT1G12070	4.66227	4.53771	4.52183	4.57394	4.41409	4.55443	4.61944	4.74521	4.5833	0.913763
AT1G12080	6.33424	7.55112	6.2429	6.70942	8.78507	6.94759	8.18171	6.68507	7.64986	0.209891
AT1G12090	11.5029	11.0534	11.5385	11.3649	10.9092	11.4815	11.6772	11.6471	11.4288	0.798464
AT1G12100	4.72645	4.74301	4.87924	4.7829	4.77918	4.77051	4.9874	5.04062	4.89443	0.247951
AT1G12110	7.91734	7.39522	7.85712	7.72322	6.22407	6.32712	6.17871	6.39402	6.28098	0.00835313
AT1G12120	8.293	8.29041	8.24046	8.27462	8.56019	8.45238	8.47476	8.28189	8.4423	0.0590214
AT1G12130	4.22618	4.21655	4.1276	4.19011	4.14352	4.23872	4.08863	4.30025	4.19278	0.964423
AT1G12140	7.43121	7.63844	7.84658	7.63875	7.69831	7.20527	7.70694	7.79972	7.60256	0.848757
AT1G12150	3.53448	3.4988	3.66909	3.56746	3.74079	3.43019	3.41171	3.56885	3.53788	0.76162
AT1G12160	5.28253	5.08287	5.06957	5.14499	5.08188	5.16409	4.81452	5.2291	5.0724	0.553069
AT1G12180	5.66554	5.58905	5.37272	5.54244	5.3248	5.63489	5.41727	5.62664	5.5009	0.738422
AT1G12190	4.96477	4.74962	4.85093	4.85511	4.79989	4.82953	4.88405	4.76343	4.81923	0.634335
AT1G12200	7.00023	7.07913	7.39146	7.15694	6.6765	6.87423	7.01469	6.49554	6.76524	0.0667668
AT1G12210	4.34585	4.30576	4.10551	4.25237	4.35069	4.45475	4.5674	4.38351	4.43909	0.110176
AT1G12220	4.53859	4.36142	4.31047	4.40349	4.37236	4.69525	4.41351	4.47027	4.48785	0.43753
AT1G12230	9.52991	9.99421	9.56417	9.6961	9.87388	9.9438	10.0275	9.50109	9.83658	0.497766
AT1G12240	7.83649	8.58842	8.19415	8.20635	8.12993	7.90033	8.4557	7.64563	8.0329	0.563787
AT1G12250	8.6048	8.92957	8.39348	8.64262	8.81498	8.55634	8.5113	8.59855	8.62029	0.904422
AT1G12260	5.10906	5.27353	5.12839	5.17033	5.21624	5.22593	5.70392	5.2625	5.35215	0.229495
AT1G12270	9.13023	9.10661	9.42197	9.2196	9.34336	9.17911	9.41616	9.56882	9.37686	0.289007
AT1G12280	5.76046	5.45334	5.74743	5.65374	5.73385	5.52011	5.91672	5.42314	5.64846	0.973129
AT1G12290	4.96297	4.53817	4.52393	4.67503	4.53111	4.74496	4.39667	4.48201	4.53869	0.460745
AT1G12310	10.8164	10.6682	10.8811	10.7886	10.8958	11.0005	11.1974	10.8825	10.9941	0.0859531
AT1G12320	6.7148	6.96171	7.02079	6.8991	6.99257	6.91508	7.10811	6.39116	6.85173	0.808096
AT1G12330	10.1599	9.95036	10.0198	10.0433	9.75441	10.1628	10.6102	10.1412	10.1672	0.543674
AT1G12340	8.49162	8.83411	8.62144	8.64906	8.61197	8.81194	8.59381	8.68843	8.67654	0.821244
AT1G12360	8.75571	9.06364	8.76737	8.86224	9.35603	8.93196	9.00035	8.74788	9.00906	0.407432
AT1G12370	7.55525	7.4223	7.79032	7.58929	7.57752	6.6954	7.3124	8.21044	7.44894	0.695973
AT1G12400	4.04773	3.68949	3.79993	3.84572	3.56989	3.69456	3.66214	3.71743	3.66101	0.217192
AT1G12410	10.1655	10.2312	10.2896	10.2288	9.98927	10.2205	10.1631	10.3292	10.1755	0.537204
AT1G12430	9.72326	9.83574	9.73028	9.76309	9.44571	9.42983	9.44571	9.57743	9.47467	0.0027478
AT1G12450	7.06483	7.23731	6.88165	7.06127	7.20051	7.31851	6.9536	7.04277	7.12884	0.631822
AT1G12460	7.96984	7.99024	8.14276	8.03428	7.76468	7.68812	8.21119	8.21087	7.96872	0.687372
AT1G12470	8.29737	8.37039	8.51149	8.39308	8.37945	8.22	8.47101	8.25709	8.33189	0.507414
AT1G12480	5.6862	5.2422	5.6873	5.53857	5.38014	5.45841	5.25826	5.38799	5.3712	0.376873
AT1G12490	3.70737	3.60213	3.71461	3.6747	3.71076	3.76572	3.64256	3.66779	3.69671	0.65231
AT1G12500	8.53614	8.5442	8.48367	8.52134	8.59733	8.6595	8.33377	8.40742	8.4995	0.79911
AT1G12520	8.0669	9.25912	8.37936	8.56846	9.27751	8.85731	8.62724	8.78586	8.88698	0.474735
AT1G12530	8.02936	7.89071	7.79545	7.90518	7.90633	7.85321	8.07796	8.01323	7.96268	0.534778
AT1G12550	7.75527	7.11704	7.23661	7.36964	7.37538	7.28129	7.07733	7.00151	7.18388	0.454095
AT1G12560	5.87258	5.86889	5.84187	5.86111	5.84987	5.9462	6.05245	6.00316	5.96292	0.0985799
AT1G12570	10.0761	10.2274	10.308	10.2038	9.53079	9.70776	9.25983	9.53511	9.50837	0.0018335
AT1G12580	7.294	7.78077	7.43856	7.50444	7.87011	7.79352	7.67099	7.61286	7.73687	0.24336
AT1G12600	5.87699	5.93711	6.16316	5.99242	6.31555	5.79133	5.61616	6.02117	5.93605	0.760995
AT1G12610	4.95741	5.50681	4.47774	4.98065	4.82766	5.08185	4.73433	4.94313	4.89674	0.80739
AT1G12620	4.84676	4.87046	5.05047	4.92256	4.94973	4.94326	5.0346	5.05919	4.9967	0.375449
AT1G12630	6.14451	5.83641	6.12079	6.0339	6.13143	6.06423	5.90477	6.32618	6.10665	0.60764
AT1G12640	8.4085	8.42211	8.57558	8.46873	8.44243	8.38226	8.53125	8.54486	8.4752	0.926618
AT1G12650	8.74736	8.85166	8.86001	8.81968	8.79673	8.86913	8.91511	9.04517	8.90653	0.231426
AT1G12660	4.76808	4.60229	4.72409	4.69815	4.59828	4.72683	4.60318	4.94553	4.71845	0.840178
AT1G12680	7.78065	8.11996	7.9433	7.94797	8.07706	8.02282	8.46749	7.86943	8.1092	0.361676
AT1G12700	4.95545	4.61138	4.4723	4.67971	4.53194	4.93169	4.45032	4.73201	4.66149	0.923998
AT1G12710	7.70594	7.56406	7.72539	7.66513	7.92601	8.4451	7.31981	7.74646	7.85934	0.470338
AT1G12720	5.77609	5.82822	5.88739	5.83057	5.66386	5.73776	5.49359	5.65475	5.63749	0.0265036
AT1G12730	6.42802	6.47178	6.21331	6.37104	6.30282	6.70733	6.13167	6.47524	6.40427	0.830097
AT1G12740	4.16768	4.07155	4.06314	4.10079	3.82962	4.14816	3.98894	3.94143	3.97704	0.165069
AT1G12750	7.94676	7.62731	7.60358	7.72588	7.60284	7.71048	7.53539	7.54254	7.59781	0.369299
AT1G12770	4.54877	4.41816	4.80607	4.591	4.68011	4.2835	5.0001	4.49038	4.61352	0.910353
AT1G12780	8.03127	11.6388	7.96098	9.21036	9.64846	9.99649	9.48592	8.4178	9.38717	0.899768
AT1G12790	6.7966	6.87337	6.57924	6.74974	7.24695	6.78999	6.78251	6.59722	6.85417	0.5536
AT1G12800	9.73446	10.0891	9.86055	9.89471	9.80771	9.8222	9.62167	9.73287	9.74611	0.287882
AT1G12810	8.21491	8.36734	8.16541	8.24922	8.07009	8.34979	8.41196	8.25792	8.27244	0.818754
AT1G12820	9.45131	9.88133	9.3906	9.57441	9.87754	9.71424	9.46048	9.32272	9.59374	0.926819
AT1G12830	8.77761	8.59268	9.02224	8.79751	8.74052	8.51439	9.12388	8.925	8.82595	0.880784
AT1G12840	10.9171	10.829	10.8965	10.8809	10.7629	10.89	10.4453	10.6812	10.6948	0.13937
AT1G12845	8.85477	8.57044	9.23799	8.88773	8.61046	9.50263	9.74326	9.44632	9.32567	0.221574
AT1G12850	8.00007	7.99864	8.37362	8.12411	8.22365	8.35548	8.40273	8.30543	8.32182	0.249407
AT1G12860	8.74842	8.9497	8.77391	8.82401	9.16742	9.27879	9.11195	8.62656	9.04618	0.230195
AT1G12880	6.83501	6.66265	6.69949	6.73238	6.5502	6.04498	6.68392	6.14828	6.35685	0.0884697
AT1G12900	11.2708	11.8349	11.4862	11.5306	11.6358	11.2495	11.5164	11.2823	11.421	0.599281
AT1G12910	10.3455	10.7181	10.339	10.4676	10.2132	10.2678	10.2689	10.349	10.2747	0.260941
AT1G12930	8.1917	8.29713	8.17198	8.22027	8.48651	8.08796	7.47946	8.10862	8.04064	0.45515
AT1G12940	4.52024	4.43764	4.31877	4.42555	4.13814	4.47631	4.14404	4.51302	4.31788	0.406795
AT1G12950	5.58409	5.21823	5.3001	5.36747	5.321	5.35617	5.00045	4.98282	5.16511	0.239175
AT1G12960	5.87659	5.63119	5.78954	5.76578	5.68211	5.78597	5.58734	5.86471	5.73003	0.721266
AT1G12970	5.86057	5.96814	5.80079	5.8765	5.7945	5.91418	5.96454	5.71956	5.84819	0.718658
AT1G12990	7.94874	7.58666	7.94254	7.82598	7.60005	8.07989	7.68746	7.71267	7.77002	0.742085
AT1G13000	6.96469	6.98302	7.01518	6.98763	7.09196	7.31547	7.01819	7.21596	7.1604	0.0757685
AT1G13020	8.40866	8.38833	8.53356	8.44351	8.67755	8.28332	8.32677	9.04481	8.58311	0.495502
AT1G13030	8.78647	8.80679	8.82875	8.80734	8.93352	8.83792	8.76032	8.69772	8.80737	0.999545
AT1G13040	4.81947	4.62273	4.76256	4.73492	4.74918	5.08455	3.81713	4.58701	4.55947	0.564635
AT1G13050	6.09139	6.08186	6.49121	6.22149	6.26658	6.06522	6.44357	6.04433	6.20493	0.924831
AT1G13060	11.6643	11.3533	11.6813	11.5663	11.4479	11.4605	11.2987	11.6134	11.4551	0.430412
AT1G13070	4.97464	4.85968	4.88313	4.90582	4.8061	4.82693	4.71423	4.86533	4.80315	0.0879346
AT1G13080	6.21791	7.51386	6.5892	6.77366	6.66295	6.22248	6.2359	5.99939	6.28018	0.328956
AT1G13090	7.0151	7.4092	6.86237	7.09556	7.46771	7.3627	7.86002	7.20312	7.47339	0.146273
AT1G13100	4.01839	4.23267	3.88274	4.0446	4.03997	4.17912	4.07868	3.89716	4.04873	0.973937
AT1G13110	4.86576	5.52262	4.77234	5.05358	5.5201	6.01546	5.27187	4.63736	5.3612	0.445073
AT1G13120	8.22491	8.0318	8.37476	8.21049	8.3879	8.22066	8.4054	8.0344	8.26209	0.713188
AT1G13130	5.74838	5.71673	5.76723	5.74411	5.58137	5.72814	5.8446	5.55807	5.67805	0.401385
AT1G13140	5.71878	5.52732	6.42702	5.89104	6.73611	6.32568	5.85232	5.6655	6.1449	0.520662
AT1G13150	4.3619	4.36055	4.44813	4.39019	4.12069	4.57845	4.61998	4.49925	4.45459	0.618396
AT1G13160	8.47631	8.08555	8.43779	8.33321	8.55957	8.21939	8.26888	8.66693	8.4287	0.59169
AT1G13170	8.00921	8.08887	8.20427	8.10078	8.46814	8.29281	7.99628	8.26348	8.25518	0.233877
AT1G13180	8.05488	7.91139	8.08474	8.017	7.84975	8.03291	8.17106	8.16692	8.05516	0.697761
AT1G13190	9.19307	9.41582	9.28883	9.29924	9.10785	9.11506	8.76109	9.37921	9.0908	0.211482
AT1G13195	7.16469	7.17647	7.0937	7.14495	7.09912	7.05867	7.23047	7.34467	7.18323	0.614777
AT1G13200	5.42988	5.28579	5.28546	5.33371	5.25022	5.2767	5.26962	5.24593	5.26062	0.266401
AT1G13210	6.92308	7.15758	7.16413	7.0816	7.21982	7.58013	7.49634	7.06286	7.33979	0.1352
AT1G13220	7.7833	8.27716	8.13246	8.06431	8.20867	7.97518	7.92583	8.1287	8.05959	0.978558
AT1G13230	4.85592	5.04867	4.51559	4.80673	4.48349	4.87368	4.88768	4.64248	4.72183	0.671202
AT1G13250	8.48321	8.63724	8.57622	8.56556	8.27103	8.73133	8.40268	8.49303	8.47452	0.440622
AT1G13260	6.45649	7.16416	6.20779	6.60948	6.37926	6.40406	5.10956	5.05103	5.73598	0.125582
AT1G13270	9.52483	9.13062	9.70563	9.4537	9.52715	9.99274	9.48912	9.64264	9.66291	0.368825
AT1G13280	9.55831	9.23562	9.61091	9.46828	9.36883	9.75107	10.2437	9.57863	9.73557	0.28223
AT1G13290	7.22881	6.80419	7.4586	7.16387	6.80476	6.78796	7.10853	7.12942	6.95767	0.405867
AT1G13300	4.65309	4.6831	4.76738	4.70119	4.44512	4.80528	4.75708	4.74098	4.68711	0.88164
AT1G13310	3.55968	3.70316	3.5906	3.61781	3.63307	3.64247	3.55898	3.64526	3.61995	0.967561
AT1G13320	9.83659	9.8923	9.9795	9.9028	9.69387	9.71759	9.53808	9.74261	9.67304	0.0142239
AT1G13330	4.99878	4.94137	5.38485	5.10833	5.69235	5.41046	5.07624	5.80834	5.49685	0.130018
AT1G13340	4.0797	4.42272	4.2646	4.25567	4.30504	4.11	4.22056	4.28299	4.22965	0.826734
AT1G13350	8.37831	8.34032	8.63388	8.45084	8.64425	8.55516	8.63974	8.17685	8.504	0.727541
AT1G13370	4.21282	4.36162	4.3612	4.31188	4.22566	4.454	4.38995	4.34122	4.35271	0.58182
AT1G13380	9.88673	9.90386	9.80648	9.86569	9.62407	9.90263	9.78433	9.921	9.80801	0.482559
AT1G13400	6.72821	6.64289	7.04486	6.80532	6.95565	6.75058	6.80713	7.02202	6.88385	0.607454
AT1G13410	4.92902	4.76878	4.79645	4.83142	5.24387	5.03302	4.75579	5.13837	5.04276	0.139501
AT1G13420	4.76742	4.2344	4.18109	4.3943	4.22468	4.26428	3.98993	4.2041	4.17075	0.355789
AT1G13440	12.6453	12.7155	12.5546	12.6385	12.4206	12.4926	12.5655	12.6192	12.5245	0.137417
AT1G13450	7.268	7.49142	7.20624	7.32188	7.42635	7.17426	7.27793	6.99562	7.21854	0.447973
AT1G13460	7.3725	7.36758	7.50396	7.41468	7.48649	7.40952	7.49776	7.28796	7.42043	0.933827
AT1G13470	3.9074	3.8865	3.95388	3.91593	4.12693	3.8893	3.83557	3.98233	3.95853	0.562443
AT1G13540	3.46615	3.3939	3.40314	3.42107	3.48476	3.4718	3.35878	3.31399	3.40733	0.786752
AT1G13560	10.4609	10.5295	10.402	10.4641	10.4414	10.4077	10.4958	10.5906	10.4839	0.731758
AT1G13570	8.12136	8.57718	8.19397	8.2975	8.53466	8.50637	8.54258	7.97063	8.38856	0.666786
AT1G13580	9.10941	8.71399	9.00088	8.94142	8.69408	9.11225	8.24897	8.72129	8.69414	0.298307
AT1G13590	3.88168	3.72911	3.74871	3.7865	3.78877	3.83558	4.04795	3.87335	3.88641	0.235642
AT1G13600	5.63786	6.57049	5.86139	6.02325	5.37573	5.05975	6.39011	5.38025	5.55146	0.296514
AT1G13610	6.2771	6.04755	6.10207	6.14224	5.79486	6.14109	5.77771	6.12869	5.96059	0.198859
AT1G13630	5.02719	4.92336	4.70728	4.88595	4.56148	4.88666	4.56006	4.62217	4.6576	0.129656
AT1G13640	6.64417	7.34366	6.98651	6.99145	7.01986	7.05594	7.06021	6.84438	6.9951	0.987448
AT1G13650	5.25667	5.41458	5.37758	5.34961	5.74703	5.39564	5.25713	5.30391	5.42593	0.561322
AT1G13670	4.43731	4.69173	4.35386	4.4943	4.35613	4.48084	4.31438	4.44562	4.39924	0.455497
AT1G13680	4.04994	4.28068	3.96307	4.0979	4.25301	4.32783	4.17936	4.08046	4.21017	0.371946
AT1G13690	9.23322	9.09993	9.23986	9.191	9.17116	9.22145	9.3696	9.44672	9.30224	0.216863
AT1G13700	6.13944	7.37793	5.75407	6.42382	7.41793	7.75179	6.85883	6.15745	7.0465	0.360688
AT1G13710	11.6864	11.6681	11.4579	11.6041	11.4387	11.4764	11.6917	11.9587	11.6414	0.801778
AT1G13730	9.70587	9.69257	10.0198	9.80608	9.70098	9.63983	9.46814	10.2503	9.76482	0.845215
AT1G13740	9.08295	9.19242	9.25277	9.17605	9.00207	8.41725	8.58826	9.43381	8.86035	0.260399
AT1G13750	6.50889	6.38317	6.70096	6.53101	7.25017	6.54143	6.67591	6.39424	6.71544	0.424219
AT1G13760	4.22977	3.95205	4.02652	4.06945	3.94089	4.09352	4.16773	4.02388	4.0565	0.900593
AT1G13790	7.3945	7.43884	7.82842	7.55392	7.56894	7.4883	7.29781	7.58704	7.48552	0.68568
AT1G13800	4.73594	4.50782	4.74322	4.66233	4.92346	4.83128	4.38893	4.72236	4.71651	0.715154
AT1G13810	6.83668	6.95773	7.08762	6.96068	6.86459	6.88277	7.04883	7.02042	6.95416	0.943804
AT1G13830	5.14492	4.97741	4.93976	5.0207	4.75915	4.913	4.98914	5.02723	4.92213	0.309827
AT1G13870	7.48911	7.82092	7.59954	7.63653	7.91864	7.79323	7.82695	7.86574	7.85114	0.15081
AT1G13880	8.1256	8.27264	8.27228	8.22351	8.46125	8.17705	8.3692	8.20705	8.30364	0.380705
AT1G13890	3.90153	3.88498	3.80555	3.86402	3.99832	3.87606	4.03593	3.95714	3.96686	0.0726064
AT1G13900	8.52425	8.41535	8.65366	8.53109	8.57825	8.60474	8.51527	8.44288	8.53529	0.960229
AT1G13910	6.75269	6.45967	6.68477	6.63238	6.88557	6.81449	6.93768	6.71119	6.83723	0.130074
AT1G13920	4.91667	4.81911	5.01456	4.91678	5.10538	4.97605	5.15947	5.21188	5.1132	0.0533982
AT1G13930	11.0658	10.1101	10.6318	10.6026	10.5429	11.6815	11.2886	11.1644	11.1693	0.187179
AT1G13940	7.74813	7.649	7.72991	7.70902	7.71862	7.40454	8.14025	7.7158	7.74481	0.830203
AT1G13950	5.28383	4.9624	5.42591	5.22405	4.64826	4.85229	4.73578	4.88167	4.7795	0.0674403
AT1G13960	6.18648	6.45492	6.21105	6.28415	6.34062	6.65257	6.61077	6.23244	6.4591	0.247101
AT1G13970	3.77325	3.84947	3.91659	3.84644	3.70849	3.98718	3.94622	3.92557	3.89187	0.571747
AT1G13980	9.20618	9.42566	9.25707	9.29631	9.47542	9.41326	9.66053	9.37256	9.48044	0.10498
AT1G13990	6.59116	6.46429	6.41585	6.49043	6.55726	6.22363	6.60393	6.56286	6.48692	0.974125
AT1G14010	9.17631	8.99247	9.12418	9.09766	9.18153	9.17661	9.1627	9.01769	9.13463	0.612632
AT1G14020	8.07893	7.83943	8.00251	7.97362	8.35381	7.9039	7.76289	8.0668	8.02185	0.754714
AT1G14030	8.47759	8.70476	8.348	8.51011	8.64613	8.79714	8.59437	8.52161	8.63981	0.351822
AT1G14040	7.23008	7.12156	7.27216	7.20794	7.20019	7.4768	7.13296	7.5046	7.32864	0.311092
AT1G14060	8.13846	7.65923	8.38356	8.06042	7.77277	7.883	8.43093	8.43962	8.13158	0.808698
AT1G14070	5.16431	4.92032	5.1007	5.06178	5.10212	5.23809	5.25294	4.85449	5.11191	0.687862
AT1G14080	4.40422	4.02496	4.10237	4.17718	4.13347	4.09649	4.08384	4.17371	4.12188	0.681705
AT1G14090	4.69057	4.67423	4.65048	4.67176	4.78555	4.70686	4.44238	4.41946	4.58856	0.436277
AT1G14110	5.01932	5.02959	5.00107	5.01666	5.01313	5.1699	4.96878	5.06	5.05295	0.466156
AT1G14110	5.09836	4.91787	4.98703	5.00109	4.99114	5.15577	5.18447	5.23669	5.14202	0.119929
AT1G14120	3.93098	3.87457	4.13798	3.98118	3.92585	3.76356	3.99074	3.85731	3.88437	0.36859
AT1G14130	7.27472	7.50584	7.43745	7.406	7.52941	7.22932	7.72631	7.42904	7.47852	0.585396
AT1G14140	8.81687	8.6622	8.75206	8.74371	8.8257	8.8064	8.90892	9.05646	8.89937	0.0844366
AT1G14150	7.25249	8.56626	7.73018	7.84964	8.50247	8.37964	8.4725	7.58151	8.23403	0.443458
AT1G14180	8.50204	8.43655	8.70385	8.54748	8.6038	8.67186	8.62815	8.8365	8.68508	0.232114
AT1G14190	3.88613	3.81643	3.84096	3.84784	3.879	3.68684	3.78849	3.54072	3.72376	0.18599
AT1G14200	7.57941	7.63787	7.45317	7.55681	7.89016	6.72118	6.99122	7.36695	7.24238	0.305126
AT1G14210	6.71968	6.72128	6.40559	6.61552	6.83015	6.81233	6.78754	6.39081	6.70521	0.573446
AT1G14220	5.41316	5.17765	5.35455	5.31512	5.20781	5.54469	5.31481	5.44083	5.37703	0.571005
AT1G14240	5.10336	5.12604	5.11786	5.11575	5.00766	5.00173	5.24362	5.00815	5.06529	0.459563
AT1G14250	5.57016	5.628	5.69486	5.63101	5.99307	5.81347	6.09489	5.6274	5.88221	0.0880722
AT1G14260	7.28974	7.02919	7.28024	7.19972	7.24934	7.34903	7.12531	6.78975	7.12836	0.651938
AT1G14270	9.18849	9.18669	8.99557	9.12358	9.21902	9.18008	8.89639	8.79722	9.02318	0.451088
AT1G14280	5.87021	6.74815	6.16024	6.25953	5.57354	4.97812	5.70063	5.65341	5.47642	0.0703428
AT1G14290	8.44377	9.06684	8.5199	8.67683	8.67946	8.69768	8.69229	8.50849	8.64448	0.885869
AT1G14300	8.75238	8.88442	9.0344	8.8904	8.77888	8.81574	8.48639	9.04883	8.78246	0.479838
AT1G14310	6.68295	6.78605	6.83136	6.76679	6.53557	6.67883	6.68721	6.43713	6.58468	0.0590439
AT1G14320	13.4717	13.342	13.393	13.4022	13.4466	13.3926	13.4447	13.4947	13.4447	0.393226
AT1G14330	7.65928	7.97129	8.09033	7.90697	8.15659	7.4579	7.94296	8.07351	7.90774	0.997093
AT1G14340	6.764	7.10325	6.93632	6.93453	7.44656	7.00274	7.27746	7.06707	7.19846	0.121718
AT1G14345	8.52036	9.13377	9.11536	8.92316	8.8576	8.02163	8.93938	8.87292	8.67288	0.437973
AT1G14350	7.56686	7.22213	7.53122	7.44007	7.95699	7.80257	7.31394	7.54124	7.65368	0.287257
AT1G14360	9.32305	8.7907	9.57535	9.2297	9.15965	8.62176	9.2634	9.36185	9.10167	0.67635
AT1G14370	5.87949	6.12535	5.50042	5.83509	5.62665	5.84693	6.00564	5.29027	5.69237	0.579479
AT1G14380	7.44923	7.65789	7.67756	7.59489	7.73689	7.58528	7.926	7.67013	7.72958	0.249876
AT1G14390	4.37575	4.39709	4.35136	4.37473	4.39772	4.39978	4.03747	4.35805	4.29826	0.448322
AT1G14400	11.2726	11.2221	11.1835	11.2261	11.2848	11.2661	11.3718	10.9841	11.2267	0.9945
AT1G14410	9.98386	9.85188	9.90773	9.91449	9.84813	9.99144	9.81055	10.0808	9.93273	0.81484
AT1G14420	4.63622	4.59067	4.39091	4.53927	4.53144	4.72213	4.51185	4.47642	4.56046	0.831594
AT1G14430	4.89873	4.57209	4.82168	4.76417	4.54323	5.03046	4.58018	4.77276	4.73166	0.835861
AT1G14440	9.98192	9.74299	9.97652	9.90048	10.1223	9.85132	9.77439	10.3931	10.0353	0.445119
AT1G14450	9.31294	9.15386	9.42454	9.29711	9.37992	9.15258	9.86164	9.58674	9.49522	0.303937
AT1G14460	8.49905	8.34404	8.56012	8.46774	8.56338	8.22473	8.57098	8.3424	8.42537	0.708205
AT1G14470	4.60956	4.36576	4.48142	4.48558	4.31589	4.79737	3.946	4.33448	4.34843	0.507121
AT1G14480	6.91229	6.59003	6.39931	6.63388	6.34444	6.59042	6.15935	6.47501	6.3923	0.25159
AT1G14490	7.9989	8.02039	8.07463	8.03131	7.92958	7.80721	7.68274	8.26766	7.9218	0.45111
AT1G14510	10.6758	10.6947	10.6785	10.683	10.6455	10.7012	10.3949	11.0449	10.6966	0.925467
AT1G14520	5.28093	4.8732	5.08216	5.07876	4.9878	5.14476	4.78545	5.13821	5.01405	0.678732
AT1G14530	8.00656	7.94472	7.88567	7.94565	7.8837	8.01952	7.55841	7.67888	7.78513	0.220461
AT1G14540	4.44498	4.25032	4.54447	4.41326	4.55571	4.36453	4.19726	4.47798	4.39887	0.906795
AT1G14550	4.34904	4.15731	4.12549	4.21061	4.08097	4.2541	4.06432	4.33401	4.18335	0.788779
AT1G14560	7.71362	7.6557	7.80056	7.72329	7.67579	7.7422	7.8932	8.1064	7.8544	0.276733
AT1G14570	10.2667	10.3019	10.2506	10.2731	10.4953	10.433	10.1773	10.0361	10.2854	0.916379
AT1G14580	6.6504	6.46253	6.60558	6.57284	6.54804	6.91875	6.72886	6.84336	6.75975	0.117552
AT1G14610	10.4359	10.4907	10.5592	10.4953	10.6079	10.3422	10.4609	10.3553	10.4416	0.486907
AT1G14620	9.76624	9.60805	9.67129	9.68186	9.68451	9.67903	9.86537	9.7752	9.75103	0.329652
AT1G14640	5.6834	5.39645	5.57372	5.55119	5.52089	5.24774	5.4551	5.27616	5.37497	0.171281
AT1G14650	8.00303	8.01179	8.14188	8.05224	8.13935	8.11634	7.60221	8.04907	7.97674	0.605513
AT1G14660	5.7262	5.82252	5.7666	5.77178	5.9052	6.02774	5.64208	5.50277	5.76945	0.985975
AT1G14670	10.0101	10.2238	10.3003	10.178	10.1192	10.3615	10.39	10.2195	10.2725	0.429346
AT1G14680	5.48381	5.98729	5.78545	5.75219	6.21466	6.05923	6.1442	5.94243	6.09013	0.133259
AT1G14685	8.82147	9.00782	8.69991	8.84306	9.07028	9.29324	8.57744	9.08399	9.00624	0.400284
AT1G14687	6.15352	6.10504	5.68568	5.98141	6.72464	6.30951	6.6896	6.36179	6.52139	0.0431754
AT1G14690	6.08145	6.10274	6.05752	6.08057	5.78247	6.08503	5.62784	5.86708	5.84061	0.0851754
AT1G14700	6.27133	6.4345	6.36359	6.35647	7.13431	6.77354	6.90846	6.20684	6.75578	0.13469
AT1G14710	9.71054	9.51613	9.70462	9.64376	9.34128	9.62991	8.83982	9.74143	9.38811	0.299812
AT1G14720	8.31264	8.59878	8.12696	8.34612	8.8858	8.98653	8.74856	8.21234	8.70831	0.161154
AT1G14730	5.32311	5.4329	5.24644	5.33415	5.32317	5.09647	5.50104	5.30869	5.30734	0.797623
AT1G14740	7.4686	7.88257	7.27565	7.54227	7.55283	7.8156	7.82489	7.48081	7.66853	0.572606
AT1G14750	5.19669	4.95609	5.30146	5.15141	5.79197	5.22513	5.51433	4.98811	5.37988	0.314011
AT1G14760	6.28948	6.33082	6.29449	6.30493	6.37008	6.55532	6.19949	6.16482	6.32243	0.858731
AT1G14770	6.96581	6.93104	7.25435	7.0504	7.4458	7.12367	7.23118	7.40482	7.30136	0.120188
AT1G14780	5.03222	4.90026	4.94215	4.95821	4.71107	5.0554	4.47419	5.21395	4.86365	0.616197
AT1G14790	6.80886	7.25047	6.85334	6.97089	7.57464	7.06276	7.48696	6.88678	7.25278	0.250651
AT1G14800	4.54398	4.42719	4.38839	4.45319	4.76978	4.50434	4.76861	4.72239	4.69128	0.0295588
AT1G14810	10.3095	10.2585	10.4025	10.3235	10.193	10.1696	10.1675	10.5232	10.2633	0.564965
AT1G14820	9.237	9.46519	9.32726	9.34315	9.56736	9.62369	9.67964	9.43989	9.57764	0.0473576
AT1G14830	9.39891	9.1616	9.61003	9.39018	9.50811	9.47157	9.51132	9.57723	9.51706	0.43124
AT1G14840	8.33315	8.48445	8.40442	8.40734	8.43177	8.51376	8.03991	8.43153	8.35424	0.669094
AT1G14850	9.40595	9.58048	9.47482	9.48708	9.82225	9.4735	9.56909	9.49913	9.59099	0.323954
AT1G14870	4.8599	7.01554	4.99153	5.62232	6.04486	5.0803	5.77014	4.63214	5.38186	0.775755
AT1G14890	8.49016	8.67992	8.30811	8.49273	8.75026	8.54505	8.41047	8.5107	8.55412	0.660743
AT1G14900	10.62	10.2976	10.6038	10.5072	10.7231	10.8296	11.1428	11.083	10.9446	0.0319538
AT1G14910	8.57954	8.49134	8.54179	8.53755	8.84606	8.78035	9.04511	8.61207	8.8209	0.0460074
AT1G14920	9.74575	9.81918	9.92572	9.83021	9.67551	9.75985	9.36543	9.90397	9.67619	0.284274
AT1G14930	3.78482	3.86008	3.57258	3.73916	3.85509	3.70998	3.88668	3.86054	3.82807	0.420836
AT1G14940	3.99172	4.07596	3.89618	3.98795	3.93883	4.00058	3.92795	3.97431	3.96042	0.655979
AT1G14950	5.68362	5.47571	5.57639	5.57857	5.20499	5.67496	5.29056	5.56313	5.43341	0.308047
AT1G14960	5.70875	5.62675	5.71516	5.68355	5.68211	5.76599	5.69877	5.49082	5.65942	0.730549
AT1G14970	6.66892	6.64844	6.62692	6.64809	6.60954	6.57634	6.86162	6.56771	6.6538	0.940638
AT1G14980	12.5286	11.9652	12.3839	12.2926	12.0063	12.1373	12.3432	12.41	12.2242	0.744912
AT1G14990	7.80114	7.63371	7.80437	7.74641	7.81776	7.72428	7.90202	7.95791	7.85049	0.234229
AT1G15000	7.74131	7.73893	7.81827	7.76617	7.8677	7.53093	8.04713	8.20184	7.9119	0.389154
AT1G15010	5.38071	5.68964	5.30417	5.45817	5.26403	5.55273	5.60047	5.4378	5.46376	0.970238
AT1G15020	6.9462	7.29853	7.13871	7.12781	7.41291	7.17465	7.21993	7.09552	7.22575	0.471453
AT1G15040	6.45002	6.03723	6.18375	6.22367	5.96246	6.34807	6.0926	6.20401	6.15178	0.649974
AT1G15040	4.09894	3.89771	4.03611	4.01092	3.96956	4.05929	3.78501	3.9876	3.95036	0.501595
AT1G15050	5.37628	5.13057	5.21323	5.24003	5.24794	5.35807	5.09583	5.17547	5.21933	0.831253
AT1G15060	8.00485	8.03362	7.97951	8.00599	8.04779	7.96827	7.70136	8.02423	7.93541	0.445049
AT1G15080	7.66641	7.72043	7.62016	7.669	7.88893	7.89096	7.60972	7.88048	7.81752	0.119912
AT1G15100	8.27673	8.13652	8.53899	8.31741	7.96395	7.67892	8.38981	8.83385	8.21663	0.735119
AT1G15110	7.80962	7.72307	8.01453	7.84907	7.6228	7.4279	7.6667	7.80365	7.63026	0.12405
AT1G15120	9.63848	9.41889	9.7511	9.60282	9.50075	9.4773	9.76521	9.46386	9.55178	0.694945
AT1G15130	8.96295	9.31136	9.13499	9.13643	9.35346	9.03959	9.27329	9.00144	9.16694	0.828301
AT1G15140	8.60601	8.91716	9.30185	8.94167	8.89899	8.65604	9.03297	9.14167	8.93242	0.969953
AT1G15150	4.62411	4.63532	4.6973	4.65224	4.88781	4.68669	4.48686	5.20665	4.817	0.363352
AT1G15170	5.65438	5.70651	5.90226	5.75438	6.29701	5.71447	5.77951	5.6466	5.8594	0.559972
AT1G15180	5.5472	7.12623	5.50886	6.06076	6.17061	6.04752	5.54047	4.8128	5.64285	0.541652
AT1G15190	5.32737	5.09019	5.37753	5.26503	6.31549	5.56298	5.28454	5.04945	5.55312	0.380891
AT1G15200	8.07952	8.11255	8.38467	8.19225	8.77888	8.08044	8.76121	8.22957	8.46252	0.250418
AT1G15210	5.43746	5.49972	5.30579	5.41433	5.49089	5.31391	5.41138	5.10853	5.33118	0.446275
AT1G15220	6.93166	6.94627	6.88686	6.9216	7.13618	7.01788	7.13093	7.13315	7.10453	0.00359142
AT1G15230	8.53853	9.05481	8.67615	8.7565	9.07543	8.72668	8.88905	8.89854	8.89742	0.4707
AT1G15250	8.98326	8.9913	9.2028	9.05912	8.85267	8.84787	9.49792	9.23173	9.10755	0.79391
AT1G15260	8.76266	9.44197	8.93902	9.04788	9.56356	9.51934	9.34154	8.82684	9.31282	0.369111
AT1G15270	10.2181	9.85691	10.0823	10.0524	10.3788	10.1951	11.3825	10.5332	10.6224	0.116194
AT1G15280	8.05394	8.27334	8.18092	8.1694	8.12041	8.18939	7.98196	8.2542	8.13649	0.719819
AT1G15290	8.89379	9.53978	9.41013	9.28123	9.12706	8.41852	8.46125	8.86797	8.7187	0.0899835
AT1G15300	5.9501	6.04374	5.87057	5.9548	5.79817	5.99058	6.14191	5.85227	5.94573	0.92528
AT1G15310	7.5969	7.27004	7.63592	7.50095	7.36617	7.22017	7.58937	7.5775	7.4383	0.689811
AT1G15320	4.2247	4.27631	4.21809	4.2397	4.73255	4.31762	4.20902	4.38528	4.41112	0.227232
AT1G15330	6.17927	9.11561	5.9832	7.09269	6.06418	6.80263	6.72129	6.0098	6.39948	0.566994
AT1G15340	10.0835	10.3762	10.1361	10.1986	10.3801	10.2525	10.4703	10.3452	10.362	0.203256
AT1G15350	6.49908	6.35288	6.2913	6.38109	6.3803	6.23723	6.32094	6.67609	6.40364	0.850815
AT1G15360	8.50187	8.42535	8.48882	8.47201	8.15151	8.04526	8.34892	8.46205	8.25193	0.0984477
AT1G15370	10.4095	10.1608	10.3957	10.322	10.1732	10.0544	10.1932	10.3642	10.1963	0.285862
AT1G15380	5.80313	8.91931	6.02424	6.91556	7.12409	7.151	7.84047	6.0777	7.04832	0.91025
AT1G15390	8.83165	9.05604	9.13373	9.00714	9.02032	8.63382	9.20471	9.17358	9.00811	0.995408
AT1G15400	8.62312	8.9874	8.6772	8.76257	8.94874	8.60661	8.9451	8.80058	8.82526	0.676586
AT1G15410	7.41924	7.31437	7.41389	7.3825	7.5086	7.30343	7.28392	7.21047	7.32661	0.479414
AT1G15420	9.77248	9.70519	9.88135	9.78634	9.74376	9.7293	9.74703	9.9493	9.79235	0.938031
AT1G15430	7.3312	7.94511	7.7871	7.6878	7.34772	7.28225	7.77798	7.84004	7.562	0.617696
AT1G15440	9.7749	9.59654	9.71118	9.69421	9.4964	9.64572	9.97044	9.99924	9.77795	0.566057
AT1G15460	5.65844	5.63146	5.36142	5.55044	5.28683	5.39733	5.43522	5.70672	5.45653	0.505059
AT1G15470	8.00808	8.06394	8.26382	8.11195	8.63818	8.03181	8.34777	8.3423	8.34001	0.182695
AT1G15480	7.46332	7.23455	7.48477	7.39421	7.47064	7.54593	7.6785	7.73021	7.60632	0.100614
AT1G15490	7.09531	6.95404	7.11327	7.05421	7.29141	6.87953	7.11064	7.00375	7.07133	0.872256
AT1G15500	9.60821	9.56889	9.7345	9.6372	9.65614	9.59581	9.31024	9.96294	9.63128	0.969066
AT1G15510	7.12386	7.04128	7.0849	7.08335	7.23962	7.17343	7.06438	7.22913	7.17664	0.106787
AT1G15520	5.94604	5.92823	5.93291	5.93573	5.59284	5.94177	5.55273	5.90067	5.747	0.159142
AT1G15530	6.23444	6.29484	6.23274	6.25401	6.45866	6.29182	5.91101	6.70274	6.34106	0.638366
AT1G15550	6.5984	7.2007	6.80582	6.8683	7.2427	7.20813	7.83453	7.41683	7.42555	0.0666329
AT1G15570	8.26158	8.52316	8.22157	8.33544	8.44439	8.47657	8.54015	8.61851	8.5199	0.179861
AT1G15580	5.86373	5.72945	5.71767	5.77028	5.56542	5.76468	5.68477	5.64217	5.66426	0.157514
AT1G15590	4.23613	3.76528	3.69903	3.90015	3.84225	3.99207	3.47369	3.80896	3.77924	0.583914
AT1G15600	6.25855	5.83928	6.02817	6.042	5.77992	6.19768	5.82342	5.98264	5.94592	0.564726
AT1G15640	7.2211	6.70272	7.07347	6.99909	6.81035	7.09427	6.73232	6.87445	6.87785	0.532944
AT1G15660	9.29799	9.15	9.46704	9.30501	9.51056	9.44654	9.375	9.41496	9.43677	0.284153
AT1G15670	7.76966	10.2463	7.88778	8.63456	10.0285	9.85202	8.78354	7.89725	9.14034	0.625795
AT1G15690	12.6062	12.7497	12.5335	12.6298	12.5584	12.5262	12.5096	12.3855	12.4949	0.155046
AT1G15700	7.16986	7.496	7.49563	7.38716	7.72394	7.35315	7.9405	7.51278	7.63259	0.203167
AT1G15710	8.52146	8.72887	8.59869	8.61634	8.63494	8.44701	8.48348	8.5803	8.53643	0.344775
AT1G15720	6.35662	6.39192	6.57181	6.44012	6.36369	6.33764	6.25852	6.31011	6.31749	0.199268
AT1G15730	7.67882	8.24647	7.6589	7.8614	8.03647	7.65939	8.01798	7.67276	7.84665	0.950361
AT1G15740	8.28962	9.88268	8.13543	8.76924	9.12403	8.81515	8.77874	7.92243	8.66009	0.870982
AT1G15750	9.78856	10.0934	10.0388	9.97357	10.0891	10.0822	10.1523	9.98021	10.0759	0.393623
AT1G15780	8.83564	8.95164	9.08881	8.9587	9.09299	8.80498	8.64366	8.82639	8.84201	0.369625
AT1G15790	3.85979	3.91613	3.99275	3.92289	4.05772	3.96187	4.07876	3.8056	3.97599	0.502644
AT1G15800	7.15949	7.33058	7.43895	7.30967	7.1352	7.328	7.21034	7.57676	7.31257	0.98256
AT1G15820	12.056	12.0572	11.9067	12.0066	11.6558	11.8251	11.4659	11.6515	11.6496	0.0106949
AT1G15820	8.70409	8.70435	8.8632	8.75721	8.85478	8.73346	8.98696	8.64391	8.80478	0.625551
AT1G15830	6.31608	6.46772	6.53637	6.44006	6.61425	6.28665	6.24657	6.58139	6.43221	0.948863
AT1G15840	6.68798	6.67177	6.73155	6.6971	6.9222	6.79199	7.2125	6.90307	6.95744	0.0598117
AT1G15850	4.24508	3.94988	4.07717	4.09071	4.80963	4.29258	4.01494	4.27236	4.34738	0.237015
AT1G15860	7.15852	7.16117	7.38469	7.23479	7.64178	7.16647	7.70568	7.37303	7.47174	0.168694
AT1G15870	5.82194	6.15895	6.24866	6.07652	6.04337	6.03273	6.18492	6.23679	6.12445	0.756894
AT1G15880	7.53589	7.78976	7.79704	7.70756	7.78673	7.86948	7.90017	7.38296	7.73483	0.860523
AT1G15890	5.08286	4.88854	4.86267	4.94469	4.77509	5.00897	4.81604	5.00047	4.90014	0.652451
AT1G15900	5.84097	5.91783	5.94343	5.90075	6.01539	5.8393	5.99904	5.95737	5.95277	0.348296
AT1G15910	8.15115	8.3226	8.32359	8.26578	8.52566	8.08284	8.5338	8.26233	8.35116	0.524392
AT1G15920	8.33565	8.49748	8.53874	8.45729	8.6402	8.40144	9.04064	8.74031	8.70565	0.161747
AT1G15930	12.4884	12.5999	12.5704	12.5529	12.5978	12.5449	12.4361	12.5253	12.526	0.596268
AT1G15940	8.70547	8.53288	8.74658	8.66164	8.93841	8.55929	8.98271	9.101	8.89535	0.148477
AT1G15950	8.87405	9.00455	9.26414	9.04758	8.75499	8.31672	9.33708	9.07843	8.8718	0.514644
AT1G15960	5.92358	5.48359	5.89596	5.76771	5.50708	5.64944	5.74586	5.28295	5.54633	0.275125
AT1G15980	8.82332	9.30549	9.19961	9.10947	9.32999	9.04691	8.84914	8.6625	8.97214	0.532991
AT1G15990	4.91825	4.74368	4.7685	4.81014	4.81786	5.03558	4.78405	4.84572	4.8708	0.475123
AT1G16000	9.22032	8.74384	9.18629	9.05015	9.06996	9.24979	9.57679	9.48208	9.34465	0.198546
AT1G16010	8.86667	8.80131	9.01236	8.89345	9.10128	8.82366	9.04526	9.11624	9.02161	0.223489
AT1G16020	8.05827	8.12179	8.1652	8.11509	8.29605	7.97744	8.03944	8.03068	8.0859	0.726629
AT1G16030	6.75252	6.66437	6.88401	6.76697	6.81657	6.43339	6.79948	6.91728	6.74168	0.846709
AT1G16040	6.00605	6.12338	6.25306	6.12749	6.30915	5.99188	6.13399	6.25448	6.17238	0.673914
AT1G16040	7.74231	7.57403	7.55567	7.624	8.02287	7.81102	7.27998	7.57736	7.67281	0.789256
AT1G16060	8.22891	7.93776	8.66618	8.27762	7.88819	7.5793	8.25847	7.86906	7.89876	0.21575
AT1G16070	8.12382	8.00664	8.05884	8.0631	7.97047	8.27261	8.47571	8.49783	8.30416	0.141491
AT1G16080	9.69224	9.75648	9.83508	9.76127	9.51382	9.70687	9.56936	9.76294	9.63825	0.145929
AT1G16090	6.04219	6.15015	5.88613	6.02616	6.29102	6.20514	6.31185	6.30698	6.27875	0.0688618
AT1G16130	4.46784	4.49956	4.43239	4.4666	4.32937	4.47281	4.45889	4.34583	4.40173	0.191713
AT1G16150	4.6987	4.5226	4.61911	4.61347	4.50699	4.55291	4.63858	4.61047	4.57724	0.577603
AT1G16160	4.23312	4.20812	4.14321	4.19482	4.08749	4.24527	4.09386	4.26405	4.17267	0.703143
AT1G16170	7.56591	7.84391	7.80315	7.73765	8.06927	7.94548	7.91313	7.82811	7.939	0.129127
AT1G16180	10.6603	11.0474	10.8226	10.8434	10.9133	10.7819	10.7235	10.4079	10.7067	0.421073
AT1G16190	8.28198	8.06973	8.15518	8.16896	8.17184	8.35229	7.8909	8.64607	8.26527	0.602605
AT1G16210	9.82461	9.80867	9.83206	9.82178	9.90923	9.6693	9.79716	9.89499	9.81767	0.945792
AT1G16220	6.0957	6.03218	5.98338	6.03709	5.66546	5.88789	5.8272	6.05961	5.86004	0.115645
AT1G16240	9.22394	9.83357	9.39643	9.48465	9.59794	9.46251	9.61108	9.28463	9.48904	0.983719
AT1G16260	5.00538	5.05652	5.188	5.0833	5.48724	5.06331	5.01749	4.65376	5.05545	0.884766
AT1G16280	8.24932	7.76583	8.15688	8.05735	8.13182	7.91814	7.55432	8.18813	7.9481	0.620331
AT1G16290	6.70822	6.37103	6.82102	6.63342	7.03405	6.54794	6.2066	6.71728	6.62647	0.975915
AT1G16310	5.79917	6.29295	5.99602	6.02938	6.32556	6.0484	6.82067	5.74698	6.2354	0.480897
AT1G16330	8.39242	8.40024	8.49392	8.42886	8.55928	8.47078	8.48569	8.66754	8.54582	0.0897488
AT1G16340	8.36237	8.70329	8.45838	8.50801	8.68531	8.63661	8.57373	8.41421	8.57746	0.591977
AT1G16350	10.2652	10.3375	10.3471	10.3166	10.3691	10.1561	10.0464	10.5369	10.2771	0.746627
AT1G16360	5.06133	4.87245	4.97477	4.96952	4.92995	4.94969	4.79054	4.97758	4.91194	0.447936
AT1G16370	6.07632	5.88651	5.8479	5.93691	5.72221	5.94412	5.88016	5.8344	5.84522	0.34487
AT1G16380	4.74935	4.60369	4.64068	4.66457	4.81902	4.70027	4.67388	4.65358	4.71169	0.453164
AT1G16390	5.45396	5.39536	5.32369	5.391	5.45291	5.61015	5.58142	5.56528	5.55244	0.0280798
AT1G16410	3.94485	3.89288	3.96117	3.93297	4.16193	3.84123	4.12842	4.08855	4.05503	0.192894
AT1G16420	3.70775	3.67824	3.60812	3.66471	3.73424	3.68401	3.60887	3.63159	3.66467	0.99942
AT1G16430	9.1177	8.37693	8.86446	8.78636	8.83844	8.70863	8.94893	8.85137	8.83684	0.8401
AT1G16440	4.68913	4.64511	4.86621	4.73348	4.74781	4.67768	4.70361	4.80189	4.73275	0.992688
AT1G16460	9.67333	9.96712	9.86858	9.83635	9.84727	9.78755	9.96296	9.99624	9.8985	0.572023
AT1G16470	10.6285	10.3183	10.5014	10.4828	10.4988	10.4868	10.4321	10.5835	10.5003	0.867896
AT1G16480	5.18807	5.25161	5.23526	5.22498	5.20798	5.29314	5.70965	4.86294	5.26843	0.819659
AT1G16490	4.81393	4.62826	4.78869	4.74362	4.5417	4.7264	5.15933	4.64233	4.76744	0.879874
AT1G16500	8.34181	8.32655	8.38469	8.35102	8.00632	7.96113	8.34467	8.46771	8.19496	0.300828
AT1G16510	6.7953	7.6143	7.17123	7.19361	7.56809	7.45543	7.45653	7.09648	7.39413	0.498186
AT1G16520	8.74902	8.96246	8.95122	8.88757	9.03864	8.72071	9.09544	9.13818	8.99824	0.389558
AT1G16530	5.88989	6.10548	5.87137	5.95558	6.10207	5.91925	6.18792	6.21176	6.10525	0.201788
AT1G16540	6.12461	6.19993	6.24308	6.1892	6.72698	6.27172	6.38712	6.16626	6.38802	0.201706
AT1G16560	7.94889	8.38848	8.28035	8.20591	8.44369	8.00708	7.81653	8.42753	8.17371	0.88114
AT1G16570	9.4055	9.30964	9.46249	9.39255	9.33334	9.30745	9.09404	9.23126	9.24152	0.0828862
AT1G16590	6.54948	6.54147	6.49048	6.52714	6.29758	6.68355	6.84517	6.60298	6.60732	0.538042
AT1G16610	9.09065	9.14167	9.46499	9.23244	9.34084	9.20152	9.39783	9.43264	9.34321	0.454773
AT1G16640	6.77965	6.43185	6.99899	6.73683	6.83596	6.61226	7.18966	7.04998	6.92197	0.422399
AT1G16650	7.38179	7.10689	7.25624	7.2483	7.06138	7.21286	7.43122	7.35576	7.26531	0.887402
AT1G16670	7.23335	7.69575	6.86609	7.26507	7.48431	7.37567	7.12518	7.10166	7.27171	0.981284
AT1G16680	8.48053	8.46592	8.46798	8.47148	8.61959	8.6552	8.25222	8.51757	8.51114	0.692893
AT1G16690	7.50446	7.49726	7.36958	7.4571	7.3767	7.623	7.67149	7.597	7.56705	0.222765
AT1G16705	8.03798	7.85897	8.10038	7.99911	8.43234	7.89711	8.47922	8.14844	8.23928	0.186196
AT1G16710	7.7956	7.8429	7.79614	7.81155	8.0935	7.67007	7.4007	7.76089	7.73129	0.614815
AT1G16720	8.90273	9.24173	9.04667	9.06371	8.91902	8.467	8.71705	8.75452	8.7144	0.052681
AT1G16730	4.77604	4.64594	4.61966	4.68055	4.43558	4.82766	4.59715	4.41759	4.5695	0.352471
AT1G16740	10.4974	10.1435	10.4535	10.3648	10.5269	10.4414	10.7547	10.609	10.583	0.180523
AT1G16750	7.94949	7.83064	7.95662	7.91225	7.63362	7.87128	7.8326	7.8908	7.80707	0.204345
AT1G16760	3.93565	3.80862	3.94967	3.89798	3.85382	4.07207	3.68015	4.0248	3.90771	0.926712
AT1G16770	5.55585	5.42285	5.55766	5.51212	5.42867	5.61928	5.45525	5.42569	5.48222	0.661658
AT1G16780	9.25411	9.07175	9.28199	9.20262	9.00134	9.12749	8.8569	9.14111	9.03171	0.129258
AT1G16790	7.8449	7.80174	7.85979	7.83548	7.90821	8.06982	8.16325	8.2588	8.10002	0.0349617
AT1G16800	5.08754	5.30459	5.51196	5.30137	5.68362	5.24204	5.81691	5.17712	5.47992	0.414564
AT1G16820	5.51424	6.03542	5.58712	5.71226	5.9404	5.62743	5.69044	5.57701	5.70882	0.986096
AT1G16820	9.7038	9.75584	9.75702	9.73888	9.9973	9.78792	10.3143	10.1303	10.0574	0.0621409
AT1G16830	6.92682	6.82796	7.16295	6.97258	7.05825	6.87414	6.72888	7.28106	6.98558	0.936511
AT1G16840	8.19663	8.43201	8.2188	8.28248	8.28587	8.65057	8.70742	8.14783	8.44793	0.343009
AT1G16850	4.87757	4.6424	4.5763	4.69876	4.66436	5.22259	4.89496	4.8661	4.912	0.207504
AT1G16860	8.32917	8.6258	8.81349	8.58949	9.00641	8.76877	8.25121	8.75355	8.69498	0.640601
AT1G16870	10.1558	10.0609	10.211	10.1426	10.2014	10.0156	10.0049	10.3013	10.1308	0.895524
AT1G16880	10.7035	11.0376	10.8644	10.8685	10.7119	10.756	10.6064	10.4147	10.6222	0.112363
AT1G16900	9.25997	9.01894	9.18495	9.15462	9.42953	9.28527	9.22769	9.32011	9.31565	0.136762
AT1G16910	4.66762	5.40407	4.67321	4.91496	5.51752	5.3781	5.15815	4.91248	5.24156	0.320982
AT1G16920	10.65	10.7896	10.9015	10.7804	10.7676	10.8361	11.2303	11.1931	11.0068	0.170268
AT1G16940	5.47304	5.11385	5.20863	5.26518	5.19175	5.26117	5.18732	5.15434	5.19865	0.60175
AT1G16950	4.58664	4.38637	4.42098	4.46466	4.2954	4.30174	4.70975	4.50575	4.45316	0.925256
AT1G16970	8.93562	8.6151	8.79342	8.78138	8.89659	8.73507	8.8132	8.94396	8.84721	0.570333
AT1G16980	3.90913	4.09373	3.98178	3.99488	4.06572	4.08621	4.19116	4.13108	4.11854	0.131296
AT1G17000	3.88425	3.85803	3.81446	3.85225	3.67593	3.85913	3.713	3.74439	3.74811	0.0741854
AT1G17010	4.01585	4.12149	4.10977	4.08237	4.1321	4.20763	4.16287	4.1848	4.17185	0.0969513
AT1G17020	5.8565	5.44052	5.70054	5.66585	5.6085	5.84634	5.95145	5.74698	5.78832	0.443681
AT1G17040	7.696	7.40189	7.44358	7.51382	7.54991	7.40419	7.53906	7.52017	7.50333	0.922499
AT1G17050	6.78902	7.03054	7.13869	6.98608	6.60405	5.75211	6.44988	6.82731	6.40834	0.0842066
AT1G17060	4.92411	4.72044	4.75869	4.80108	4.84573	5.04843	4.70269	4.76406	4.84023	0.705744
AT1G17070	8.11676	8.22205	8.33584	8.22488	8.22719	8.20902	8.64875	8.45981	8.38619	0.247746
AT1G17080	9.01289	9.29712	9.19016	9.16673	9.13723	8.99704	9.27853	9.08844	9.12531	0.705107
AT1G17090	7.08747	7.03262	7.11975	7.07994	7.17757	7.3063	7.28998	7.19779	7.24291	0.010748
AT1G17100	10.0949	10.4787	10.3281	10.3006	10.3237	9.97442	10.7108	10.3396	10.3371	0.852943
AT1G17110	8.89074	9.21942	9.05539	9.05518	9.19631	9.16273	9.31785	9.04786	9.18119	0.3271
AT1G17120	8.30363	8.61459	8.42637	8.4482	8.30185	8.43822	8.15511	8.41442	8.3274	0.339918
AT1G17140	8.33675	8.38549	8.56592	8.42939	8.11579	8.20345	8.65762	8.5284	8.37631	0.734114
AT1G17140	8.3468	8.49433	8.6663	8.50247	8.49931	8.42187	8.86888	8.70647	8.62413	0.415884
AT1G17145	7.3855	7.92345	7.49086	7.59994	7.85563	7.60537	7.55622	7.41972	7.60924	0.963494
AT1G17150	4.75881	4.7786	4.73782	4.75841	4.69726	4.87705	4.65808	4.84919	4.7704	0.842295
AT1G17160	8.70761	8.49635	8.90228	8.70208	8.69813	8.47233	8.58474	8.70161	8.6142	0.547443
AT1G17170	4.37288	4.27742	4.46876	4.37302	4.38358	4.33968	4.33843	4.2778	4.33487	0.572067
AT1G17180	3.96684	3.81175	3.93765	3.90541	3.95475	4.02942	3.64667	3.82106	3.86298	0.680414
AT1G17190	6.25116	5.48495	6.21014	5.98208	5.76332	5.86134	5.78092	5.73984	5.78636	0.514457
AT1G17200	11.1325	11.073	11.083	11.0961	10.6886	11.0664	11.138	10.8867	10.9449	0.229808
AT1G17210	8.9577	9.23049	9.1018	9.09666	9.29735	9.01715	8.91942	8.91577	9.03742	0.641038
AT1G17220	10.3952	10.5401	10.3642	10.4332	10.6653	10.4084	10.3339	10.0296	10.3593	0.629776
AT1G17230	6.5202	6.81621	6.52609	6.62084	6.27967	6.45071	6.63904	6.13348	6.37573	0.155579
AT1G17240	5.43265	5.30384	5.39751	5.378	5.23108	5.60218	5.56716	5.55592	5.48908	0.305009
AT1G17250	6.32698	6.28754	6.40956	6.34136	6.49587	6.54215	6.18099	6.2955	6.37863	0.706764
AT1G17260	5.12309	4.6473	5.20743	4.99261	5.34576	4.78056	4.75026	4.87711	4.93842	0.819126
AT1G17280	9.45544	9.24407	9.37522	9.35824	9.37669	9.47564	9.4872	9.28623	9.40644	0.567283
AT1G17290	10.0688	9.93801	9.9735	9.99344	9.76449	10.2307	9.72237	9.93326	9.91271	0.546898
AT1G17300	3.47462	3.46156	3.49058	3.47559	3.58068	3.59482	3.59308	3.54825	3.57921	0.000639919
AT1G17310	5.51849	5.26256	5.42368	5.40158	5.38063	5.41698	5.50365	5.45292	5.43855	0.678197
AT1G17330	6.25529	6.28374	6.26053	6.26652	6.44172	6.40231	5.86628	6.69643	6.35168	0.659077
AT1G17340	6.26112	6.95462	6.65677	6.62417	6.81147	6.65441	6.4899	6.69382	6.6624	0.870535
AT1G17350	8.20171	8.33228	8.23717	8.25705	8.21355	8.26619	8.41788	8.33972	8.30934	0.417345
AT1G17360	8.26499	8.52025	8.35408	8.37977	7.9362	7.92452	8.17323	8.13431	8.04207	0.0228064
AT1G17370	10.2446	10.3773	10.4142	10.3454	10.476	10.2067	10.4394	10.5862	10.4271	0.430731
AT1G17380	8.045	7.90606	8.18708	8.04605	6.52265	6.6785	7.31513	6.81567	6.83299	0.00264187
AT1G17390	3.46466	3.4783	3.52832	3.49042	3.49052	3.47442	3.63935	3.43227	3.50914	0.722355
AT1G17410	7.1942	7.47198	7.10438	7.25686	7.3803	7.29308	7.4054	7.28857	7.34184	0.526881
AT1G17420	7.47721	7.13763	7.48643	7.36709	6.26428	6.47059	6.16546	6.72765	6.40699	0.00248408
AT1G17430	6.06211	5.90044	6.03134	5.99796	5.80401	5.81862	5.60663	5.88207	5.77783	0.036188
AT1G17440	8.08797	8.51877	8.33292	8.31322	8.62571	8.39542	8.7159	8.3501	8.52178	0.246662
AT1G17450	5.9566	6.08927	6.15521	6.06703	6.13947	6.15153	6.24533	5.81321	6.08738	0.862136
AT1G17455	5.83592	5.76893	5.87661	5.82715	6.3336	6.2182	5.89649	5.88065	6.08223	0.10892
AT1G17460	7.65301	7.09074	7.77292	7.50556	7.41353	7.51468	7.58569	7.63996	7.53846	0.891618
AT1G17470	9.11811	9.36688	9.14615	9.21038	9.32707	9.2718	9.61472	9.1951	9.35217	0.293277
AT1G17480	7.51235	7.42994	7.65247	7.53158	7.56129	7.45658	7.61556	7.72027	7.58843	0.537578
AT1G17490	9.68027	9.13699	9.48241	9.43322	9.51073	9.39279	9.58243	9.64468	9.53266	0.603067
AT1G17500	7.95661	8.04603	8.06976	8.02413	7.9293	7.95669	8.07337	7.8848	7.96104	0.287319
AT1G17510	9.19587	8.92312	9.32551	9.14817	9.26743	9.1497	9.72173	9.50348	9.41059	0.192606
AT1G17520	7.24122	7.46734	7.20064	7.30307	7.22589	7.59002	7.31237	7.38481	7.37827	0.539531
AT1G17530	8.31619	8.54125	8.40771	8.42172	8.344	8.27261	8.53259	8.38159	8.3827	0.66923
AT1G17540	5.56332	5.4342	5.4963	5.49794	5.40911	5.43868	5.03607	5.38518	5.31726	0.151995
AT1G17545	5.32554	5.00461	5.19425	5.1748	4.98098	5.14608	4.99237	5.15999	5.06986	0.389242
AT1G17550	7.70055	7.98565	7.82053	7.83557	7.93467	7.85618	7.6693	7.72858	7.79718	0.726566
AT1G17560	9.86845	9.19491	9.82593	9.62976	9.60954	9.67736	9.82464	9.86172	9.74332	0.659091
AT1G17580	8.76379	8.81929	8.77272	8.78527	9.18227	8.96371	8.97935	8.83969	8.99125	0.0586621
AT1G17590	7.68276	7.27147	7.83596	7.59673	7.47276	7.34543	7.37519	7.14692	7.33508	0.256594
AT1G17600	4.46776	4.32554	4.21278	4.33536	4.26529	4.28891	4.12786	4.0829	4.19124	0.186829
AT1G17610	4.6713	4.38451	4.4918	4.51587	4.40124	4.75511	4.32879	4.51016	4.49883	0.897123
AT1G17615	3.69181	3.54858	3.51125	3.58388	3.61856	3.62921	3.526	3.6368	3.60264	0.778489
AT1G17620	7.40124	7.5853	7.62982	7.53878	7.55601	7.64047	7.73897	7.93107	7.71663	0.156892
AT1G17630	6.60838	6.18494	6.53363	6.44232	6.19454	6.38185	6.08278	6.27176	6.23273	0.245766
AT1G17640	6.89678	7.45978	7.24378	7.20011	7.31379	7.00287	6.79469	7.25102	7.09059	0.618224
AT1G17650	7.30949	8.27237	8.026	7.86929	7.94302	7.72781	7.9973	8.56897	8.05927	0.610205
AT1G17665	5.63763	5.47362	5.51092	5.54072	6.1576	6.5003	6.14153	5.56042	6.08996	0.0630455
AT1G17680	7.33524	7.57429	7.39875	7.43609	7.90139	7.37531	7.47853	7.51192	7.56679	0.382099
AT1G17690	9.16185	8.92099	9.21873	9.10052	8.98305	9.0506	9.03079	9.07158	9.03401	0.544255
AT1G17700	4.74653	4.988	4.6922	4.80891	4.89281	4.78076	5.00241	4.35855	4.75863	0.776838
AT1G17710	4.70298	4.42905	4.23386	4.4553	4.23959	4.53597	4.67507	4.48394	4.48364	0.871529
AT1G17720	8.40526	8.2558	8.53216	8.39774	8.97016	8.51532	7.57626	8.76621	8.45699	0.862858
AT1G17730	9.44171	9.35639	9.43535	9.41115	9.5283	9.34179	9.78987	9.465	9.53124	0.298344
AT1G17745	10.8872	10.8602	10.8873	10.8783	10.9684	11.0587	10.8157	10.8495	10.9231	0.483413
AT1G17745	4.49449	4.38666	4.4067	4.42928	4.52422	4.63384	4.66256	4.55186	4.59312	0.0183255
AT1G17750	5.38725	5.41453	5.33235	5.37804	5.34223	5.33385	5.54495	5.2708	5.37296	0.940815
AT1G17760	7.91936	7.87235	8.17135	7.98769	7.90071	7.76662	8.15136	7.80384	7.90563	0.548689
AT1G17790	7.21255	7.28566	7.33561	7.27794	7.21927	7.33776	7.416	7.05811	7.25778	0.825249
AT1G17800	4.47317	4.36862	4.32057	4.38745	4.31631	4.40404	4.35369	4.35764	4.35792	0.590883
AT1G17810	5.28511	5.27451	5.21597	5.25853	5.14636	5.2358	5.12122	4.98328	5.12167	0.0737443
AT1G17830	5.86939	7.28782	5.96171	6.37298	5.6038	6.33412	6.28089	6.50687	6.18142	0.728918
AT1G17840	10.4643	10.4147	10.7573	10.5454	10.7901	10.6003	10.4578	10.1862	10.5086	0.833462
AT1G17850	6.7317	6.90977	6.80262	6.8147	6.56693	6.88724	6.65939	6.65196	6.69138	0.210988
AT1G17860	7.34202	7.73908	7.16883	7.41664	7.13779	7.53951	7.83708	7.31572	7.45752	0.86448
AT1G17870	6.79292	6.28741	6.47053	6.51695	6.40367	6.5293	6.03058	6.45081	6.35359	0.425956
AT1G17880	11.3976	11.3988	11.6267	11.4744	11.7567	11.4708	11.5729	11.8284	11.6572	0.164645
AT1G17890	7.35721	7.34607	7.47926	7.39418	7.1812	7.23032	7.22805	7.53069	7.29257	0.320431
AT1G17900	3.14412	3.08953	3.13502	3.12289	3.14781	3.11446	3.16906	3.22646	3.16445	0.211567
AT1G17910	4.05432	4.12023	4.12523	4.09993	4.23127	3.98062	4.09982	4.01638	4.08202	0.781075
AT1G17920	7.7008	7.65962	7.3541	7.5715	7.09438	7.71566	6.52917	7.30085	7.16001	0.201067
AT1G17930	8.49601	8.54848	8.55622	8.53357	8.60931	8.70415	8.48722	8.46598	8.56667	0.606067
AT1G17950	4.18441	4.12895	4.01729	4.11022	4.08459	4.06013	4.09219	4.26665	4.12589	0.82806
AT1G17960	5.08805	5.04849	5.0412	5.05925	5.08155	4.65764	5.16858	4.93041	4.95955	0.440518
AT1G17970	6.47439	6.44642	6.52775	6.48286	6.37196	6.60508	6.65853	6.79305	6.60715	0.254573
AT1G17980	8.41493	8.34764	8.37268	8.37841	8.34596	8.28432	8.39809	8.36083	8.3473	0.35826
AT1G17990	5.45175	6.97483	5.37333	5.9333	6.79559	6.10787	6.23336	5.61266	6.18737	0.689782
AT1G18010	7.94361	8.48058	7.98762	8.13727	8.65594	8.50454	8.33402	7.95082	8.36133	0.3784
AT1G18030	7.28682	7.21564	7.32048	7.27431	7.32901	7.23999	7.13564	7.49642	7.30027	0.768928
AT1G18040	7.68931	7.7872	7.73403	7.73685	7.95776	7.80044	8.12121	7.91627	7.94892	0.0425383
AT1G18050	5.22191	5.32074	5.19783	5.24683	5.11279	5.52732	5.53994	5.32947	5.37738	0.294097
AT1G18060	9.38995	9.42007	9.5117	9.44057	9.3045	8.85719	9.01844	9.22444	9.10115	0.0377331
AT1G18070	9.88582	9.7866	9.96778	9.88007	9.89581	9.89122	9.56345	10.0319	9.8456	0.773262
AT1G18080	13.0353	12.9472	13.0163	12.9996	12.8978	12.9809	12.6375	12.9357	12.863	0.175136
AT1G18090	7.14019	7.11897	7.34779	7.20232	7.2225	6.88759	7.30495	7.18298	7.14951	0.669582
AT1G18100	4.88262	4.93611	4.86357	4.8941	5.01659	4.70559	4.90655	4.68001	4.82718	0.476318
AT1G18130	4.39664	4.31667	4.12834	4.28055	4.17348	4.39202	4.27063	4.27357	4.27743	0.974686
AT1G18140	5.10651	5.27955	5.2728	5.21962	5.55307	5.55773	5.72051	5.50317	5.58362	0.00628775
AT1G18150	8.10089	8.08515	8.35597	8.18067	8.15207	8.53353	8.09878	8.51978	8.32604	0.364629
AT1G18160	8.35541	8.51336	8.32036	8.39638	8.55229	8.47486	8.75995	8.47432	8.56536	0.118976
AT1G18170	7.4668	7.62649	7.65096	7.58142	7.63262	7.52479	7.62331	7.60106	7.59545	0.838679
AT1G18180	8.08239	8.2737	8.0209	8.12566	8.00509	7.62682	7.78029	7.35361	7.69145	0.0440101
AT1G18190	7.38704	7.31624	7.49627	7.39985	7.61766	7.38921	7.71443	7.61938	7.58517	0.0859222
AT1G18200	5.04146	5.07042	5.05647	5.05612	5.17642	4.94365	5.02558	5.00274	5.0371	0.728961
AT1G18210	10.2214	10.2938	10.4809	10.3321	10.5609	10.5196	10.8203	10.5624	10.6158	0.0453202
AT1G18220	3.37936	3.4486	3.39095	3.4063	3.37117	3.40817	3.67437	3.36023	3.45349	0.579438
AT1G18250	11.1719	11.058	11.2385	11.1561	11.0908	11.0255	11.5335	11.3516	11.2504	0.505008
AT1G18260	9.36597	9.438	9.2174	9.34046	9.0587	9.0416	8.98318	9.14983	9.05833	0.0290779
AT1G18270	7.48819	9.87875	7.86399	8.41031	8.7909	8.29499	9.23908	7.94088	8.56646	0.858594
AT1G18280	5.98447	6.80543	5.95313	6.24768	6.34205	6.14062	6.43338	7.29496	6.55275	0.4592
AT1G18290	4.62936	4.67145	4.59718	4.63266	4.38165	4.82278	4.71031	4.49724	4.603	0.789227
AT1G18310	3.61682	3.6929	3.75693	3.68888	3.57712	3.68462	3.46711	3.96858	3.67436	0.905907
AT1G18320	7.71743	7.53967	8.15392	7.80367	7.91942	7.70084	7.93775	8.36023	7.97956	0.484194
AT1G18330	8.39152	8.51622	8.13808	8.34861	7.49789	6.75911	7.7582	8.18999	7.5513	0.0711746
AT1G18340	8.7837	8.80957	8.71869	8.77065	8.86294	8.75753	8.67163	8.67324	8.74134	0.603716
AT1G18350	4.98673	4.76208	4.65614	4.80165	4.59761	4.98007	4.5699	4.7296	4.7193	0.570475
AT1G18360	8.39696	8.46807	8.5087	8.45791	8.41229	8.19651	8.5391	8.54287	8.42269	0.708709
AT1G18370	9.68326	9.44388	9.78869	9.63861	9.60828	9.67411	9.6376	9.7576	9.6694	0.796524
AT1G18380	5.02793	5.04431	4.92961	5.00062	4.67611	4.94698	4.68682	4.97908	4.82225	0.115085
AT1G18390	5.29254	5.66967	5.21458	5.39226	5.17989	5.26765	5.20338	5.22195	5.21822	0.340762
AT1G18400	5.49281	5.17328	5.37687	5.34765	5.06487	5.60803	5.32297	5.3598	5.33891	0.954331
AT1G18410	5.3518	4.95169	4.87546	5.05965	4.81891	5.21496	4.90503	4.8575	4.9491	0.56305
AT1G18440	7.56216	7.59032	7.60788	7.58678	7.50116	7.63243	7.46216	7.57607	7.54296	0.342733
AT1G18450	10.2272	10.0401	10.0653	10.1108	10.136	10.2395	10.3192	10.4024	10.2743	0.10486
AT1G18460	8.15576	9.13754	8.18808	8.49379	8.5521	8.17069	8.31973	8.0771	8.27991	0.581814
AT1G18470	7.59849	7.83448	7.56268	7.66522	7.88196	7.89626	7.59663	7.73551	7.77759	0.363029
AT1G18480	8.59624	8.27438	8.72428	8.53163	8.51441	8.44415	8.44404	8.97811	8.59518	0.746908
AT1G18485	6.09694	5.97246	5.93053	5.99998	6.33716	6.41063	6.51607	5.81039	6.26856	0.18676
AT1G18490	8.13775	8.35015	8.24545	8.24445	8.30855	8.4243	8.5526	8.21685	8.37557	0.226477
AT1G18500	9.04329	8.97366	9.07644	9.03113	8.89703	8.66523	8.93509	9.20395	8.92533	0.415423
AT1G18510	4.34711	4.31256	4.40234	4.354	4.19431	4.27486	4.29577	4.26926	4.25855	0.0446143
AT1G18520	5.48145	5.55455	5.52729	5.5211	5.57906	5.57854	5.26018	5.66512	5.52073	0.997
AT1G18530	3.65172	3.86228	3.62317	3.71239	3.74675	3.73315	3.73705	3.79494	3.75297	0.646584
AT1G18540	12.3293	12.2614	12.4377	12.3428	12.35	12.4306	12.7373	12.5488	12.5167	0.142007
AT1G18550	6.20394	5.94007	6.24457	6.12953	6.1886	6.40427	6.01885	6.30994	6.23041	0.465754
AT1G18560	6.54462	6.84024	6.85842	6.74776	6.56362	6.51561	6.81615	6.69827	6.64842	0.465812
AT1G18570	5.18408	5.17709	5.17709	5.17942	4.90663	5.60162	5.06415	5.28813	5.21513	0.827973
AT1G18580	7.5776	7.52095	7.76621	7.62159	7.48339	7.7307	7.00666	7.84924	7.5175	0.632265
AT1G18590	7.55082	7.15294	7.3902	7.36465	6.91756	6.79564	7.47471	6.43344	6.90534	0.127056
AT1G18600	9.35089	9.24636	9.34613	9.31446	9.02284	9.10917	9.58011	9.67661	9.34718	0.857079
AT1G18610	6.05754	6.37681	6.46345	6.29927	6.33925	6.10943	6.22708	6.67207	6.33696	0.83652
AT1G18620	7.98913	8.52267	8.09668	8.20282	8.30839	8.19585	8.17513	7.93523	8.15365	0.803698
AT1G18630	9.01337	8.87579	9.17628	9.02182	8.77338	8.92248	9.01971	9.4425	9.03952	0.920366
AT1G18640	8.75302	8.5385	9.00116	8.76423	8.74222	8.23932	8.52913	8.60397	8.52866	0.236351
AT1G18650	9.77408	9.95142	9.89602	9.87384	9.65121	9.48559	10.0694	9.91332	9.77987	0.541858
AT1G18660	9.18186	9.05682	9.01673	9.08514	9.16589	8.99546	8.80025	9.13423	9.02396	0.55787
AT1G18670	7.74723	7.60895	7.41466	7.59028	7.58985	7.69967	7.90381	7.66482	7.71454	0.352689
AT1G18680	6.87152	7.16804	7.06075	7.03344	7.21152	6.88357	7.03808	7.20235	7.08388	0.684631
AT1G18690	5.66548	5.4774	5.68929	5.61073	5.45435	5.35662	5.07851	5.35516	5.31116	0.0358057
AT1G18700	9.10529	9.25854	9.17857	9.1808	9.42445	9.20893	9.53358	9.43305	9.4	0.0451999
AT1G18710	5.42917	5.23472	5.48759	5.38383	5.37839	4.9049	5.19503	4.80542	5.07094	0.100125
AT1G18720	10.3783	10.6325	10.32	10.4436	10.2877	10.5997	10.7356	10.3972	10.505	0.677171
AT1G18730	7.07949	7.56349	7.30001	7.31433	7.69251	7.53576	7.61341	7.19106	7.50818	0.335409
AT1G18740	9.26942	9.93931	8.98071	9.39648	9.25342	8.99056	7.45306	7.95868	8.41393	0.114608
AT1G18750	7.06718	6.84997	6.81928	6.91214	6.50832	6.55096	6.59666	6.57124	6.55679	0.0386577
AT1G18800	9.15172	8.96384	9.32894	9.14816	9.12577	9.25662	9.24041	9.21904	9.21046	0.619575
AT1G18810	4.82151	6.15593	4.83129	5.26957	5.87468	5.15743	5.59552	5.52112	5.53719	0.615021
AT1G18830	4.71261	4.84789	4.63008	4.73019	4.77472	4.65744	4.8346	4.70381	4.74264	0.876581
AT1G18840	8.52	8.34542	8.42621	8.43054	8.64164	8.83728	8.82831	8.50904	8.70407	0.0352495
AT1G18850	9.31961	9.11094	9.23601	9.22219	9.30117	9.31673	9.29917	9.37115	9.32206	0.236682
AT1G18860	4.01967	3.70848	3.80545	3.84453	3.86951	3.76387	4.02024	3.94284	3.89912	0.641202
AT1G18870	5.19235	5.10286	5.05267	5.11596	5.1309	5.35101	4.96716	5.08553	5.13365	0.853142
AT1G18880	5.40606	5.87316	5.56672	5.61531	5.8378	5.57511	5.76249	5.35361	5.63225	0.927141
AT1G18890	5.77397	6.49637	5.72098	5.99711	6.189	6.24188	5.71516	5.61117	5.9393	0.856449
AT1G18900	8.93237	8.93231	8.93932	8.93467	8.79439	8.78167	8.60389	9.01868	8.79966	0.210299
AT1G18910	4.96139	5.05066	4.82823	4.94676	5.21886	4.92723	4.85058	4.9363	4.98324	0.738904
AT1G18930	3.74826	3.93094	3.94073	3.87331	3.76945	3.67898	3.93631	3.6766	3.76534	0.274136
AT1G18940	5.18878	4.98517	5.12063	5.09819	4.87415	5.16273	4.78849	5.13957	4.99124	0.383679
AT1G18950	7.25199	7.60951	7.49791	7.45314	7.75493	7.59727	7.37185	7.88147	7.65138	0.251376
AT1G18970	5.02206	4.9788	5.02497	5.00861	4.98926	4.98506	5.02001	4.80235	4.94917	0.322678
AT1G18980	5.24675	4.91581	5.05524	5.0726	4.76302	5.04118	4.88022	4.85654	4.88524	0.181739
AT1G18990	3.70737	3.65519	3.68852	3.6837	3.68466	3.64247	3.63656	3.64607	3.65244	0.172983
AT1G19000	8.84932	8.89403	8.24702	8.66345	9.07567	9.27359	9.53807	8.71245	9.14994	0.141998
AT1G19010	7.38199	7.46765	7.35018	7.39994	7.62666	7.36404	7.55345	7.52659	7.51768	0.135683
AT1G19020	4.19247	5.28226	4.10897	4.5279	4.54024	4.69116	4.59187	3.99711	4.4551	0.871224
AT1G19025	5.99091	6.08038	6.1297	6.067	5.94317	6.25832	6.09998	5.80105	6.02563	0.718407
AT1G19030	4.29028	4.19767	4.26983	4.25259	4.21847	4.38874	4.42877	4.03718	4.26829	0.87619
AT1G19040	4.50877	4.2499	4.25895	4.33921	4.43353	4.34912	4.15519	4.36979	4.32691	0.911687
AT1G19050	9.23222	9.16456	9.1946	9.19713	8.67335	8.58089	9.38894	9.64003	9.0708	0.663104
AT1G19060	4.7846	4.56175	4.58738	4.64458	4.31237	4.31138	4.33759	4.52933	4.37267	0.0361748
AT1G19080	8.43326	8.24749	8.2447	8.30848	8.51641	8.16434	8.56294	8.49031	8.4335	0.309757
AT1G19090	4.58227	4.25783	4.06722	4.30244	4.55131	4.36457	4.22051	4.34144	4.36945	0.713611
AT1G19100	7.4474	7.1643	7.1375	7.24974	7.67784	7.24959	7.36113	7.45464	7.4358	0.229862
AT1G19110	10.2347	10.2074	10.2779	10.24	10.667	10.2295	10.2282	10.0918	10.3041	0.646207
AT1G19120	10.1148	9.79404	9.91041	9.93975	9.79491	10.0191	9.75592	10.0299	9.89996	0.753316
AT1G19130	8.18595	8.46484	8.33427	8.32835	8.5039	8.33686	8.52094	8.31889	8.42015	0.400671
AT1G19140	8.80962	8.88263	9.09325	8.9285	8.99345	8.54323	9.04324	9.06759	8.91188	0.916329
AT1G19150	8.61407	9.14597	8.89723	8.88576	9.10623	8.95125	8.93319	8.88282	8.96837	0.651363
AT1G19160	5.17476	4.92563	4.80228	4.96755	4.83713	5.11291	4.85371	5.01667	4.9551	0.927971
AT1G19170	8.44193	8.40447	8.49872	8.44838	8.50991	8.57263	8.44721	8.63412	8.54097	0.117257
AT1G19180	9.1323	8.84993	9.34227	9.10816	7.10674	7.98032	7.98172	7.68308	7.68797	0.00257092
AT1G19190	4.41172	4.45678	4.41461	4.42771	4.72673	4.52173	4.25671	4.6181	4.53082	0.382005
AT1G19200	6.21577	6.44795	6.35327	6.339	6.18542	6.3748	6.29975	6.45066	6.32766	0.90316
AT1G19210	5.13747	5.27101	5.1006	5.16969	4.84264	5.06971	4.7239	4.83602	4.86807	0.0200618
AT1G19220	7.24185	7.48012	7.32366	7.34855	7.51505	7.51342	7.81584	7.63168	7.619	0.0437709
AT1G19230	4.81456	4.5644	5.35536	4.91144	6.76224	4.61744	4.25837	4.62283	5.06522	0.815938
AT1G19240	8.31835	8.30242	8.41112	8.34396	8.45159	8.31698	8.67887	8.6667	8.52853	0.124279
AT1G19250	4.00126	4.0251	4.15256	4.05964	3.78616	4.16311	3.99861	3.95351	3.97535	0.39785
AT1G19270	7.15254	7.18384	7.15453	7.16363	7.31617	6.92661	7.289	7.22139	7.18829	0.801553
AT1G19290	6.60453	6.29169	6.4055	6.43391	6.56338	6.59104	6.33035	6.43292	6.47942	0.701101
AT1G19300	6.65283	6.35153	6.83107	6.61181	6.67285	6.76952	6.90007	6.80171	6.78604	0.339528
AT1G19310	8.64008	8.64481	8.54554	8.61014	8.37045	8.90342	8.77874	8.57011	8.65568	0.73017
AT1G19320	4.96386	5.12663	4.68477	4.92509	5.04772	4.98639	4.77121	5.05102	4.96409	0.80506
AT1G19330	9.43335	9.50387	9.16144	9.36622	9.51891	9.68795	9.24293	9.04284	9.37316	0.970323
AT1G19340	6.98005	6.43638	6.59008	6.66884	6.34106	6.8009	6.40755	6.59131	6.53521	0.528936
AT1G19350	9.8359	9.75732	9.933	9.84207	9.63911	9.64182	9.5775	9.88615	9.68615	0.126966
AT1G19360	9.36441	9.56113	9.57759	9.50104	9.71664	9.5735	9.55191	9.67151	9.62839	0.196986
AT1G19370	7.42311	7.17225	7.66521	7.42019	7.76627	7.85221	8.25101	7.85001	7.92987	0.0454368
AT1G19380	7.8825	8.73389	7.23624	7.95088	7.36878	8.18997	7.44017	6.90875	7.47692	0.411637
AT1G19390	4.17316	3.86356	3.87621	3.97097	3.88754	3.89253	3.8084	3.68541	3.81847	0.26935
AT1G19410	5.41599	4.84522	5.02582	5.09568	4.88153	5.022	4.82134	4.99194	4.9292	0.429622
AT1G19430	8.80514	8.78138	8.77636	8.78762	8.95467	8.78489	8.66831	8.78893	8.7992	0.857816
AT1G19440	7.8844	7.73766	7.90167	7.84124	7.8131	7.71927	7.93436	7.84545	7.82804	0.85558
AT1G19450	8.88665	9.11038	9.07633	9.02445	9.14079	8.73972	8.68441	9.36629	8.9828	0.826083
AT1G19470	3.978	3.80152	4.0005	3.92667	4.61242	3.83812	3.76014	4.11912	4.08245	0.489435
AT1G19480	7.02683	7.39573	7.19166	7.20474	7.23194	7.33623	7.29811	7.35105	7.30433	0.451369
AT1G19485	7.52664	7.69559	7.67804	7.63342	7.7033	7.44938	7.59847	7.71539	7.61663	0.845324
AT1G19500	4.24256	4.3423	4.19975	4.26154	4.19141	4.40053	4.21633	4.60423	4.35312	0.43057
AT1G19510	3.75911	3.61575	3.66034	3.6784	3.78592	3.8022	3.8194	3.59652	3.75101	0.328139
AT1G19520	9.12494	9.1077	9.40747	9.21337	9.20252	9.37825	8.04894	9.5296	9.03983	0.650285
AT1G19525	9.62998	9.54049	9.9281	9.69952	9.78266	9.56957	9.65614	9.7539	9.69057	0.948621
AT1G19530	3.61325	3.78409	3.62176	3.67304	3.56301	3.65333	3.38573	3.66731	3.56734	0.270783
AT1G19540	6.5973	8.70346	6.50637	7.26904	6.96804	6.57521	6.91727	6.19769	6.66455	0.491229
AT1G19570	12.3454	12.3644	12.451	12.3869	12.1813	12.2429	12.5897	12.2094	12.3058	0.470104
AT1G19580	8.93536	9.04917	9.05826	9.01427	8.97801	8.79048	9.28092	9.21899	9.0671	0.683543
AT1G19600	8.7028	8.99366	8.65802	8.78483	9.13344	8.83202	9.01871	8.72197	8.92654	0.3626
AT1G19610	4.68313	4.73771	4.59149	4.67078	4.6282	4.83519	4.73843	4.79728	4.74978	0.260516
AT1G19620	5.29298	5.17645	5.28032	5.24992	5.22665	5.16282	5.09294	5.01152	5.12348	0.08569
AT1G19630	4.84728	4.40882	4.33515	4.53041	4.43325	4.51961	4.48566	4.26272	4.42531	0.587252
AT1G19640	7.09074	6.68829	6.79483	6.85795	6.41191	5.95012	5.20466	5.68393	5.81265	0.0184969
AT1G19650	8.90903	8.27966	8.80684	8.66518	8.21011	8.28631	8.57499	8.57036	8.41044	0.326228
AT1G19660	9.5816	11.3936	9.55035	10.1752	10.7976	10.7811	9.98945	9.48318	10.2628	0.906529
AT1G19670	9.95919	9.54499	10.1826	9.8956	9.10152	9.19913	9.65326	9.61437	9.39207	0.096999
AT1G19680	8.76343	8.9704	8.78552	8.83978	9.0152	8.98236	8.97328	8.7695	8.93509	0.325633
AT1G19690	6.63812	6.44841	6.59778	6.56144	7.1157	6.2535	6.74101	6.68557	6.69894	0.504312
AT1G19700	6.01907	5.76454	5.77911	5.85424	5.62027	5.81133	6.32784	5.61795	5.84435	0.960123
AT1G19710	6.94237	7.0406	6.94724	6.97674	7.07031	7.05572	7.30266	7.11975	7.13711	0.0625965
AT1G19715	7.59279	8.32027	7.78275	7.8986	8.48722	8.00109	7.84116	7.38406	7.92838	0.928457
AT1G19730	9.91859	9.7492	9.77609	9.81463	10.0858	9.73095	9.99892	10.0504	9.96651	0.177496
AT1G19740	8.54636	8.76387	8.85537	8.72187	8.65773	8.60578	8.42451	8.756	8.61101	0.38892
AT1G19770	9.43108	10.4933	9.2106	9.71167	9.28024	9.9389	8.80665	8.52793	9.13843	0.315171
AT1G19780	3.97616	4.01833	3.90317	3.96589	3.83284	4.03616	3.94999	3.92858	3.93689	0.611918
AT1G19800	9.38976	9.2428	9.54592	9.39283	9.32762	9.17622	9.47947	9.35463	9.33448	0.616732
AT1G19830	7.98479	7.38633	8.20477	7.85863	7.64916	7.96025	8.16159	8.36833	8.03483	0.578682
AT1G19835	9.23874	9.15725	9.24094	9.21231	9.0456	9.02279	9.39792	9.19194	9.16456	0.629194
AT1G19850	10.7251	10.746	10.6741	10.7151	10.8184	10.8866	10.9108	11.1649	10.9452	0.0515451
AT1G19860	7.82855	7.91058	8.09588	7.945	8.16123	7.85325	8.36159	8.07936	8.11386	0.255957
AT1G19870	8.86954	9.09185	8.81956	8.92698	9.07017	9.03931	9.18116	9.26617	9.1392	0.107458
AT1G19880	8.72117	8.87688	8.60262	8.73356	9.09083	9.16192	8.5747	9.00179	8.95731	0.209569
AT1G19890	5.22292	5.17586	5.30341	5.23406	5.44072	5.26908	5.24929	5.47452	5.3584	0.13326
AT1G19900	4.81462	4.5684	4.5551	4.64604	4.57474	4.62379	4.41928	4.50185	4.52991	0.307846
AT1G19920	9.83097	9.89371	10.0015	9.90871	9.94577	9.74879	9.85484	9.96067	9.87752	0.67435
AT1G19930	5.77657	5.44865	5.30411	5.50978	5.24924	5.51558	5.24012	5.28532	5.32256	0.315002
AT1G19940	5.08362	4.76868	5.0727	4.975	4.50361	4.93955	4.74772	4.63144	4.70558	0.115282
AT1G19950	7.07635	7.22958	7.40631	7.23741	7.58679	6.83593	7.78301	7.51322	7.42974	0.442993
AT1G19960	5.48831	5.21779	5.58169	5.42926	6.87524	5.10883	5.29236	5.06918	5.5864	0.745423
AT1G19970	8.38361	8.39426	8.47845	8.41877	8.57078	8.17423	8.43443	8.3558	8.38381	0.712879
AT1G19980	8.34306	8.32895	8.38475	8.35226	8.54142	8.61902	8.3171	8.5893	8.51671	0.0925456
AT1G20010	10.1517	9.8312	10.063	10.0153	10.5386	11.0172	10.4737	10.245	10.5686	0.0356639
AT1G20020	10.6904	10.4286	10.6104	10.5765	10.1613	10.7889	10.2702	10.4778	10.4246	0.385736
AT1G20030	8.32266	8.09173	8.48455	8.29965	7.90068	8.53018	8.28593	9.00125	8.42951	0.638481
AT1G20050	10.9129	10.7213	10.8664	10.8335	10.7369	10.8493	10.8815	10.8958	10.8409	0.919531
AT1G20070	6.7837	6.87203	7.02295	6.89289	6.89478	6.24743	7.43455	6.91622	6.87325	0.942331
AT1G20080	4.76571	4.79156	4.65483	4.73736	4.77662	4.80787	4.65719	4.75165	4.74833	0.845969
AT1G20090	10.3574	10.6183	10.6261	10.5339	10.2521	10.3067	9.9712	10.2788	10.2022	0.0418332
AT1G20100	10.2393	10.1829	10.1019	10.1747	9.97102	10.2748	10.1648	9.91973	10.0826	0.370982
AT1G20110	9.65166	9.86953	9.83812	9.78644	9.90037	9.60016	9.81886	9.84887	9.79207	0.955109
AT1G20120	4.79063	4.48937	4.52603	4.60201	4.4846	4.5259	4.72722	4.96309	4.6752	0.635224
AT1G20130	4.01481	4.03131	4.05674	4.03428	3.95823	4.08386	4.11545	4.24753	4.10127	0.344399
AT1G20150	4.19872	4.13813	4.13792	4.15826	3.96538	4.19767	4.37798	4.2029	4.18598	0.768932
AT1G20160	6.37855	6.91515	6.31188	6.53519	6.07059	5.84125	7.087	5.98145	6.24507	0.437103
AT1G20180	3.60247	3.56059	3.45428	3.53911	3.60746	3.68205	3.45543	3.61064	3.5889	0.478615
AT1G20190	6.58783	6.53961	6.49978	6.54241	6.42862	6.49095	6.50795	6.67209	6.5249	0.776426
AT1G20200	10.9999	10.6608	10.9457	10.8688	10.9798	10.8298	10.7617	11.0243	10.8989	0.819336
AT1G20220	9.35671	9.14273	9.4112	9.30355	9.25454	9.16688	9.21765	9.53119	9.29257	0.928172
AT1G20230	7.09153	6.87684	7.14377	7.03738	7.11547	7.16821	7.55608	7.00759	7.21184	0.283473
AT1G20270	6.24722	6.06643	6.56459	6.29275	6.55534	6.04527	5.96918	6.38138	6.23779	0.796199
AT1G20280	4.51887	4.33425	4.39308	4.4154	4.30682	4.24639	4.23005	3.93833	4.1804	0.0651027
AT1G20290	3.66925	3.66455	3.63036	3.65472	3.84212	3.7038	3.85305	3.71677	3.77894	0.0472425
AT1G20300	7.67591	7.57154	7.80167	7.68304	7.87734	7.72229	7.56686	7.86445	7.75773	0.482988
AT1G20310	5.7797	6.13756	5.76458	5.89395	5.46745	5.81086	5.54124	5.46895	5.57213	0.0987528
AT1G20330	10.9897	11.1376	11.1433	11.0902	10.9498	10.9001	10.8752	11.2855	11.0026	0.4592
AT1G20340	12.4782	12.7542	12.4603	12.5642	12.3693	12.6057	12.522	12.4144	12.4779	0.482225
AT1G20350	5.14808	4.76446	4.94894	4.95382	4.72882	5.00698	4.5695	5.11189	4.8543	0.576821
AT1G20370	7.87847	7.47558	7.69181	7.68195	7.81461	7.72459	7.19327	7.59616	7.58216	0.603007
AT1G20380	7.9258	7.5371	7.64714	7.70335	7.93332	7.81988	9.28514	7.9662	8.25114	0.214546
AT1G20390	4.38224	4.08575	4.13902	4.20233	4.22953	4.21571	4.32016	4.32437	4.27244	0.528697
AT1G20400	5.06068	4.79334	4.85038	4.90146	4.88378	4.974	4.6219	4.84481	4.83112	0.554519
AT1G20410	7.83419	8.03546	7.89869	7.92278	8.12573	8.08471	8.06572	8.21522	8.12285	0.0549534
AT1G20430	9.43458	9.49194	9.67361	9.53338	9.50735	9.58636	10.0988	9.7225	9.72876	0.254671
AT1G20440	7.07434	7.74498	6.91895	7.24609	7.85747	8.12434	8.49356	6.82964	7.82625	0.243308
AT1G20450	9.94411	9.88216	9.82303	9.8831	9.98327	10.625	10.4827	9.60964	10.1751	0.300495
AT1G20480	6.39454	6.35562	6.2801	6.34342	6.34617	6.45888	6.16985	6.23362	6.30213	0.594524
AT1G20490	5.2968	5.03532	5.13896	5.15703	5.01222	4.97068	5.17288	4.94491	5.02517	0.228781
AT1G20500	4.16211	4.25132	4.36321	4.25888	4.48259	4.35607	4.53559	4.33611	4.42759	0.0844459
AT1G20510	8.39177	7.89611	8.06803	8.11864	6.99808	8.0481	7.89172	7.51203	7.61248	0.128812
AT1G20520	5.64142	5.22328	5.33017	5.39829	5.07792	5.52889	5.21963	5.24285	5.26732	0.450688
AT1G20530	4.5259	4.54842	4.49908	4.52447	5.06764	5.01971	5.74666	4.504	5.0845	0.115339
AT1G20540	9.52977	9.75445	9.33116	9.53846	9.4296	9.55561	9.45284	9.43931	9.46934	0.632523
AT1G20550	6.2876	6.43628	6.24257	6.32215	6.52975	6.38742	6.32917	6.39069	6.40926	0.296035
AT1G20560	8.04885	8.09882	8.18084	8.1095	8.37153	7.92976	8.49431	8.38382	8.29485	0.23733
AT1G20575	8.65868	8.55799	8.87421	8.69696	8.79545	8.66758	8.65922	8.96844	8.77267	0.555025
AT1G20580	9.83798	9.7315	9.7243	9.76459	9.91786	9.65398	9.7244	10.0012	9.82437	0.538189
AT1G20590	8.81526	9.06946	8.77781	8.88751	9.00862	9.15645	8.78494	9.0557	9.00143	0.393631
AT1G20620	12.4161	12.9404	12.4029	12.5865	12.4397	12.9227	12.7935	12.076	12.558	0.917083
AT1G20630	9.60975	9.2144	9.39762	9.40726	9.22538	9.4541	9.53856	9.42362	9.41041	0.982301
AT1G20640	7.30807	7.04423	7.25866	7.20365	7.21833	7.19973	7.52861	7.18692	7.2834	0.520823
AT1G20650	8.95478	9.79401	9.02437	9.25772	9.4321	9.36339	9.12312	9.07736	9.24899	0.977725
AT1G20670	7.65158	7.94018	7.7989	7.79689	7.87102	7.92045	7.79236	8.03078	7.90365	0.34331
AT1G20680	4.54287	4.46213	4.34428	4.44976	4.81008	4.53534	4.3975	4.55927	4.57555	0.280088
AT1G20690	4.20345	4.07645	4.11077	4.13022	3.95486	4.27225	4.11236	4.03894	4.0946	0.666366
AT1G20693	10.2111	9.99065	10.0976	10.0998	10.6603	11.048	10.3632	10.1417	10.5533	0.100179
AT1G20696	11.8858	11.685	11.6969	11.7559	12.0074	12.33	11.758	12.2564	12.0879	0.0797223
AT1G20700	5.0145	5.06496	5.25241	5.11062	5.46517	5.2519	5.53994	5.32947	5.39662	0.0361477
AT1G20720	6.92146	6.82062	6.74915	6.83041	6.87922	6.90005	6.54383	6.85424	6.79434	0.72842
AT1G20730	4.55688	4.52798	4.68532	4.59006	4.75985	4.65681	4.75338	4.90936	4.76985	0.0534005
AT1G20750	4.00463	3.78298	3.91962	3.90241	3.8445	4.04752	3.83123	3.91509	3.90959	0.933865
AT1G20760	9.0672	9.27208	9.16931	9.16953	9.18838	9.19199	9.40073	9.00626	9.19684	0.795748
AT1G20770	8.60178	8.66228	8.49146	8.58517	8.71804	8.83556	8.77324	8.60524	8.73302	0.0910303
AT1G20780	6.59424	6.7298	6.46585	6.59663	6.46901	6.76253	6.24836	6.62926	6.52729	0.628334
AT1G20800	5.90863	5.55027	5.59039	5.6831	5.33817	5.77162	5.41455	5.75343	5.56944	0.510069
AT1G20810	7.99151	8.48067	7.92536	8.13251	8.24218	8.25768	8.15033	8.07894	8.18228	0.805762
AT1G20816	6.80255	6.82214	6.76136	6.79535	6.84305	6.46802	6.58695	6.62022	6.62956	0.122457
AT1G20823	7.77703	7.28834	7.91869	7.66135	6.71144	7.16354	7.52751	7.49245	7.22374	0.167266
AT1G20830	6.86091	7.76395	7.32221	7.31569	7.58032	7.28839	7.80104	7.30072	7.49262	0.584212
AT1G20840	8.36241	8.64454	8.35036	8.45244	8.34378	8.59599	8.45933	8.75915	8.53956	0.538603
AT1G20850	8.39402	8.44295	8.56027	8.46575	8.59334	8.30192	8.57722	8.88222	8.58868	0.393109
AT1G20860	6.3375	6.02415	6.08629	6.14931	6.11833	6.19992	5.95585	6.30965	6.14594	0.97912
AT1G20870	7.1666	7.00514	7.33452	7.16876	7.29997	7.06662	7.31911	7.18432	7.2175	0.688088
AT1G20880	6.88351	7.28115	6.95723	7.04063	7.07435	6.93499	6.49586	6.76503	6.81756	0.258795
AT1G20890	6.52682	6.70536	6.37158	6.53458	6.75182	6.40589	6.599	6.51929	6.569	0.789624
AT1G20900	4.90274	4.88477	4.76916	4.85222	4.65286	4.87383	4.93733	4.8397	4.82593	0.737534
AT1G20910	8.47579	8.66551	8.68867	8.60999	8.76336	8.38121	8.449	8.80636	8.59998	0.940566
AT1G20920	8.50542	8.42947	8.47358	8.46949	8.77626	8.53486	8.47209	8.7213	8.62613	0.117905
AT1G20930	9.55417	9.5635	9.58329	9.56699	9.75618	9.71232	9.79878	9.43842	9.67643	0.271136
AT1G20940	4.1463	3.89114	3.9139	3.98378	3.95578	4.04405	4.00096	3.95186	3.98817	0.962743
AT1G20950	11.0961	10.7895	11.2586	11.0481	11.0601	10.9685	10.6197	11.4491	11.0244	0.917936
AT1G20960	10.0602	10.0389	10.1418	10.0803	10.0823	9.96159	10.0533	9.9408	10.0095	0.189422
AT1G20970	6.00072	5.78888	5.89296	5.89419	6.00821	5.87273	5.95147	5.71789	5.88757	0.942966
AT1G20980	10.2924	10.2761	10.42	10.3295	10.4493	10.3504	10.2414	10.2063	10.3119	0.814966
AT1G21000	6.53189	7.04465	6.72093	6.76583	6.76058	7.03091	6.60784	6.49419	6.72338	0.83338
AT1G21010	5.63415	6.04966	6.0345	5.90611	6.05608	5.75691	5.75875	5.85991	5.85791	0.773187
AT1G21050	8.39685	8.69404	8.30099	8.46396	8.428	8.34386	9.15096	8.73154	8.66359	0.402695
AT1G21060	6.17828	6.59689	5.98932	6.25483	6.55929	6.47102	6.28475	6.32221	6.40932	0.487269
AT1G21065	9.83531	9.94131	9.70241	9.82634	9.78553	9.61858	9.87248	9.70531	9.74547	0.407711
AT1G21070	7.24258	7.08804	7.37195	7.23419	7.44953	7.3848	6.77641	7.31706	7.23195	0.990341
AT1G21080	8.96336	9.19998	9.30205	9.15513	9.37672	8.7513	9.21796	9.18078	9.13169	0.893986
AT1G21090	9.32405	9.35567	9.60405	9.42792	9.07366	9.32867	10.0433	9.7715	9.55428	0.619793
AT1G21100	3.55506	3.63648	3.46332	3.55162	3.55977	3.55106	3.44137	3.51932	3.51788	0.59255
AT1G21120	3.28119	3.46843	3.20287	3.3175	3.35145	3.46865	3.21547	3.22363	3.3148	0.979541
AT1G21120	3.32481	3.72391	3.39852	3.48241	3.58757	3.64525	3.55555	3.28053	3.51723	0.825404
AT1G21130	4.31748	4.56177	4.31411	4.39779	4.33645	5.14936	4.14413	4.22615	4.46402	0.801956
AT1G21140	6.38166	6.38317	6.15409	6.3063	6.29236	6.27533	5.92083	6.4849	6.24335	0.672668
AT1G21160	5.88842	5.86269	6.11498	5.95536	6.28083	5.89143	5.83916	5.81077	5.95555	0.998985
AT1G21170	6.76598	6.25134	6.5057	6.50767	6.43944	6.78047	6.20127	6.46781	6.47225	0.860889
AT1G21190	6.69344	6.83876	7.08896	6.87372	6.9875	6.83865	7.37588	7.33117	7.1333	0.197758
AT1G21200	6.53638	6.45931	6.37762	6.45777	6.76504	6.67968	6.51501	6.78941	6.68728	0.0313369
AT1G21210	3.78982	3.77718	3.94655	3.83785	3.79634	3.71843	3.78877	3.85967	3.7908	0.499045
AT1G21220	5.39417	5.29941	5.2907	5.32809	5.07905	5.28326	5.21758	5.23958	5.20487	0.0761425
AT1G21230	3.53884	3.45359	3.38618	3.45954	3.5182	3.39242	3.60189	3.47386	3.49659	0.578083
AT1G21240	3.79298	3.60278	3.60057	3.66544	3.70427	3.70427	3.7146	3.66026	3.69585	0.68278
AT1G21250	8.08984	8.3399	8.03255	8.1541	8.51867	7.82378	8.72767	7.77739	8.21188	0.834934
AT1G21270	5.14607	5.16568	5.15164	5.15446	5.2703	5.10499	5.07624	4.56662	5.00454	0.397084
AT1G21290	4.99823	4.48758	4.62248	4.70276	4.61677	4.84211	4.45178	4.5807	4.62284	0.674418
AT1G21300	4.02974	3.83813	3.81534	3.8944	3.86971	3.90236	3.73823	3.88141	3.84793	0.588665
AT1G21310	7.91287	7.62521	7.54358	7.69389	7.88649	8.31641	8.06742	7.20638	7.86917	0.540032
AT1G21320	4.44163	4.58694	4.54179	4.52345	4.81063	4.67629	4.40389	4.6224	4.6283	0.326983
AT1G21340	4.39154	4.18481	4.2979	4.29142	4.39192	4.37326	4.06852	4.38528	4.30475	0.8981
AT1G21350	8.45021	8.57148	8.77053	8.59741	8.17152	7.9273	8.48987	8.42024	8.25223	0.0819582
AT1G21360	4.35324	4.36068	4.35404	4.35598	4.29545	4.25012	4.25662	4.3222	4.2811	0.0204782
AT1G21370	8.18979	8.2711	8.26894	8.24328	8.24884	8.25612	8.255	8.10158	8.21538	0.574788
AT1G21380	8.44885	8.50862	8.44287	8.46678	8.48406	8.31335	8.74825	8.42102	8.49167	0.808545
AT1G21390	4.24831	4.17325	4.26008	4.22721	4.2515	4.30587	4.10345	4.1877	4.21213	0.781358
AT1G21400	7.37696	8.13186	7.42561	7.64481	7.6549	7.39419	7.22731	7.29331	7.39243	0.415306
AT1G21410	8.0794	9.0386	8.14527	8.42109	8.86702	8.26323	8.4001	8.25353	8.44597	0.946669
AT1G21430	4.34071	4.08799	4.26934	4.23268	4.22888	4.40323	3.98606	4.19493	4.20328	0.806697
AT1G21440	10.6593	10.5774	10.6313	10.6226	10.5748	10.3763	10.5386	10.4903	10.495	0.0544724
AT1G21450	7.12178	7.74771	7.17369	7.34773	7.26176	7.56731	7.20414	7.07022	7.27586	0.771148
AT1G21460	10.6865	10.5227	10.7088	10.6393	10.2155	10.3397	10.098	10.3099	10.2408	0.00513937
AT1G21480	8.71831	8.76535	8.62817	8.70394	8.89629	8.81917	8.66925	8.8355	8.80505	0.168349
AT1G21500	8.39094	9.2273	8.50052	8.70625	8.93937	8.8425	9.35861	8.57813	8.92965	0.514587
AT1G21510	4.66411	4.43533	4.64638	4.58194	4.33165	4.70911	4.80618	4.50996	4.58923	0.957117
AT1G21520	4.87236	4.9525	4.65413	4.82633	4.77799	4.66453	4.97179	4.76886	4.79579	0.795022
AT1G21540	6.62703	6.47693	6.61424	6.57273	7.13918	7.42604	6.81794	7.38756	7.19268	0.0165812
AT1G21550	4.25937	4.49673	4.11149	4.2892	4.16679	4.17469	4.05969	4.13006	4.13281	0.296188
AT1G21560	9.52278	9.213	9.37321	9.36966	9.42675	9.27676	9.44133	9.70301	9.46196	0.497699
AT1G21570	8.31696	8.11435	8.18768	8.20633	8.37887	8.25095	8.51872	8.11288	8.31536	0.34851
AT1G21580	6.52091	6.41221	6.43737	6.45683	6.86313	6.85409	5.81841	6.03973	6.39384	0.832615
AT1G21590	6.88882	7.07064	6.93411	6.96452	6.79328	6.83062	7.01841	6.85156	6.87347	0.277434
AT1G21600	8.28525	8.75096	8.51275	8.51632	8.64981	8.63935	8.81333	8.57801	8.67013	0.374292
AT1G21610	7.35879	7.37667	7.37702	7.37082	7.60376	7.55833	8.04959	7.3795	7.64779	0.146932
AT1G21630	9.42744	9.30547	9.46354	9.39882	9.45046	9.2861	9.40489	9.23903	9.34512	0.47159
AT1G21640	8.13192	8.21008	8.04918	8.13039	8.15684	8.01369	8.15129	7.81647	8.03457	0.351344
AT1G21650	6.40495	6.64985	6.75872	6.6045	6.85203	7.09658	6.33753	6.86664	6.7882	0.38312
AT1G21660	9.05729	9.00334	8.97203	9.01089	9.04147	8.82605	8.95925	9.2186	9.01134	0.996062
AT1G21670	6.60097	7.11962	6.23853	6.65304	7.27104	7.44241	7.6469	7.11513	7.36887	0.0893138
AT1G21680	7.99423	9.66675	7.85243	8.50447	9.23663	9.77665	9.09739	7.99909	9.02744	0.496333
AT1G21690	10.2014	9.99195	10.0257	10.073	9.99785	10.0829	10.4665	10.2335	10.1952	0.363238
AT1G21700	9.28724	9.49488	9.46788	9.41667	9.46158	9.4177	10.0135	9.28184	9.54365	0.506636
AT1G21710	8.4922	8.68198	8.82447	8.66622	8.84385	8.70793	8.63659	8.71833	8.72668	0.609078
AT1G21720	10.9149	10.7724	11.1461	10.9445	10.8608	10.6139	10.9125	10.9414	10.8322	0.445671
AT1G21730	5.32556	5.42956	5.32473	5.35995	5.48995	5.25156	5.52231	5.3426	5.40161	0.592812
AT1G21740	8.71751	8.25005	8.54857	8.50538	8.39104	8.30372	8.647	8.70177	8.51088	0.975413
AT1G21750	11.155	10.6137	11.2305	10.9997	11.3457	11.201	10.6655	11.2915	11.1259	0.637942
AT1G21760	8.66664	9.3068	8.7332	8.90221	8.56333	8.85168	8.76256	8.87246	8.76251	0.570941
AT1G21770	9.03327	9.49203	8.84602	9.12377	9.70032	9.48713	9.74873	9.07984	9.504	0.192268
AT1G21780	6.96166	7.44947	6.97526	7.1288	7.48838	7.15267	7.19246	6.87115	7.17616	0.827441
AT1G21790	8.55556	8.57495	8.44537	8.52529	8.52435	8.42709	8.07844	7.99242	8.25557	0.127026
AT1G21810	7.94288	7.78887	8.03681	7.92285	7.78143	7.71393	7.74886	7.85864	7.77572	0.166729
AT1G21830	8.33927	8.32866	8.273	8.31364	8.31435	8.5478	8.45873	8.23654	8.38935	0.36601
AT1G21830	7.77609	8.15148	7.80698	7.91152	8.06927	8.0892	8.4376	7.81776	8.10346	0.324222
AT1G21840	8.09198	7.97768	8.05265	8.04077	8.05474	8.01398	8.01321	7.5879	7.91746	0.352254
AT1G21850	4.96212	4.69378	4.76397	4.80662	4.68894	4.67927	4.6608	4.50219	4.6328	0.148544
AT1G21860	4.87082	4.74229	4.63296	4.74869	4.85816	4.76135	4.94409	4.68021	4.81095	0.522231
AT1G21870	5.4386	5.22427	5.24798	5.30362	5.17099	5.71219	5.1863	5.37146	5.36023	0.71042
AT1G21880	10.3982	10.2189	10.5055	10.3742	10.3037	10.401	10.7004	10.4427	10.462	0.494986
AT1G21890	4.3371	4.20411	4.332	4.29107	4.1076	4.28746	4.31454	4.17722	4.22171	0.334953
AT1G21900	9.0572	8.76266	8.99853	8.93946	8.95039	8.83846	8.70231	8.91026	8.85035	0.452144
AT1G21910	6.43109	7.50002	6.28636	6.73915	6.6647	6.83639	6.58729	6.3718	6.61504	0.779907
AT1G21920	9.22013	9.24742	9.01237	9.15997	9.47653	9.407	9.53295	9.10545	9.38048	0.127478
AT1G21950	6.23485	5.80858	6.12319	6.05554	6.54088	6.40382	6.22708	6.33308	6.37621	0.109883
AT1G21970	5.24948	5.09559	4.98103	5.1087	5.11793	5.21507	5.00405	5.48707	5.20603	0.485267
AT1G21980	8.3062	8.38012	8.42269	8.36967	8.61928	8.51287	8.34281	8.51236	8.49683	0.11879
AT1G22010	5.09089	4.86013	4.96142	4.97081	4.90568	4.95617	4.94645	4.92656	4.93371	0.63615
AT1G22015	6.57427	6.14591	7.33251	6.68423	8.54234	6.32748	5.87794	6.16964	6.72935	0.951562
AT1G22020	8.04594	7.97525	7.91239	7.97786	8.18382	7.86679	7.99471	7.97892	8.00606	0.727807
AT1G22030	8.04666	7.73527	8.10163	7.96119	7.81321	7.53166	7.93205	7.61358	7.72262	0.174188
AT1G22040	7.06082	7.12431	7.06438	7.08317	7.09087	6.7253	6.6689	6.97446	6.86488	0.116087
AT1G22050	7.19844	7.36728	7.29601	7.28725	7.36231	7.34583	7.4808	7.49904	7.422	0.0947595
AT1G22060	8.28212	8.24337	8.34468	8.29006	8.23774	8.09204	8.13336	7.91194	8.09377	0.05659
AT1G22070	8.26703	7.87647	7.96994	8.03781	8.04518	8.59826	7.73134	8.13179	8.12664	0.696511
AT1G22080	5.13467	5.01984	4.93388	5.02946	4.84678	4.93333	4.66071	4.90439	4.8363	0.0721077
AT1G22090	5.23872	4.81023	5.23005	5.093	5.14179	4.96097	4.80941	4.98126	4.97336	0.502474
AT1G22110	4.44403	4.51571	4.38409	4.44794	4.46459	4.46438	4.51776	4.54758	4.49858	0.322393
AT1G22130	4.22533	4.07596	4.09453	4.13194	4.21833	4.17117	3.96905	4.07876	4.10933	0.76731
AT1G22140	8.97747	8.73352	9.03397	8.91498	8.85807	8.86606	9.43686	9.12952	9.07263	0.384495
AT1G22150	4.75189	4.90003	4.99707	4.883	5.01999	4.78787	4.64292	4.77306	4.80596	0.500232
AT1G22160	9.85891	9.30102	10.066	9.74197	9.71701	8.47914	8.88532	9.25737	9.08471	0.118639
AT1G22170	7.81647	7.2859	7.83753	7.64664	7.29541	7.26965	7.3009	7.33331	7.29982	0.193996
AT1G22180	4.517	4.34802	4.65638	4.50713	4.79214	4.3685	4.4312	4.59726	4.54728	0.77042
AT1G22190	7.10631	7.34121	6.66562	7.03771	6.45204	6.902	6.4257	6.69407	6.61845	0.155148
AT1G22200	10.0585	9.9895	10.0743	10.0408	10.0145	10.0692	9.91411	9.94191	9.98495	0.258678
AT1G22210	4.14641	4.29607	4.26144	4.23464	4.18417	4.00935	4.13259	4.18746	4.12839	0.14934
AT1G22240	5.11818	4.91519	5.03388	5.02242	4.75277	4.80324	4.58045	4.80552	4.7355	0.0178404
AT1G22270	9.55313	9.34334	9.64598	9.51415	9.47056	9.42954	9.7659	9.81158	9.61939	0.46551
AT1G22275	4.83851	4.82585	4.84438	4.83624	5.39711	4.96707	5.19875	4.79338	5.08908	0.151346
AT1G22280	8.85616	9.05653	8.58754	8.83341	9.05373	9.33721	8.51485	8.6453	8.88777	0.824552
AT1G22290	4.3798	4.28936	4.2715	4.31355	4.13601	4.49166	4.24652	4.09517	4.24234	0.497873
AT1G22300	12.0493	11.7306	11.8908	11.8902	11.8619	11.8996	11.5984	11.8129	11.7932	0.443048
AT1G22310	5.83951	6.23481	5.95174	6.00868	6.65999	6.13964	6.92842	6.01147	6.43488	0.150988
AT1G22330	5.98035	6.03005	5.58439	5.86493	5.47283	6.09267	5.79947	5.52828	5.72331	0.512328
AT1G22335	5.03374	6.05168	5.49836	5.52793	5.67751	5.76767	6.96693	5.1118	5.88098	0.502438
AT1G22340	6.12497	5.7977	5.96392	5.9622	5.8587	5.97494	5.79233	5.95806	5.89601	0.5715
AT1G22360	7.3079	7.40525	7.22435	7.3125	7.30715	7.60864	7.13788	7.27587	7.33238	0.867085
AT1G22370	4.5416	4.74542	4.43605	4.57435	4.75346	5.09877	4.4051	4.60808	4.71635	0.448908
AT1G22380	6.20784	6.36519	6.07644	6.21649	6.27887	6.33334	6.15649	6.0458	6.20363	0.908561
AT1G22400	6.78874	6.63801	6.48114	6.63596	6.57106	6.61461	6.60178	6.6892	6.61916	0.870203
AT1G22410	10.9047	10.7389	11.1494	10.931	10.789	10.4808	10.8233	11.1307	10.806	0.515158
AT1G22420	5.41009	5.23944	5.234	5.29451	5.22163	5.45621	5.20083	5.22443	5.27577	0.831742
AT1G22430	6.72539	7.34391	6.94287	7.00405	7.4993	7.49938	7.5126	6.93332	7.36115	0.193366
AT1G22440	4.30114	4.12462	4.39208	4.27261	4.38401	4.14874	4.1263	3.80822	4.11681	0.324075
AT1G22450	10.5339	10.5585	10.6138	10.5687	10.5544	10.4272	10.6037	10.548	10.5333	0.462792
AT1G22460	5.00015	4.86736	4.92188	4.9298	4.85764	4.86462	4.8674	4.66234	4.813	0.124693
AT1G22480	6.91446	6.97446	6.82151	6.90348	6.78921	6.87542	7.29389	6.57906	6.8844	0.90961
AT1G22490	6.74316	7.09317	6.82812	6.88815	6.99036	6.98215	7.4029	7.18133	7.13918	0.147539
AT1G22500	4.6978	4.91642	4.74289	4.78571	4.83768	4.77285	5.05003	4.64587	4.82661	0.719446
AT1G22510	7.49127	7.35879	7.40054	7.41687	7.55838	7.44721	7.23361	7.35322	7.39811	0.823366
AT1G22520	10.1449	9.81725	10.1237	10.0286	10.06	10.192	10.1396	10.3405	10.183	0.286634
AT1G22530	7.09663	7.11564	7.54723	7.25317	7.17037	7.14265	7.71113	7.47886	7.37575	0.568645
AT1G22540	7.69457	7.75973	7.85075	7.76835	7.96929	7.7117	7.67671	7.63524	7.74824	0.828711
AT1G22550	7.58167	7.91623	7.60849	7.70213	7.47571	7.8977	7.83258	7.70769	7.72842	0.861273
AT1G22570	6.22523	6.25635	5.97265	6.15141	5.94266	6.2196	6.09347	5.92753	6.04581	0.402715
AT1G22590	6.97231	6.77778	7.77753	7.17587	7.64129	6.78238	6.72375	7.17378	7.0803	0.810703
AT1G22600	4.8095	4.52955	4.42867	4.58924	4.42159	4.76	4.58995	4.35385	4.53135	0.710557
AT1G22610	9.30244	9.53596	9.6636	9.50067	9.16118	9.22279	9.65999	9.595	9.40974	0.605922
AT1G22620	7.66602	8.0768	7.95934	7.90072	8.14324	8.09948	8.22058	8.04456	8.12696	0.198179
AT1G22630	5.66134	5.88006	5.59674	5.71271	6.14332	5.72171	5.98043	5.68074	5.88155	0.279276
AT1G22640	7.22924	7.91573	7.51878	7.55458	7.51313	7.17607	7.0767	7.29929	7.2663	0.28442
AT1G22650	5.62578	5.93712	5.59436	5.71909	5.43495	5.42934	5.23012	5.67838	5.4432	0.119516
AT1G22660	8.10567	8.12911	8.28998	8.17492	8.19799	7.96847	8.25607	8.31258	8.18378	0.92948
AT1G22670	5.08073	4.90429	4.81073	4.93192	4.58188	5.13318	4.84823	4.68984	4.81328	0.44777
AT1G22690	5.99696	5.87458	5.85741	5.90965	5.76264	5.26058	5.29428	5.07532	5.3482	0.0265366
AT1G22700	9.28766	9.61652	9.25178	9.38532	9.17704	9.47645	9.34086	9.17982	9.29354	0.543439
AT1G22710	7.42663	7.80757	7.37307	7.53576	8.19799	8.25328	8.71607	7.25167	8.10475	0.164671
AT1G22720	4.2143	4.13675	4.04464	4.13189	3.88471	4.06356	4.07836	4.29163	4.07956	0.613272
AT1G22730	7.88198	8.05768	8.03786	7.99251	8.29689	7.8994	8.12322	8.18039	8.12498	0.24545
AT1G22740	6.40788	6.90991	6.41594	6.57791	6.72635	6.86556	6.95163	6.19397	6.68438	0.673376
AT1G22750	8.78484	9.0485	8.9763	8.93655	8.54437	8.24938	8.50074	8.94255	8.55926	0.0753352
AT1G22760	6.10731	5.78317	5.62435	5.83828	5.31593	5.94478	5.40914	5.77152	5.61034	0.319282
AT1G22770	9.21224	8.49437	8.98676	8.89779	7.04359	8.93878	9.35188	9.19877	8.63326	0.671213
AT1G22780	12.0626	11.9979	12.1661	12.0755	11.9704	11.9405	11.8906	12.1223	11.9809	0.235969
AT1G22790	8.28574	8.25334	8.16509	8.23472	7.9146	8.15567	8.35966	8.3372	8.19178	0.715748
AT1G22800	7.72814	7.73835	7.78083	7.74911	7.79309	7.74901	7.67989	7.80665	7.75716	0.816693
AT1G22810	4.38167	4.2846	4.27457	4.31362	4.02597	4.32058	4.19551	4.03516	4.1443	0.0930525
AT1G22830	5.98966	5.56538	5.60577	5.72027	5.47796	5.95613	5.02882	5.57301	5.50898	0.40792
AT1G22840	12.2142	12.0298	12.3313	12.1917	12.1347	12.0481	12.1385	12.3346	12.164	0.808102
AT1G22850	8.31498	8.54936	8.35671	8.40702	8.20989	8.06947	8.14734	8.27299	8.17492	0.0609745
AT1G22860	7.51242	7.43084	7.35402	7.43243	7.36951	7.27048	7.30964	7.48883	7.35962	0.321704
AT1G22870	6.9085	6.94189	6.9582	6.93619	6.92	7.16958	6.90319	6.58239	6.89379	0.74902
AT1G22880	6.6485	6.5881	6.56682	6.60114	6.13688	6.86308	6.66879	6.77662	6.61134	0.954393
AT1G22885	7.02435	8.22147	7.39925	7.54836	8.42859	7.91981	7.96879	7.16756	7.87119	0.503456
AT1G22890	4.51808	8.14243	4.30552	5.65535	6.29937	6.41558	5.61156	4.45	5.69413	0.978788
AT1G22900	6.02551	5.67464	5.48651	5.72888	5.2686	5.91209	5.88555	5.86625	5.73312	0.985496
AT1G22910	7.1267	7.39752	7.16376	7.22933	6.81189	7.22529	6.79746	6.71985	6.88862	0.0621953
AT1G22920	9.75295	9.5602	9.75808	9.69041	9.69315	9.58672	9.81346	9.97485	9.76705	0.501195
AT1G22930	8.30505	8.44868	8.15133	8.30169	8.45837	7.81875	8.11643	7.87416	8.06693	0.228205
AT1G22940	7.92049	8.11018	8.1188	8.04983	8.16206	7.76906	7.66074	8.30832	7.97505	0.678968
AT1G22960	6.35381	6.41705	6.57886	6.44991	6.39007	6.43766	6.17644	6.53038	6.38364	0.53918
AT1G22970	8.82366	8.62428	8.56528	8.67107	8.59409	8.67913	8.5029	8.79417	8.64257	0.788727
AT1G22980	5.42988	5.28555	5.49315	5.40286	5.32288	5.38293	5.18624	5.30957	5.30041	0.24368
AT1G22985	6.93959	7.53334	7.21922	7.23072	7.39905	7.02904	7.33111	7.28132	7.26013	0.886887
AT1G22990	5.43865	5.41301	5.64061	5.49742	5.48386	5.04427	5.3443	5.25739	5.28246	0.125362
AT1G23000	8.14667	8.83354	8.27527	8.4185	8.80107	8.43492	9.09581	8.58958	8.73035	0.292463
AT1G23010	5.69767	5.51732	5.74842	5.65447	5.34615	5.58691	5.62313	5.71631	5.56813	0.450675
AT1G23020	5.71359	5.82312	5.54359	5.69343	5.80671	5.82409	5.73441	5.58774	5.73824	0.671777
AT1G23030	7.98139	7.93612	8.06622	7.99458	8.08341	8.0981	7.98622	7.98123	8.03724	0.431627
AT1G23040	7.24435	7.05497	7.2423	7.18054	7.77949	7.21813	7.03461	7.18966	7.30547	0.515799
AT1G23050	5.558	5.81542	5.79379	5.7224	5.95149	5.95039	6.10532	5.68849	5.92392	0.153923
AT1G23060	4.91533	5.1782	5.14495	5.07949	4.7736	4.96459	4.94495	4.58781	4.81774	0.0831852
AT1G23070	4.65942	4.5588	4.6631	4.62711	4.48924	4.45517	4.488	4.60268	4.50877	0.0566606
AT1G23080	8.02418	7.86635	8.08695	7.99249	7.65155	8.18575	7.65507	7.95992	7.86307	0.41989
AT1G23090	6.74496	8.23468	7.02204	7.33389	7.26111	7.26137	6.91698	6.4191	6.96464	0.517049
AT1G23100	6.51551	6.22731	6.65708	6.46663	6.46983	6.49578	6.98294	6.94245	6.72275	0.231519
AT1G23120	4.37895	4.70812	4.59021	4.55909	4.41892	4.49787	4.49799	4.51017	4.48124	0.50597
AT1G23130	4.40737	4.39303	4.24943	4.34995	4.44693	4.4289	4.39418	4.35616	4.40654	0.382973
AT1G23140	4.28231	4.36655	4.19767	4.28218	4.34921	4.23219	4.28262	4.48742	4.33786	0.484332
AT1G23160	4.02951	3.97399	4.1889	4.06414	3.93284	3.95956	3.88043	4.01214	3.94624	0.199652
AT1G23180	8.38961	8.51371	8.55335	8.48555	8.38581	8.21278	8.59928	8.40416	8.40051	0.405562
AT1G23190	10.0371	9.83041	10.1441	10.0039	9.92291	9.94916	9.86484	10.0345	9.94284	0.586051
AT1G23200	6.31859	5.98922	6.34348	6.2171	6.12429	6.35429	5.97014	6.27717	6.18147	0.814744
AT1G23205	8.134	8.12391	8.29183	8.18325	7.65916	7.80856	8.851	8.75286	8.26789	0.804757
AT1G23210	4.52006	4.44117	4.56807	4.50977	4.41493	4.51338	4.37041	4.33411	4.40821	0.117952
AT1G23220	9.82994	9.48156	9.56827	9.62659	9.66494	9.62512	9.90114	9.88075	9.76799	0.3311
AT1G23230	7.8852	8.18236	8.20897	8.09217	8.14601	7.87603	8.40219	8.0467	8.11773	0.87256
AT1G23240	4.47345	4.40638	4.40869	4.42951	4.52878	4.66727	4.17217	5.42597	4.69855	0.383599
AT1G23250	4.06988	3.89048	3.90146	3.95394	4.11385	3.96051	3.93911	3.8703	3.97094	0.835936
AT1G23260	8.93699	9.37589	9.20377	9.17222	9.21233	9.05648	9.62329	9.41233	9.32611	0.427188
AT1G23270	5.50795	5.0554	5.21497	5.25944	4.89274	5.19542	4.64275	4.99148	4.9306	0.126626
AT1G23280	7.60641	7.70443	7.82236	7.71107	7.51806	7.923	8.24	8.55844	8.05988	0.216242
AT1G23290	13.0864	12.8719	13.119	13.0258	13.1588	13.0232	13.1746	13.091	13.1119	0.389891
AT1G23300	5.7914	5.25061	5.34937	5.46379	5.38109	5.61048	5.1821	5.44228	5.40399	0.770857
AT1G23310	10.7429	11.1479	10.8198	10.9035	10.9527	10.5337	10.6559	10.6231	10.6913	0.240666
AT1G23320	4.93736	4.86107	4.72521	4.84121	4.69519	4.96697	4.69888	4.83071	4.79794	0.649821
AT1G23330	8.53515	8.2886	8.65622	8.49332	8.54599	8.36287	8.10612	8.4241	8.35977	0.39682
AT1G23340	7.5088	7.67317	7.4507	7.54422	7.15694	7.426	7.39647	7.67724	7.41416	0.350238
AT1G23350	4.60723	4.71792	4.84725	4.72413	4.63828	4.77964	4.87727	4.92608	4.80531	0.430516
AT1G23360	7.9854	8.13891	8.1287	8.08433	8.25553	7.9479	7.7733	8.047	8.00593	0.520844
AT1G23380	7.54359	7.89096	7.25418	7.56291	7.68604	7.28205	7.86639	7.54446	7.59473	0.89326
AT1G23380	7.56313	7.74943	7.54952	7.62069	7.4943	7.46153	7.99638	7.72635	7.66964	0.742176
AT1G23390	7.32866	6.83152	7.60376	7.25464	8.41228	8.58159	8.22312	8.43292	8.41248	0.0265319
AT1G23400	7.79604	8.60329	7.92527	8.1082	8.12832	8.23998	8.27325	7.87203	8.1284	0.945141
AT1G23410	8.88551	8.11283	8.94901	8.64912	8.63474	8.33455	8.89539	9.36334	8.80701	0.670476
AT1G23420	6.58634	6.11849	6.02146	6.2421	5.97083	6.58217	6.14788	6.32846	6.25733	0.94757
AT1G23430	6.89725	7.27291	7.09623	7.0888	6.97829	6.94945	6.74612	6.95448	6.90708	0.231028
AT1G23440	6.38592	6.31696	6.59532	6.43273	6.22288	6.30076	6.36612	6.59201	6.37044	0.61396
AT1G23450	4.5572	4.42304	4.55063	4.51029	4.34412	4.86172	4.39714	4.46204	4.51625	0.964513
AT1G23460	6.06982	5.81201	5.86837	5.91673	5.92969	6.07339	6.13353	5.90028	6.00923	0.392473
AT1G23480	6.15991	6.80178	6.03298	6.33156	6.08782	6.75004	6.49042	5.87025	6.29963	0.92239
AT1G23490	11.5844	11.3841	11.6098	11.5261	11.5741	11.5853	11.4859	11.8037	11.6122	0.423575
AT1G23510	3.5681	3.52021	3.50377	3.53069	3.42648	3.56771	3.55937	3.57932	3.53322	0.953197
AT1G23520	4.46437	4.45651	4.48972	4.4702	4.29548	4.39277	4.34804	4.50208	4.38459	0.144977
AT1G23530	5.67935	5.4186	5.71658	5.60485	5.30428	5.76886	5.80562	5.8145	5.67332	0.677162
AT1G23540	4.74799	4.84244	4.83181	4.80741	4.81422	4.69466	4.84616	4.66004	4.75377	0.368889
AT1G23550	6.29258	6.04336	6.25093	6.19562	5.99062	6.18984	6.01001	5.96616	6.03916	0.172214
AT1G23560	4.15669	4.07269	4.108	4.11246	4.19447	4.31409	4.22829	4.0966	4.20836	0.126803
AT1G23570	3.46199	3.40806	3.47008	3.44671	3.39524	3.43217	3.82693	3.62077	3.56878	0.308267
AT1G23580	4.19532	4.26006	4.23443	4.22994	4.25269	4.33592	4.17982	4.12698	4.22385	0.907461
AT1G23590	4.02729	3.81592	3.94365	3.92896	3.81183	4.11498	3.99747	3.95705	3.97033	0.657579
AT1G23600	5.04281	4.71338	4.86316	4.87312	4.74282	4.8887	4.98926	4.78849	4.85232	0.860928
AT1G23610	3.91184	3.84492	3.69379	3.81685	3.89087	3.72021	3.84633	4.08226	3.88492	0.522206
AT1G23630	3.68762	3.62624	3.78465	3.69951	3.72456	3.66499	3.70949	3.69064	3.69742	0.968742
AT1G23640	3.91751	3.77315	3.90779	3.86615	3.97803	4.01237	4.09252	3.86612	3.98726	0.128882
AT1G23650	3.84059	3.77294	3.8455	3.81968	3.71175	3.91978	4.08094	3.88062	3.89827	0.384409
AT1G23670	4.10908	4.19649	4.06675	4.12411	4.20423	4.24461	4.17738	4.16557	4.19795	0.182098
AT1G23680	4.10976	3.83108	3.82854	3.92312	3.75556	3.96381	3.90377	3.87	3.87329	0.663064
AT1G23690	4.36771	4.15829	4.19286	4.23962	4.22952	4.21248	4.08902	4.30033	4.20784	0.706979
AT1G23700	6.07547	5.58761	6.03697	5.90002	6.69177	6.00099	5.25846	6.13964	6.02271	0.730484
AT1G23710	6.48072	7.26164	6.29613	6.6795	6.79025	7.11228	6.09919	6.12311	6.53121	0.720227
AT1G23720	6.70829	6.4385	6.44543	6.53074	6.38151	6.57384	6.59962	6.47368	6.50716	0.830787
AT1G23740	10.1109	10.3727	10.3681	10.2839	9.83992	9.20941	9.52803	9.88264	9.615	0.0163931
AT1G23740	5.67971	5.50413	5.49861	5.56082	5.30761	5.70182	5.39705	5.68206	5.52213	0.753704
AT1G23750	7.63126	7.66347	8.00657	7.7671	7.81079	7.6053	8.09012	7.95266	7.86472	0.568364
AT1G23760	6.07355	5.75458	5.90937	5.9125	6.15356	5.58193	5.54943	5.65348	5.7346	0.341848
AT1G23780	8.51833	8.86906	8.75009	8.71249	8.81437	8.67732	8.41886	8.49041	8.60024	0.452853
AT1G23790	8.261	8.36469	8.35945	8.32838	8.50215	8.33789	8.49931	8.35175	8.42277	0.154977
AT1G23800	5.93469	5.63446	5.92685	5.832	7.07152	5.41435	5.5768	5.77139	5.95851	0.765049
AT1G23810	3.84021	3.95353	4.08055	3.9581	4.81786	4.05945	3.88675	3.97725	4.18533	0.374971
AT1G23820	11.2584	10.9458	11.2407	11.1483	11.2324	11.1255	11.2177	11.2596	11.2088	0.616596
AT1G23830	6.76483	6.37378	6.64462	6.59441	6.32117	6.7549	6.41797	6.85549	6.58738	0.969231
AT1G23840	6.14287	6.30979	5.93975	6.1308	6.30977	6.34575	5.65583	5.9741	6.07136	0.772095
AT1G23850	7.06628	6.83699	6.79569	6.89965	6.85159	6.94857	6.33469	6.56096	6.67395	0.229518
AT1G23860	9.93474	10.0977	10.0028	10.0117	9.84537	10.1012	10.2281	10.3452	10.13	0.369117
AT1G23870	6.09945	8.27081	6.2956	6.88862	7.83461	7.75695	7.3835	6.54453	7.3799	0.565158
AT1G23880	5.91396	6.04387	6.06949	6.00911	6.09172	5.77366	6.25507	6.06742	6.04697	0.749697
AT1G23890	8.18623	8.25153	7.98586	8.14121	8.03748	8.29049	8.19259	8.16083	8.17035	0.776851
AT1G23910	3.26909	3.2861	3.3291	3.29477	3.25027	3.38851	3.27496	3.36327	3.31925	0.55079
AT1G23940	6.10455	6.27529	5.88919	6.08968	6.12785	6.23052	6.03836	5.99065	6.09684	0.957511
AT1G23950	9.59108	9.45498	9.68685	9.57764	9.55913	9.2197	8.92072	9.66096	9.34013	0.262895
AT1G23960	9.48934	9.72026	9.52205	9.57722	9.60887	9.57693	9.71421	9.64217	9.63554	0.514473
AT1G23980	7.16916	7.16197	7.34139	7.22417	7.01737	7.02025	6.91407	7.03314	6.99621	0.0413813
AT1G23990	4.05592	4.16384	4.3211	4.18028	4.02408	4.24431	4.44061	4.00355	4.17814	0.987338
AT1G24000	4.82366	4.66478	4.65268	4.71371	4.8387	4.93655	4.83845	4.93112	4.88621	0.0678222
AT1G24010	4.05725	3.91006	4.14073	4.03601	4.24672	3.93427	4.01217	4.05096	4.06103	0.802676
AT1G24020	12.7925	12.2417	12.6992	12.5778	12.1463	12.628	12.5941	12.4956	12.466	0.613718
AT1G24040	5.14314	4.72567	5.10178	4.9902	4.72557	4.83772	4.6581	5.18794	4.85233	0.476095
AT1G24040	7.47545	7.43532	7.42339	7.44472	7.4936	7.51873	7.01857	7.26353	7.32361	0.377232
AT1G24050	9.79784	9.75085	9.83262	9.79377	10.0072	9.99167	10.1686	10.0359	10.0508	0.00349936
AT1G24060	4.25943	4.14154	4.26068	4.22055	4.16139	4.16289	4.27348	4.28929	4.22176	0.982561
[truncated: 20,706 more rows]
