# Supplementary material for: Proteomics and transcriptomics analyses of Arabidopsis floral buds uncover important functions of ARABIDOPSIS SKP1-LIKE1
Source: BMC Plant Biol. 2016 Mar 3;16:61. doi: 10.1186/s12870-015-0571-9 (PMC4778361; doi:10.1186/s12870-015-0571-9)
Supplement: Additional file 10: — Mass spectrometry data of ask1 _1 sample exported as .zip file. [file 12870_2015_571_MOESM10_ESM.zip]

Archive with 1 entries (1 files):
- 12870_2015_571_MOESM10_ESM.xml
