# Supplementary material for: Proteomics and transcriptomics analyses of Arabidopsis floral buds uncover important functions of ARABIDOPSIS SKP1-LIKE1
Source: BMC Plant Biol. 2016 Mar 3;16:61. doi: 10.1186/s12870-015-0571-9 (PMC4778361; doi:10.1186/s12870-015-0571-9)
Supplement: Additional file 14: — Mass spectrometry data of ask1 _5 sample exported as .zip file. [file 12870_2015_571_MOESM14_ESM.zip › 12870_2015_571_MOESM14_ESM.xml]

<RESULTS>
<TRANSLATIONS>
<USER_INPUT_TRANSLATIONS>
<LIST name="Workflows" >
<ITEM name="FragletOnlySearch" value="WORKFLOW:1" />
<ITEM name="DefaultLocalSearch" value="WORKFLOW:3" />
<ITEM name="DefaultDistributedWorkflow" value="WORKFLOW:5" />
<ITEM name="TagletOnlyDistributedWorkflow" value="WORKFLOW:6" />
<ITEM name="TagletOnlyLocalWorkflow" value="WORKFLOW:7" />
</LIST>
<LIST name="Sample type" >
<ITEM name="Identification" value="MOD_FEATURE_SET:1" />
<ITEM name="iTRAQ 8plex (Peptide Labeled)" value="MOD_FEATURE_SET:73,MOD_FEATURE_SET:1" value1="iTRAQ8PLEX" />
<ITEM name="iTRAQ 8plex (Protein Labeled)" value="MOD_FEATURE_SET:74,MOD_FEATURE_SET:1" value1="iTRAQ8PLEX" />
<ITEM name="iTRAQ 4plex (Peptide Labeled)" value="MOD_FEATURE_SET:71,MOD_FEATURE_SET:1" value1="iTRAQ4PLEX" />
<ITEM name="iTRAQ 4plex (Protein Labeled)" value="MOD_FEATURE_SET:72,MOD_FEATURE_SET:1" value1="iTRAQ4PLEX" />
<ITEM name="mTRAQ (Peptide Labeled - M00, M04)" value="MOD_FEATURE_SET:1" value1="mTRAQ_0-4" />
<ITEM name="mTRAQ (Peptide Labeled - M00, M08)" value="MOD_FEATURE_SET:1" value1="mTRAQ_0-8" />
<ITEM name="mTRAQ (Peptide Labeled - M04, M08)" value="MOD_FEATURE_SET:1" value1="mTRAQ_4-8" />
<ITEM name="mTRAQ (Peptide Labeled - M00, M04, M08)" value="MOD_FEATURE_SET:1" value1="mTRAQ_0-4-8" />
<ITEM name="SILAC (Lys+6, Arg+6)" value="MOD_FEATURE_SET:1" value1="SILAC (Lys+6, Arg+6)" />
<ITEM name="SILAC (Lys+4, Arg+10)" value="MOD_FEATURE_SET:1" value1="SILAC (Lys+4, Arg+10)" />
<ITEM name="SILAC (Lys+6, Arg+10)" value="MOD_FEATURE_SET:1" value1="SILAC (Lys+6, Arg+10)" />
<ITEM name="SILAC (Lys+8, Arg+10)" value="MOD_FEATURE_SET:1" value1="SILAC (Lys+8, Arg+10)" />
<ITEM name="SILAC (Lys+8, Arg+10, Glu+6, Asp+5)" value="MOD_FEATURE_SET:1" value1="SILAC (Lys+8, Arg+10, Glu+6, Asp+5)" />
<ITEM name="SILAC (Lys+4D, Arg+4)(Lys+8, Arg+10)" value="MOD_FEATURE_SET:1" value1="SILAC (Lys+4D, Arg+4)(Lys+8, Arg+10)" />
<ITEM name="SILAC (Lys+4, Arg+6)(Lys+8, Arg+10)" value="MOD_FEATURE_SET:1" value1="SILAC (Lys+4, Arg+6)(Lys+8, Arg+10)" />
<ITEM name="SILAC (Lys+4D, Arg+6)(Lys+8, Arg+10)" value="MOD_FEATURE_SET:1" value1="SILAC (Lys+4D, Arg+6)(Lys+8, Arg+10)" />
<ITEM name="SILAC (Arg+5),(Arg+10)" value="MOD_FEATURE_SET:1" value1="SILAC (Arg+5),(Arg+10)" />
<ITEM name="SILAC (Lys+6)" value="MOD_FEATURE_SET:1" value1="SILAC (Lys+6)" />
<ITEM name="SILAC (Lys+8)" value="MOD_FEATURE_SET:1" value1="SILAC (Lys+8)" />
<ITEM name="SILAC (Arg+4)" value="MOD_FEATURE_SET:1" value1="SILAC (Arg+4)" />
<ITEM name="SILAC (Arg+6)" value="MOD_FEATURE_SET:1" value1="SILAC (Arg+6)" />
<ITEM name="SILAC (Arg+10)" value="MOD_FEATURE_SET:1" value1="SILAC (Arg+10)" />
<ITEM name="SILAC (Leu+3)" value="MOD_FEATURE_SET:1" value1="SILAC (Leu+3)" />
<ITEM name="SILAC (Ile+6)" value="MOD_FEATURE_SET:1" value1="SILAC (Ile+6)" />
<ITEM name="TestCHB_1" value="MOD_FEATURE_SET:1" value1="TestCHB_1" />
<ITEM name="RABA +0,+6 (Peptide Labeled)" value="MOD_FEATURE_SET:1" value1="RABA +0,+6 (Peptide Labeled)" />
<ITEM name="Dimethyl +0,+4 (Peptide Labeled)" value="MOD_FEATURE_SET:1" value1="Dimethyl +0,+4 (Peptide Labeled)" />
<ITEM name="Dimethyl +0,+6 (Peptide Labeled)" value="MOD_FEATURE_SET:1" value1="Dimethyl +0,+6 (Peptide Labeled)" />
<ITEM name="Dimethyl +0,+8 (Peptide Labeled)" value="MOD_FEATURE_SET:1" value1="Dimethyl +0,+8 (Peptide Labeled)" />
<ITEM name="Dimethyl +0,+4,+8 (Peptide Labeled)" value="MOD_FEATURE_SET:1" value1="Dimethyl +0,+4,+8 (Peptide Labeled)" />
<ITEM name="Proteolytic O-18 labeling" value="MOD_FEATURE_SET:1" value1="Proteolytic O-18 v O-16" />
<ITEM name="Cleavable ICAT" value="MOD_FEATURE_SET:1" value1="ICAT9" />
<!-- <ITEM name="Deuterium ICAT" value="MOD_FEATURE_SET:1" value1="ICAT8"/> -->
<ITEM name="ICPL Light, Heavy (Peptide Labeled)" value="MOD_FEATURE_SET:1" value1="ICPL peptide" />
<ITEM name="ICPL Light, Heavy (Protein Labeled)" value="MOD_FEATURE_SET:1" value1="ICPL protein" />
<ITEM name="iTRAQ 8plex (Peptide Labeled) w other K and N-term mods possible" value="MOD_FEATURE_SET:76,MOD_FEATURE_SET:1" value1="iTRAQ8PLEX" />
<ITEM name="iTRAQ 4plex (Peptide Labeled) w other K and N-term mods possible" value="MOD_FEATURE_SET:75,MOD_FEATURE_SET:1" value1="iTRAQ4PLEX" />
<ITEM name="mTRAQ (Peptide Labeled - M00, M04) w other K and N-term mods possible" value="MOD_FEATURE_SET:1" value1="mTRAQ_0-4 permissive" />
<ITEM name="mTRAQ (Peptide Labeled - M00, M08) w other K and N-term mods possible" value="MOD_FEATURE_SET:1" value1="mTRAQ_0-8 permissive" />
<ITEM name="mTRAQ (Peptide Labeled - M04, M08) w other K and N-term mods possible" value="MOD_FEATURE_SET:1" value1="mTRAQ_4-8 permissive" />
<ITEM name="mTRAQ (Peptide Labeled - M00, M04, M08) w other K and N-term mods possible" value="MOD_FEATURE_SET:1" value1="mTRAQ_0-4-8 permissive" />
<ITEM name="TMT6plex ID-only (Peptide Labeled)" value="MOD_FEATURE_SET:79,MOD_FEATURE_SET:1" />
<ITEM name="TMT6plex ID-only (Protein Labeled)" value="MOD_FEATURE_SET:80,MOD_FEATURE_SET:1" />
<ITEM name="TMT2plex ID-only (Peptide Labeled)" value="MOD_FEATURE_SET:78,MOD_FEATURE_SET:1" />
<ITEM name="TMT ID-only (Peptide Labeled)" value="MOD_FEATURE_SET:77,MOD_FEATURE_SET:1" />
<ITEM name="SILAC unlabeled, N-15 labeled" value="MOD_FEATURE_SET:1" value1="SILAC unlabeled, N-15 labeled" />
</LIST>
<LIST name="Species" >
<ITEM name="Arabidopsis thaliana" />
<ITEM name="Aspergillus niger" />
<ITEM name="Bos taurus" />
<ITEM name="Caenorhabditus elegans" />
<ITEM name="Canis familiaris" />
<ITEM name="Drosophila melanogaster" />
<ITEM name="Equus caballus" />
<ITEM name="Escherichia coli" />
<ITEM name="Felis catus" />
<ITEM name="Gallus gallus" />
<ITEM name="Glycine max" />
<ITEM name="Homo sapiens" />
<ITEM name="Hordeum spontaneum" />
<ITEM name="Mus musculus" />
<ITEM name="Nicotina tabacum" />
<ITEM name="Oryctolagus cuniculus" />
<ITEM name="Oryza sativa" />
<ITEM name="Ovis aries" />
<ITEM name="Rattus norvegicus" />
<ITEM name="Saccharomyces cerevisiae" />
<ITEM name="Sus scrofa" />
<ITEM name="Triticum aestivum" />
<ITEM name="Xenopus laevis" />
<ITEM name="Zea mays" />
</LIST>
<LIST name="Cys alkylation" >
<ITEM name="None" value="MOD_FEATURE_SET:21" />
<ITEM name="Iodoacetamide" value="MOD_FEATURE_SET:22" />
<ITEM name="MMTS" value="MOD_FEATURE_SET:23" />
<ITEM name="Acrylamide" value="MOD_FEATURE_SET:24" />
<ITEM name="Iodoacetic acid" value="MOD_FEATURE_SET:25" />
<ITEM name="Iodoethanol" value="MOD_FEATURE_SET:26" />
<ITEM name="Vinylpyridine" value="MOD_FEATURE_SET:27" />
<ITEM name="N-Ethylmaleimide" value="MOD_FEATURE_SET:28" />
<ITEM name="N-Methylmaleimide" value="MOD_FEATURE_SET:29" />
<ITEM name="Iodoacetyl-PEO-Biotin" value="MOD_FEATURE_SET:30" />
<ITEM name="Iodoacetamide with Iodoacetyl-PEO-Biotin chase" value="MOD_FEATURE_SET:32" />
<ITEM name="Iodoacetamide w other Cys mods possible" value="MOD_FEATURE_SET:33" />
<ITEM name="MMTS w other Cys mods possible" value="MOD_FEATURE_SET:34" />
<ITEM name="Unknown" value="MOD_FEATURE_SET:31" />
</LIST>
<LIST name="Digestion" >
<ITEM name="Trypsin" value="DIGEST_SET:1" />
<ITEM name="None" value="DIGEST_SET:3" />
<ITEM name="Glu C" value="DIGEST_SET:4" />
<ITEM name="Chymotrypsin" value="DIGEST_SET:2" />
<ITEM name="CNBr" value="DIGEST_SET:5" />
<ITEM name="Lys C" value="DIGEST_SET:6" />
<ITEM name="Acid Cleavage" value="DIGEST_SET:7" />
<ITEM name="Arg C" value="DIGEST_SET:8" />
<ITEM name="Asp N" value="DIGEST_SET:9" />
<ITEM name="Lys N" value="DIGEST_SET:16" />
<ITEM name="Thermolysin" value="DIGEST_SET:17" />
<ITEM name="Trypsin + Chymotrypsin" value="DIGEST_SET:10" />
<ITEM name="Trypsin + Glu C" value="DIGEST_SET:11" />
<ITEM name="Trypsin + Asp N" value="DIGEST_SET:12" />
<ITEM name="Lys C + Chymotrypsin" value="DIGEST_SET:13" />
<ITEM name="Lys C + Glu C" value="DIGEST_SET:14" />
<ITEM name="Glu C + Asp N" value="DIGEST_SET:15" />
<ITEM name="Trypsin using MSIPI database" value="DIGEST_SET:18" />
</LIST>
<LIST name="Special factors" >
<ITEM name="Phosphorylation emphasis" value="MOD_FEATURE_SET:41" />
<ITEM name="Methyl esterification" value="MOD_FEATURE_SET:42" />
<ITEM name="Phos-Tyr affinity column" value="MOD_FEATURE_SET:43" />
<ITEM name="Gel-based ID" value="MOD_FEATURE_SET:44" />
<ITEM name="Urea denaturation" value="MOD_FEATURE_SET:45" />
<ITEM name="Acetylation emphasis" value="MOD_FEATURE_SET:50" />
<ITEM name="Ubiquitin/SUMO enrichment" value="MOD_FEATURE_SET:47" />
<ITEM name="BONCAT workflow" value="MOD_FEATURE_SET:48" />
<ITEM name="PNGase F in O-18 water" value="MOD_FEATURE_SET:49" />
<ITEM name="Pronota" value="MOD_FEATURE_SET:46" />
<ITEM name="O-methylisourea treatment" value="MOD_FEATURE_SET:51" />
<ITEM name="Purified Histones" value="MOD_FEATURE_SET:52" />
<ITEM name="Propionylation pre-digestion" value="MOD_FEATURE_SET:53" />
<ITEM name="Propionylation post-digestion" value="MOD_FEATURE_SET:54" />
<ITEM name="Deuteroacetylation pre-digestion" value="MOD_FEATURE_SET:55" />
<ITEM name="Deuteroacetylation post-digestion" value="MOD_FEATURE_SET:56" />
<ITEM name="Iodo and Thyroxine mods enrichment" value="MOD_FEATURE_SET:57" />
</LIST>
<LIST name="Identification focus" >
<ITEM name="Biological modifications" value="MOD_FEATURE_SET:11" />
<ITEM name="Amino acid substitutions" value="SUBSTITUTION_SET:1" />
</LIST>
<LIST name="Instrument" >
<!-- The sorting of instruments here affects display order in the method GUI. In groups by type, then desc. freq use -->
<!-- AB SCIEX high res, high res instruments reserved range 60-69 -->
<ITEM name="TripleTOF 5600" value="INSTRUMENT:60" method_filter="ABSCX.PROPILOT.MGFSUPPORT,2.0" />
<!-- Tof-tofs reserved range 1-9 -->
<ITEM name="5800" value="INSTRUMENT:3" method_filter="ABSCX.PROPILOT.TOFTOFSUPPORT,2.0|ABSCX.PROPILOT.MGFSUPPORT,2.0" />
<ITEM name="4800" value="INSTRUMENT:2" method_filter="ABSCX.PROPILOT.TOFTOFSUPPORT,2.0|ABSCX.PROPILOT.MGFSUPPORT,2.0" />
<ITEM name="4700" value="INSTRUMENT:1" method_filter="ABSCX.PROPILOT.TOFTOFSUPPORT,2.0|ABSCX.PROPILOT.MGFSUPPORT,2.0" />
<!-- QSTARs reserved range 10-19 -->
<ITEM name="QSTAR Elite ESI" value="INSTRUMENT:12" method_filter="ABSCX.PROPILOT.WIFFSUPPORT,2.0|ABSCX.PROPILOT.MGFSUPPORT,2.0" />
<ITEM name="QSTAR ESI" value="INSTRUMENT:10" method_filter="ABSCX.PROPILOT.WIFFSUPPORT,2.0|ABSCX.PROPILOT.MGFSUPPORT,2.0" />
<ITEM name="QSTAR oMALDI" value="INSTRUMENT:11" method_filter="ABSCX.PROPILOT.WIFFSUPPORT,2.0|ABSCX.PROPILOT.MGFSUPPORT,2.0" />
<!-- QTRAPs reserved range 20-29 -->
<ITEM name="5500 QTRAP ESI" value="INSTRUMENT:25" method_filter="ABSCX.PROPILOT.WIFFSUPPORT,2.0|ABSCX.PROPILOT.MGFSUPPORT,2.0" />
<ITEM name="4000 QTRAP ESI" value="INSTRUMENT:21" method_filter="ABSCX.PROPILOT.WIFFSUPPORT,2.0|ABSCX.PROPILOT.MGFSUPPORT,2.0|ABSCX.MRMPILOT.LAUNCH,1.0" />
<ITEM name="3200 QTRAP ESI" value="INSTRUMENT:22" method_filter="ABSCX.PROPILOT.WIFFSUPPORT,2.0|ABSCX.PROPILOT.MGFSUPPORT,2.0|ABSCX.MRMPILOT.LAUNCH,1.0" />
<ITEM name="QTRAP ESI" value="INSTRUMENT:20" method_filter="ABSCX.PROPILOT.WIFFSUPPORT,2.0|ABSCX.PROPILOT.MGFSUPPORT,2.0|ABSCX.MRMPILOT.LAUNCH,1.0" />
<ITEM name="4000 QTRAP AP-MALDI" value="INSTRUMENT:23" method_filter="ABSCX.PROPILOT.WIFFSUPPORT,2.0|ABSCX.PROPILOT.MGFSUPPORT,2.0" />
<ITEM name="3200 QTRAP AP-MALDI" value="INSTRUMENT:24" method_filter="ABSCX.PROPILOT.WIFFSUPPORT,2.0|ABSCX.PROPILOT.MGFSUPPORT,2.0" />
<!-- non-ABSciex low res, low res instruments reserved range 30-39 -->
<ITEM name="LTQ" value="INSTRUMENT:30" method_filter="ABSCX.PROPILOT.MGFSUPPORT,2.0" />
<!-- non-ABSciex high res, low res instruments reserved range 40-49 -->
<ITEM name="Orbi/FT MS (1-3ppm), LTQ MS/MS" value="INSTRUMENT:40" method_filter="ABSCX.PROPILOT.MGFSUPPORT,2.0" />
<ITEM name="Orbi/FT MS (sub-ppm), LTQ MS/MS" value="INSTRUMENT:41" method_filter="ABSCX.PROPILOT.MGFSUPPORT,2.0" />
<!-- non-ABSciex high res, high res instruments reserved range 50-59 -->
<ITEM name="Orbi MS, Orbi MS/MS" value="INSTRUMENT:50" method_filter="ABSCX.PROPILOT.MGFSUPPORT,2.0" />
<ITEM name="Orbi MS (sub-ppm), Orbi MS/MS" value="INSTRUMENT:51" method_filter="ABSCX.PROPILOT.MGFSUPPORT,2.0" />
</LIST>
</USER_INPUT_TRANSLATIONS>
<!-- ___________________________________ QUANTITATION DEFINITIONS _________________________________________________________ -->
<!-- ______ ISOBARIC QUANT ___________________________ -->
<QUANT_TYPE xml:id="iTRAQ4PLEX" data_type="MSMS" >
<QUANT_LABEL name="IT114" display="114" />
<QUANT_LABEL name="IT115" display="115" />
<QUANT_LABEL name="IT116" display="116" />
<QUANT_LABEL name="IT117" display="117" />
</QUANT_TYPE>
<QUANT_TYPE xml:id="iTRAQ8PLEX" data_type="MSMS" >
<QUANT_LABEL name="IT113" display="113" />
<QUANT_LABEL name="IT114" display="114" />
<QUANT_LABEL name="IT115" display="115" />
<QUANT_LABEL name="IT116" display="116" />
<QUANT_LABEL name="IT117" display="117" />
<QUANT_LABEL name="IT118" display="118" />
<QUANT_LABEL name="IT119" display="119" />
<QUANT_LABEL name="IT121" display="121" />
</QUANT_TYPE>
<!-- ______ DUPLEX SILAC QUANT ________________________ -->
<QUANT_TYPE xml:id="SILAC (Lys+6, Arg+6)" data_type="MS" separate_searches="true" >
<QUANT_LABEL name="Light" display="L" unmods="MOD_FEATURE_SET:120" />
<QUANT_LABEL name="Heavy" display="H" mods="MOD_FEATURE_SET:98" />
</QUANT_TYPE>
<QUANT_TYPE xml:id="SILAC (Lys+4, Arg+10)" data_type="MS" separate_searches="true" >
<QUANT_LABEL name="Light" display="L" unmods="MOD_FEATURE_SET:121" />
<QUANT_LABEL name="Heavy" display="H" mods="MOD_FEATURE_SET:117" />
</QUANT_TYPE>
<QUANT_TYPE xml:id="SILAC (Lys+6, Arg+10)" data_type="MS" separate_searches="true" >
<QUANT_LABEL name="Light" display="L" unmods="MOD_FEATURE_SET:122" />
<QUANT_LABEL name="Heavy" display="H" mods="MOD_FEATURE_SET:97" />
</QUANT_TYPE>
<QUANT_TYPE xml:id="SILAC (Lys+8, Arg+10)" data_type="MS" separate_searches="true" >
<QUANT_LABEL name="Light" display="L" unmods="MOD_FEATURE_SET:123" />
<QUANT_LABEL name="Heavy" display="H" mods="MOD_FEATURE_SET:112" />
</QUANT_TYPE>
<QUANT_TYPE xml:id="SILAC (Lys+8, Arg+10, Glu+6, Asp+5)" data_type="MS" separate_searches="true" >
<QUANT_LABEL name="Light" display="L" unmods="MOD_FEATURE_SET:151" />
<QUANT_LABEL name="Heavy" display="H" mods="MOD_FEATURE_SET:152" />
</QUANT_TYPE>
<!-- ______ TRIPLEX SILAC QUANT _______________________ -->
<QUANT_TYPE xml:id="SILAC (Lys+4D, Arg+4)(Lys+8, Arg+10)" data_type="MS" separate_searches="true" >
<QUANT_LABEL name="Light" display="L" unmods="MOD_FEATURE_SET:134" />
<QUANT_LABEL name="Medium" display="M" mods="MOD_FEATURE_SET:133" />
<QUANT_LABEL name="Heavy" display="H" mods="MOD_FEATURE_SET:112" />
</QUANT_TYPE>
<QUANT_TYPE xml:id="SILAC (Lys+4, Arg+6)(Lys+8, Arg+10)" data_type="MS" separate_searches="true" >
<QUANT_LABEL name="Light" display="L" unmods="MOD_FEATURE_SET:124" />
<QUANT_LABEL name="Medium" display="M" mods="MOD_FEATURE_SET:116" />
<QUANT_LABEL name="Heavy" display="H" mods="MOD_FEATURE_SET:112" />
</QUANT_TYPE>
<QUANT_TYPE xml:id="SILAC (Lys+4D, Arg+6)(Lys+8, Arg+10)" data_type="MS" separate_searches="true" >
<QUANT_LABEL name="Light" display="L" unmods="MOD_FEATURE_SET:132" />
<QUANT_LABEL name="Medium" display="M" mods="MOD_FEATURE_SET:131" />
<QUANT_LABEL name="Heavy" display="H" mods="MOD_FEATURE_SET:112" />
</QUANT_TYPE>
<QUANT_TYPE xml:id="SILAC (Arg+5),(Arg+10)" data_type="MS" separate_searches="true" >
<QUANT_LABEL name="Light" display="L" unmods="MOD_FEATURE_SET:148" />
<QUANT_LABEL name="Medium" display="M" mods="MOD_FEATURE_SET:149" />
<QUANT_LABEL name="Heavy" display="H" mods="MOD_FEATURE_SET:100" />
</QUANT_TYPE>
<!-- ______ LESS COMMON SINGLE LABEL DUPLEX SILAC QUANT _______________ -->
<QUANT_TYPE xml:id="SILAC (Lys+6)" data_type="MS" separate_searches="true" >
<QUANT_LABEL name="Light" display="L" unmods="MOD_FEATURE_SET:125" />
<QUANT_LABEL name="Heavy" display="H" mods="MOD_FEATURE_SET:99" />
</QUANT_TYPE>
<QUANT_TYPE xml:id="SILAC (Lys+8)" data_type="MS" separate_searches="true" >
<QUANT_LABEL name="Light" display="L" unmods="MOD_FEATURE_SET:126" />
<QUANT_LABEL name="Heavy" display="H" mods="MOD_FEATURE_SET:109" />
</QUANT_TYPE>
<QUANT_TYPE xml:id="SILAC (Arg+4)" data_type="MS" separate_searches="true" >
<QUANT_LABEL name="Light" display="L" unmods="MOD_FEATURE_SET:127" />
<QUANT_LABEL name="Heavy" display="H" mods="MOD_FEATURE_SET:110" />
</QUANT_TYPE>
<QUANT_TYPE xml:id="SILAC (Arg+6)" data_type="MS" separate_searches="true" >
<QUANT_LABEL name="Light" display="L" unmods="MOD_FEATURE_SET:128" />
<QUANT_LABEL name="Heavy" display="H" mods="MOD_FEATURE_SET:101" />
</QUANT_TYPE>
<QUANT_TYPE xml:id="SILAC (Arg+10)" data_type="MS" separate_searches="true" >
<QUANT_LABEL name="Light" display="L" unmods="MOD_FEATURE_SET:129" />
<QUANT_LABEL name="Heavy" display="H" mods="MOD_FEATURE_SET:100" />
</QUANT_TYPE>
<QUANT_TYPE xml:id="SILAC (Leu+3)" data_type="MS" separate_searches="true" >
<QUANT_LABEL name="Light" display="L" unmods="MOD_FEATURE_SET:146" />
<QUANT_LABEL name="Heavy" display="H" mods="MOD_FEATURE_SET:147" />
</QUANT_TYPE>
<QUANT_TYPE xml:id="SILAC (Ile+6)" data_type="MS" separate_searches="true" >
<QUANT_LABEL name="Light" display="L" unmods="MOD_FEATURE_SET:130" />
<QUANT_LABEL name="Heavy" display="H" mods="MOD_FEATURE_SET:102" />
</QUANT_TYPE>
<!-- ______ mTRAQ REAGENT QUANT _______________ -->
<QUANT_TYPE xml:id="mTRAQ_0-4" data_type="MS" separate_searches="true" >
<QUANT_LABEL name="Light" display="L" mods="MOD_FEATURE_SET:91" />
<QUANT_LABEL name="Heavy" display="H" mods="MOD_FEATURE_SET:92" />
</QUANT_TYPE>
<QUANT_TYPE xml:id="mTRAQ_0-8" data_type="MS" separate_searches="true" >
<QUANT_LABEL name="Light" display="L" mods="MOD_FEATURE_SET:91" />
<QUANT_LABEL name="Heavy" display="H" mods="MOD_FEATURE_SET:103" />
</QUANT_TYPE>
<QUANT_TYPE xml:id="mTRAQ_4-8" data_type="MS" separate_searches="true" >
<QUANT_LABEL name="Light" display="L" mods="MOD_FEATURE_SET:92" />
<QUANT_LABEL name="Heavy" display="H" mods="MOD_FEATURE_SET:103" />
</QUANT_TYPE>
<QUANT_TYPE xml:id="mTRAQ_0-4-8" data_type="MS" separate_searches="true" >
<QUANT_LABEL name="Light" display="L" mods="MOD_FEATURE_SET:91" />
<QUANT_LABEL name="Medium" display="M" mods="MOD_FEATURE_SET:92" />
<QUANT_LABEL name="Heavy" display="H" mods="MOD_FEATURE_SET:103" />
</QUANT_TYPE>
<QUANT_TYPE xml:id="mTRAQ_0-4 permissive" data_type="MS" separate_searches="true" >
<QUANT_LABEL name="Light" display="L" mods="MOD_FEATURE_SET:113" />
<QUANT_LABEL name="Heavy" display="H" mods="MOD_FEATURE_SET:114" />
</QUANT_TYPE>
<QUANT_TYPE xml:id="mTRAQ_0-8 permissive" data_type="MS" separate_searches="true" >
<QUANT_LABEL name="Light" display="L" mods="MOD_FEATURE_SET:113" />
<QUANT_LABEL name="Heavy" display="H" mods="MOD_FEATURE_SET:115" />
</QUANT_TYPE>
<QUANT_TYPE xml:id="mTRAQ_4-8 permissive" data_type="MS" separate_searches="true" >
<QUANT_LABEL name="Light" display="L" mods="MOD_FEATURE_SET:114" />
<QUANT_LABEL name="Heavy" display="H" mods="MOD_FEATURE_SET:115" />
</QUANT_TYPE>
<QUANT_TYPE xml:id="mTRAQ_0-4-8 permissive" data_type="MS" separate_searches="true" >
<QUANT_LABEL name="Light" display="L" mods="MOD_FEATURE_SET:113" />
<QUANT_LABEL name="Medium" display="M" mods="MOD_FEATURE_SET:114" />
<QUANT_LABEL name="Heavy" display="H" mods="MOD_FEATURE_SET:115" />
</QUANT_TYPE>
<!-- ______ ICAT REAGENT QUANT _______________ -->
<QUANT_TYPE xml:id="ICAT9" data_type="MS" separate_searches="true" >
<QUANT_LABEL name="Light" display="L" mods="MOD_FEATURE_SET:93" />
<QUANT_LABEL name="Heavy" display="H" mods="MOD_FEATURE_SET:94" />
</QUANT_TYPE>
<QUANT_TYPE xml:id="ICAT8" data_type="MS" separate_searches="true" >
<QUANT_LABEL name="Light" display="L" mods="MOD_FEATURE_SET:95" />
<QUANT_LABEL name="Heavy" display="H" mods="MOD_FEATURE_SET:96" />
</QUANT_TYPE>
<!-- ______ OTHER CHEMICAL LABEL QUANT _______________ -->
<QUANT_TYPE xml:id="RABA +0,+6 (Peptide Labeled)" data_type="MS" separate_searches="true" >
<QUANT_LABEL name="Light" display="L" mods="MOD_FEATURE_SET:144" />
<QUANT_LABEL name="Heavy" display="H" mods="MOD_FEATURE_SET:145" />
</QUANT_TYPE>
<QUANT_TYPE xml:id="Dimethyl +0,+4 (Peptide Labeled)" data_type="MS" separate_searches="true" >
<QUANT_LABEL name="Light" display="L" mods="MOD_FEATURE_SET:118" />
<QUANT_LABEL name="Heavy" display="H" mods="MOD_FEATURE_SET:135" />
</QUANT_TYPE>
<QUANT_TYPE xml:id="Dimethyl +0,+6 (Peptide Labeled)" data_type="MS" separate_searches="true" >
<QUANT_LABEL name="Light" display="L" mods="MOD_FEATURE_SET:118" />
<QUANT_LABEL name="Heavy" display="H" mods="MOD_FEATURE_SET:119" />
</QUANT_TYPE>
<QUANT_TYPE xml:id="Dimethyl +0,+8 (Peptide Labeled)" data_type="MS" separate_searches="true" >
<QUANT_LABEL name="Light" display="L" mods="MOD_FEATURE_SET:118" />
<QUANT_LABEL name="Heavy" display="H" mods="MOD_FEATURE_SET:136" />
</QUANT_TYPE>
<QUANT_TYPE xml:id="Dimethyl +0,+4,+8 (Peptide Labeled)" data_type="MS" separate_searches="true" >
<QUANT_LABEL name="Light" display="L" mods="MOD_FEATURE_SET:118" />
<QUANT_LABEL name="Medium" display="M" mods="MOD_FEATURE_SET:135" />
<QUANT_LABEL name="Heavy" display="H" mods="MOD_FEATURE_SET:136" />
</QUANT_TYPE>
<QUANT_TYPE xml:id="ICPL peptide" data_type="MS" separate_searches="true" >
<QUANT_LABEL name="Light" display="L" mods="MOD_FEATURE_SET:104" />
<QUANT_LABEL name="Heavy" display="H" mods="MOD_FEATURE_SET:105" />
</QUANT_TYPE>
<QUANT_TYPE xml:id="ICPL protein" data_type="MS" separate_searches="true" >
<QUANT_LABEL name="Light" display="L" mods="MOD_FEATURE_SET:106" />
<QUANT_LABEL name="Heavy" display="H" mods="MOD_FEATURE_SET:107" />
</QUANT_TYPE>
<!-- ______ OXYGEN QUANT SCHEMES _______________ -->
<QUANT_TYPE xml:id="Proteolytic O-18 v O-16" data_type="MS" separate_searches="true" >
<QUANT_LABEL name="Light" display="L" mods="MOD_FEATURE_SET:150" />
<QUANT_LABEL name="Heavy" display="H" mods="MOD_FEATURE_SET:111" />
</QUANT_TYPE>
<!-- ______ UNIVERSAL METABOLIC LABELING QUANT _______________ -->
<QUANT_TYPE xml:id="SILAC unlabeled, N-15 labeled" data_type="MS" separate_searches="true" >
<QUANT_LABEL name="Light" display="L" unmods="MOD_FEATURE_SET:137" />
<QUANT_LABEL name="Heavy" display="H" mods="MOD_FEATURE_SET:138" />
</QUANT_TYPE>
<!-- ______ MORE THAN TRIPLEX QUANT _______________ -->
<QUANT_TYPE xml:id="TestCHB_1" data_type="MS" separate_searches="true" >
<QUANT_LABEL name="plex1" display="P1" mods="MOD_FEATURE_SET:139" />
<QUANT_LABEL name="plex2" display="P2" mods="MOD_FEATURE_SET:140" />
<QUANT_LABEL name="plex3" display="P3" mods="MOD_FEATURE_SET:141" />
<QUANT_LABEL name="plex4" display="P4" mods="MOD_FEATURE_SET:142" />
<QUANT_LABEL name="plex5" display="P5" mods="MOD_FEATURE_SET:143" />
</QUANT_TYPE>
<!-- ___________________________________ SPECIES SETS _________________________________________________________ -->
<SPECIES_SPECIES_MATRIX name="default" default_intraspecies="1.0" default_extraspecies="0.0" >
</SPECIES_SPECIES_MATRIX>
<!-- ___________________________________ MODIFICATION SETS _________________________________________________________ -->
<!-- WORKUP MODIFICATION SETS - USE SET NUMBERS IN RANGE 1-10 -->
<MOD_FEATURE_SET xml:id="MOD_FEATURE_SET:1" name="Standard workup mod set" >
<MOD_FEATURE mod="Terminal Amidated" >
<OCCURRENCE target="" term_spec="PepCTerm" prob="0.001" />
</MOD_FEATURE>
<MOD_FEATURE mod="Amino" >
<OCCURRENCE target="Tyrosine" prob="0.0005" />
</MOD_FEATURE>
<MOD_FEATURE mod="Ammonia-loss" >
<OCCURRENCE target="Asparagine" prob="0.001" />
</MOD_FEATURE>
<MOD_FEATURE mod="Arg-loss" >
<OCCURRENCE target="Arginine" term_spec="PepCTerm" prob="0.001" />
</MOD_FEATURE>
<MOD_FEATURE mod="Arg-add" >
<OCCURRENCE target="" term_spec="PepNTerm" prob="0.001" />
</MOD_FEATURE>
<MOD_FEATURE mod="Arg-&gt;Orn" >
<OCCURRENCE target="Arginine" prob="0.0004" />
</MOD_FEATURE>
<MOD_FEATURE mod="Dethiomethyl" >
<OCCURRENCE target="Methionine" prob="0.01" />
</MOD_FEATURE>
<MOD_FEATURE mod="Arg-&gt;GluSA" >
<OCCURRENCE target="Arginine" prob="0.0007" />
</MOD_FEATURE>
<MOD_FEATURE mod="Carbamyl" >
<OCCURRENCE target="Lysine" prob="0.0015" />
<OCCURRENCE target="Arginine" prob="0.001" />
<OCCURRENCE target="Cysteine" prob="0.00001" />
<OCCURRENCE target="Methionine" prob="0.00001" />
</MOD_FEATURE>
<MOD_FEATURE mod="Terminal Carbamyl" >
<OCCURRENCE target="" term_spec="PepNTerm" prob="0.006" />
</MOD_FEATURE>
<MOD_FEATURE mod="Cation:Na" >
<OCCURRENCE target="Aspartic Acid" prob="0.0001" />
<OCCURRENCE target="Glutamic Acid" prob="0.0015" />
</MOD_FEATURE>
<MOD_FEATURE mod="Terminal Cation:Na" >
<OCCURRENCE target="" term_spec="PepCTerm" prob="0.00001" />
</MOD_FEATURE>
<MOD_FEATURE mod="Cation:K" >
<OCCURRENCE target="Aspartic Acid" prob="0.0016" />
<OCCURRENCE target="Glutamic Acid" prob="0.0022" />
</MOD_FEATURE>
<MOD_FEATURE mod="Terminal Cation:K" >
<OCCURRENCE target="" term_spec="PepCTerm" prob="0.00001" />
</MOD_FEATURE>
<MOD_FEATURE mod="Cation:Cu[I]" >
<OCCURRENCE target="Aspartic Acid" prob="0.00001" />
<OCCURRENCE target="Glutamic Acid" prob="0.00001" />
</MOD_FEATURE>
<MOD_FEATURE mod="Terminal Cation:Cu[I]" >
<OCCURRENCE target="" term_spec="PepCTerm" prob="0.00001" />
</MOD_FEATURE>
<MOD_FEATURE mod="Cys-&gt;Dha" >
<OCCURRENCE target="Cysteine" prob="0.001" />
</MOD_FEATURE>
<MOD_FEATURE mod="Deamidated" >
<OCCURRENCE target="Asparagine" prob="0.16" />
<OCCURRENCE target="Glutamine" prob="0.11" />
<OCCURRENCE target="AsnOrAsp" prob="0.16" />
<OCCURRENCE target="GlnOrGlu" prob="0.11" />
</MOD_FEATURE>
<MOD_FEATURE mod="Dehydrated" >
<OCCURRENCE target="Aspartic Acid" prob="0.0023" />
<OCCURRENCE target="Glutamic Acid" prob="0.002" />
<OCCURRENCE target="Serine" prob="0.0026" />
<OCCURRENCE target="Threonine" prob="0.003" />
</MOD_FEATURE>
<MOD_FEATURE mod="Dehydro" >
<OCCURRENCE target="Cysteine" prob="0.01" />
<OCCURRENCE target="Selenocysteine" prob="0.0001" />
</MOD_FEATURE>
<MOD_FEATURE mod="Didehydro" >
<OCCURRENCE target="Threonine" prob="0.0001" />
</MOD_FEATURE>
<MOD_FEATURE mod="Terminal Didehydro" >
<OCCURRENCE target="Lysine" term_spec="PepCTerm" prob="0.0001" />
</MOD_FEATURE>
<MOD_FEATURE mod="Delta:H(2)C(2)" >
<OCCURRENCE target="Lysine" prob="0.004" />
<OCCURRENCE target="Histidine" prob="0.012" />
</MOD_FEATURE>
<MOD_FEATURE mod="Terminal Delta:H(2)C(2)" >
<OCCURRENCE target="" term_spec="PepNTerm" prob="0.001" />
</MOD_FEATURE>
<MOD_FEATURE mod="Delta:H(4)C(2)" >
<OCCURRENCE target="Lysine" prob="0.001" />
<OCCURRENCE target="Histidine" prob="0.001" />
</MOD_FEATURE>
<MOD_FEATURE mod="Terminal Delta:H(4)C(2)" >
<OCCURRENCE target="" term_spec="PepNTerm" prob="0.001" />
</MOD_FEATURE>
<MOD_FEATURE mod="Formyl" >
<OCCURRENCE target="Lysine" prob="0.002" />
</MOD_FEATURE>
<MOD_FEATURE mod="Terminal Formyl" >
<OCCURRENCE target="" term_spec="PepNTerm" prob="0.002" />
</MOD_FEATURE>
<MOD_FEATURE mod="Gln-&gt;pyro-Glu" >
<OCCURRENCE target="Glutamine" term_spec="PepNTerm" prob="0.27" />
</MOD_FEATURE>
<MOD_FEATURE mod="Glu-&gt;pyro-Glu" >
<OCCURRENCE target="Glutamic Acid" term_spec="PepNTerm" prob="0.11" />
</MOD_FEATURE>
<MOD_FEATURE mod="Lys-loss" >
<OCCURRENCE target="Lysine" term_spec="PepCTerm" prob="0.001" />
</MOD_FEATURE>
<MOD_FEATURE mod="Lys-add" >
<OCCURRENCE target="" term_spec="PepNTerm" prob="0.001" />
</MOD_FEATURE>
<MOD_FEATURE mod="Met-&gt;Hse" >
<OCCURRENCE target="Methionine" prob="0.00001" />
</MOD_FEATURE>
<MOD_FEATURE mod="Met-&gt;Hsl" >
<OCCURRENCE target="Methionine" prob="0.00001" />
</MOD_FEATURE>
<MOD_FEATURE mod="Oxidation" >
<OCCURRENCE target="Methionine" prob="0.15" />
<OCCURRENCE target="Cysteine" prob="0.00001" />
<OCCURRENCE target="Histidine" prob="0.005" />
<OCCURRENCE target="Tryptophan" prob="0.013" />
<OCCURRENCE target="Proline" prob="0.01" />
</MOD_FEATURE>
<MOD_FEATURE mod="Dioxidation" >
<OCCURRENCE target="Methionine" prob="0.01" />
<OCCURRENCE target="Cysteine" prob="0.005" />
<OCCURRENCE target="Tryptophan" prob="0.013" />
<OCCURRENCE target="Phenylalanine" prob="0.00001" />
</MOD_FEATURE>
<MOD_FEATURE mod="Trioxidation" >
<OCCURRENCE target="Cysteine" prob="0.0001" />
<OCCURRENCE target="Tryptophan" prob="0.0005" />
</MOD_FEATURE>
<MOD_FEATURE mod="Pro-&gt;pyro-Glu" >
<OCCURRENCE target="Proline" prob="0.0006" />
</MOD_FEATURE>
<MOD_FEATURE mod="Pro-&gt;Pyrrolidinone" >
<OCCURRENCE target="Proline" term_spec="PepCTerm" prob="0.0001" />
</MOD_FEATURE>
<MOD_FEATURE mod="Sec-&gt;Dha" >
<OCCURRENCE target="Selenocysteine" prob="0.01" />
</MOD_FEATURE>
<MOD_FEATURE mod="Trp-&gt;Hydroxykynurenin" >
<OCCURRENCE target="Tryptophan" prob="0.002" />
</MOD_FEATURE>
<MOD_FEATURE mod="Trp-&gt;Kynurenin" >
<OCCURRENCE target="Tryptophan" prob="0.02" />
</MOD_FEATURE>
</MOD_FEATURE_SET>
<!-- BIOLOGICAL MODIFICATION SETS - USE SET NUMBERS IN RANGE 11-20 -->
<MOD_FEATURE_SET xml:id="MOD_FEATURE_SET:11" name="Standard biological mod set" >
<MOD_FEATURE mod="Acetyl" >
<OCCURRENCE target="Lysine" prob="0.00003" />
<OCCURRENCE target="Serine" prob="0.00015" />
<OCCURRENCE target="Threonine" prob="0.00015" />
<OCCURRENCE target="Cysteine" prob="0.001" />
</MOD_FEATURE>
<MOD_FEATURE mod="Terminal Acetyl" >
<OCCURRENCE target="" term_spec="PepNTerm" prob="0.004" />
</MOD_FEATURE>
<MOD_FEATURE mod="Protein Terminal Acetyl" >
<OCCURRENCE target="" term_spec="ProtNTerm" prob="0.10" />
</MOD_FEATURE>
<MOD_FEATURE mod="Protein Terminal Amidated" >
<OCCURRENCE target="" term_spec="ProtCTerm" prob="0.0001" />
</MOD_FEATURE>
<MOD_FEATURE mod="Amidino" >
<OCCURRENCE target="Cysteine" prob="0.0001" />
</MOD_FEATURE>
<MOD_FEATURE mod="Protein Terminal Ammonia-loss" >
<OCCURRENCE target="Serine" term_spec="ProtNTerm" prob="0.001" />
<OCCURRENCE target="Threonine" term_spec="ProtNTerm" prob="0.001" />
</MOD_FEATURE>
<MOD_FEATURE mod="Archaeol" >
<OCCURRENCE target="Cysteine" prob="0.0001" />
</MOD_FEATURE>
<MOD_FEATURE mod="Biotin" >
<OCCURRENCE target="Lysine" prob="0.00004" />
</MOD_FEATURE>
<MOD_FEATURE mod="Protein Terminal Biotin" >
<OCCURRENCE target="" term_spec="ProtNTerm" prob="0.00001" />
</MOD_FEATURE>
<MOD_FEATURE mod="Bromo" >
<OCCURRENCE target="Tryptophan" prob="0.0005" />
<OCCURRENCE target="Phenylalanine" prob="0.00001" />
<OCCURRENCE target="Histidine" prob="0.00003" />
<OCCURRENCE target="Tyrosine" prob="0.00001" />
</MOD_FEATURE>
<MOD_FEATURE mod="Dibromo" >
<OCCURRENCE target="Tyrosine" prob="0.00005" />
</MOD_FEATURE>
<MOD_FEATURE mod="Butyryl" >
<OCCURRENCE target="Lysine" prob="0.00001" />
</MOD_FEATURE>
<MOD_FEATURE mod="Carboxy" >
<OCCURRENCE target="Aspartic Acid" prob="0.00015" />
<OCCURRENCE target="Glutamic Acid" prob="0.0003" />
<OCCURRENCE target="Methionine" prob="0.0001" />
<OCCURRENCE target="Lysine" prob="0.0001" />
</MOD_FEATURE>
<MOD_FEATURE mod="Carboxy-&gt;Thiocarboxy" >
<OCCURRENCE target="Glycine" term_spec="ProtCTerm" prob="0.0001" />
</MOD_FEATURE>
<MOD_FEATURE mod="Carboxyethyl" >
<OCCURRENCE target="Lysine" prob="0.0001" />
</MOD_FEATURE>
<MOD_FEATURE mod="CHDH" >
<OCCURRENCE target="Aspartic Acid" prob="0.0001" />
</MOD_FEATURE>
<MOD_FEATURE mod="Chloro" >
<OCCURRENCE target="Tyrosine" prob="0.00008" />
</MOD_FEATURE>
<MOD_FEATURE mod="Dichloro" >
<OCCURRENCE target="Tyrosine" prob="0.0001" />
</MOD_FEATURE>
<MOD_FEATURE mod="Cholesterol" >
<OCCURRENCE target="" term_spec="ProtCTerm" prob="0.0001" />
</MOD_FEATURE>
<MOD_FEATURE mod="CuSMo" >
<OCCURRENCE target="Cysteine" prob="0.0001" />
</MOD_FEATURE>
<MOD_FEATURE mod="Cyano" >
<OCCURRENCE target="Cysteine" prob="0.0001" />
</MOD_FEATURE>
<MOD_FEATURE mod="Cysteinyl" >
<OCCURRENCE target="Cysteine" prob="0.00001" />
</MOD_FEATURE>
<MOD_FEATURE mod="Cys-&gt;Hcy" >
<OCCURRENCE target="Cysteine" prob="0.0001" />
</MOD_FEATURE>
<MOD_FEATURE mod="Cys-&gt;Oxoalanine" >
<OCCURRENCE target="Cysteine" prob="0.00001" />
</MOD_FEATURE>
<MOD_FEATURE mod="Cys-&gt;PyruvicAcid" >
<OCCURRENCE target="Cysteine" term_spec="ProtNTerm" prob="0.0001" />
</MOD_FEATURE>
<MOD_FEATURE mod="Deamidated" >
<OCCURRENCE target="Arginine" prob="0.007" />
</MOD_FEATURE>
<MOD_FEATURE mod="Protein Terminal Deamidated" >
<OCCURRENCE target="Phenylalanine" term_spec="ProtNTerm" prob="0.0001" />
</MOD_FEATURE>
<MOD_FEATURE mod="Decanoyl" >
<OCCURRENCE target="Serine" prob="0.0001" />
<OCCURRENCE target="Threonine" prob="0.0001" />
</MOD_FEATURE>
<MOD_FEATURE mod="Dehydrated" >
<OCCURRENCE target="Tyrosine" prob="0.001" />
</MOD_FEATURE>
<MOD_FEATURE mod="Protein Terminal Dehydrated" >
<OCCURRENCE target="Asparagine" prob="0.001" term_spec="ProtCTerm" />
<OCCURRENCE target="Glutamine" prob="0.001" term_spec="ProtCTerm" />
</MOD_FEATURE>
<MOD_FEATURE mod="Delta:S(-1)Se(1)" >
<OCCURRENCE target="Cysteine" prob="0.0001" />
<OCCURRENCE target="Methionine" prob="0.0001" />
</MOD_FEATURE>
<MOD_FEATURE mod="Delta:Se(1)" >
<OCCURRENCE target="Cysteine" prob="0.0001" />
</MOD_FEATURE>
<MOD_FEATURE mod="Deoxy" >
<OCCURRENCE target="Aspartic Acid" prob="0.0001" />
</MOD_FEATURE>
<MOD_FEATURE mod="Diacylglycerol" >
<OCCURRENCE target="Cysteine" prob="0.0001" />
</MOD_FEATURE>
<MOD_FEATURE mod="Didehydro" >
<OCCURRENCE target="Serine" prob="0.0001" />
<OCCURRENCE target="Tyrosine" prob="0.0001" />
</MOD_FEATURE>
<MOD_FEATURE mod="Didehydroretinylidene" >
<OCCURRENCE target="Lysine" prob="0.0001" />
</MOD_FEATURE>
<MOD_FEATURE mod="Diironsubcluster" >
<OCCURRENCE target="Cysteine" prob="0.0001" />
</MOD_FEATURE>
<MOD_FEATURE mod="Diphthamide" >
<OCCURRENCE target="Histidine" prob="0.00016" />
</MOD_FEATURE>
<MOD_FEATURE mod="Dipyrrolylmethanemethyl" >
<OCCURRENCE target="Cysteine" prob="0.0001" />
</MOD_FEATURE>
<MOD_FEATURE mod="FAD" >
<OCCURRENCE target="Cysteine" prob="0.00001" />
<OCCURRENCE target="Histidine" prob="0.00001" />
<OCCURRENCE target="Tyrosine" prob="0.00001" />
</MOD_FEATURE>
<MOD_FEATURE mod="FMN" >
<OCCURRENCE target="Serine" prob="0.0001" />
<OCCURRENCE target="Threonine" prob="0.0001" />
</MOD_FEATURE>
<MOD_FEATURE mod="FMNC" >
<OCCURRENCE target="Cysteine" prob="0.00001" />
</MOD_FEATURE>
<MOD_FEATURE mod="FMNH" >
<OCCURRENCE target="Cysteine" prob="0.0001" />
<OCCURRENCE target="Histidine" prob="0.0001" />
</MOD_FEATURE>
<MOD_FEATURE mod="Farnesyl" >
<OCCURRENCE target="Cysteine" prob="0.0004" />
</MOD_FEATURE>
<MOD_FEATURE mod="Hydroxyfarnesyl" >
<OCCURRENCE target="Cysteine" prob="0.00001" />
</MOD_FEATURE>
<MOD_FEATURE mod="FormaldehydeAdduct" >
<OCCURRENCE target="Tryptophan" prob="0.003" />
</MOD_FEATURE>
<MOD_FEATURE mod="Protein Terminal Formyl" >
<OCCURRENCE target="" term_spec="ProtNTerm" prob="0.00001" />
</MOD_FEATURE>
<MOD_FEATURE mod="FormylMet" >
<OCCURRENCE target="" term_spec="ProtNTerm" prob="0.00001" />
</MOD_FEATURE>
<MOD_FEATURE mod="Geranylgeranyl" >
<OCCURRENCE target="Cysteine" prob="0.00001" />
</MOD_FEATURE>
<!-- SUMO QTGG added by Steve Fuhs, UCSD -->
<MOD_FEATURE mod="GlnThrGlyGly" >
<OCCURRENCE target="Lysine" prob="0.002" />
<OCCURRENCE target="Cysteine" prob="0.0001" />
</MOD_FEATURE>
<MOD_FEATURE mod="GlnGlnGlnThrGlyGly" >
<OCCURRENCE target="Lysine" prob="0.002" />
</MOD_FEATURE>
<MOD_FEATURE mod="Glucuronyl" >
<OCCURRENCE target="Serine" prob="0.00001" />
</MOD_FEATURE>
<MOD_FEATURE mod="Protein Terminal Glucuronyl" >
<OCCURRENCE target="" term_spec="ProtNTerm" prob="0.00001" />
</MOD_FEATURE>
<MOD_FEATURE mod="Glutathione" >
<OCCURRENCE target="Cysteine" prob="0.033" />
</MOD_FEATURE>
<MOD_FEATURE mod="Glycerophospho" >
<OCCURRENCE target="Serine" prob="0.0001" />
</MOD_FEATURE>
<MOD_FEATURE mod="GlycerylPE" >
<OCCURRENCE target="Glutamic Acid" prob="0.0001" />
</MOD_FEATURE>
<MOD_FEATURE mod="GlyGly" >
<OCCURRENCE target="Lysine" prob="0.002" />
<OCCURRENCE target="Serine" prob="0.0001" />
<OCCURRENCE target="Threonine" prob="0.0001" />
<OCCURRENCE target="Cysteine" prob="0.0001" />
</MOD_FEATURE>
<MOD_FEATURE mod="GlyGlyGln" >
<OCCURRENCE target="Lysine" prob="0.0001" />
</MOD_FEATURE>
<MOD_FEATURE mod="GPIanchor" >
<OCCURRENCE target="" term_spec="ProtCTerm" prob="0.0001" />
</MOD_FEATURE>
<MOD_FEATURE mod="Heme" >
<OCCURRENCE target="Cysteine" prob="0.0001" />
<OCCURRENCE target="Histidine" prob="0.0001" />
</MOD_FEATURE>
<MOD_FEATURE mod="HNE" >
<OCCURRENCE target="Cysteine" prob="0.0001" />
<OCCURRENCE target="Histidine" prob="0.0001" />
<OCCURRENCE target="Lysine" prob="0.0001" />
</MOD_FEATURE>
<MOD_FEATURE mod="Hex" >
<OCCURRENCE target="Serine" prob="0.0001" />
<OCCURRENCE target="Threonine" prob="0.00004" />
<OCCURRENCE target="Tryptophan" prob="0.00001" />
<OCCURRENCE target="Asparagine" prob="0.0013" />
<OCCURRENCE target="Lysine" prob="0.00004" />
<OCCURRENCE target="Cysteine" prob="0.00001" />
<OCCURRENCE target="Tyrosine" prob="0.0001" />
<OCCURRENCE target="Arginine" prob="0.0001" />
</MOD_FEATURE>
<MOD_FEATURE mod="Protein Terminal Hex" >
<OCCURRENCE target="" term_spec="ProtNTerm" prob="0.00001" />
</MOD_FEATURE>
<MOD_FEATURE mod="dHex" >
<OCCURRENCE target="Serine" prob="0.00004" />
<OCCURRENCE target="Threonine" prob="0.00001" />
<OCCURRENCE target="Asparagine" prob="0.00007" />
</MOD_FEATURE>
<MOD_FEATURE mod="HexNAc" >
<OCCURRENCE target="Serine" prob="0.0008" />
<OCCURRENCE target="Threonine" prob="0.0003" />
<OCCURRENCE target="Asparagine" prob="0.0007" />
</MOD_FEATURE>
<MOD_FEATURE mod="Hex(1)HexNAc(1)" >
<OCCURRENCE target="Serine" prob="0.00001" />
<OCCURRENCE target="Threonine" prob="0.00001" />
<OCCURRENCE target="Asparagine" prob="0.00001" />
</MOD_FEATURE>
<MOD_FEATURE mod="Hex(1)HexNAc(1)NeuAc(1)" >
<OCCURRENCE target="Serine" prob="0.00001" />
<OCCURRENCE target="Threonine" prob="0.00005" />
<OCCURRENCE target="Asparagine" prob="0.00003" />
</MOD_FEATURE>
<MOD_FEATURE mod="Hex(1)HexNAc(1)NeuAc(2)" >
<OCCURRENCE target="Serine" prob="0.00001" />
<OCCURRENCE target="Threonine" prob="0.00003" />
<OCCURRENCE target="Asparagine" prob="0.00002" />
</MOD_FEATURE>
<MOD_FEATURE mod="Hydroxycinnamyl" >
<OCCURRENCE target="Cysteine" prob="0.0001" />
</MOD_FEATURE>
<MOD_FEATURE mod="Hydroxyheme" >
<OCCURRENCE target="Glutamic Acid" prob="0.0001" />
</MOD_FEATURE>
<MOD_FEATURE mod="Hydroxymethyl" >
<OCCURRENCE target="Asparagine" prob="0.0001" />
</MOD_FEATURE>
<MOD_FEATURE mod="Hydroxytrimethyl" >
<OCCURRENCE target="Lysine" prob="0.0001" />
</MOD_FEATURE>
<MOD_FEATURE mod="Hypusine" >
<OCCURRENCE target="Lysine" prob="0.0001" />
</MOD_FEATURE>
<MOD_FEATURE mod="Iodo" >
<OCCURRENCE target="Tyrosine" prob="0.0007" />
<OCCURRENCE target="Histidine" prob="0.0001" />
</MOD_FEATURE>
<MOD_FEATURE mod="Diiodo" >
<OCCURRENCE target="Tyrosine" prob="0.00002" />
<OCCURRENCE target="Histidine" prob="0.00001" />
</MOD_FEATURE>
<MOD_FEATURE mod="Lipoyl" >
<OCCURRENCE target="Lysine" prob="0.00001" />
</MOD_FEATURE>
<MOD_FEATURE mod="Lys-&gt;Allysine" >
<OCCURRENCE target="Lysine" prob="0.0003" />
</MOD_FEATURE>
<MOD_FEATURE mod="Lys-&gt;Hydroxyallysine" >
<OCCURRENCE target="Lysine" prob="0.00013" />
</MOD_FEATURE>
<MOD_FEATURE mod="Lys-&gt;AminoadipicAcid" >
<OCCURRENCE target="Lysine" prob="0.0001" />
</MOD_FEATURE>
<MOD_FEATURE mod="Protein Terminal Lys-loss" >
<OCCURRENCE target="Lysine" term_spec="ProtCTerm" prob="0.001" />
</MOD_FEATURE>
<MOD_FEATURE mod="Met-&gt;Hcy" >
<OCCURRENCE target="Methionine" prob="0.001" />
</MOD_FEATURE>
<MOD_FEATURE mod="Methyl" >
<OCCURRENCE target="Arginine" prob="0.0003" />
<OCCURRENCE target="Histidine" prob="0.002" />
<OCCURRENCE target="Lysine" prob="0.0004" />
<OCCURRENCE target="Asparagine" prob="0.0005" />
<OCCURRENCE target="Glutamine" prob="0.0005" />
<OCCURRENCE target="Cysteine" prob="0.001" />
<OCCURRENCE target="Isoleucine" prob="0.0002" />
<OCCURRENCE target="Leucine" prob="0.0002" />
<OCCURRENCE target="Serine" prob="0.0002" />
<OCCURRENCE target="Threonine" prob="0.0004" />
<OCCURRENCE target="Aspartic Acid" prob="0.001" />
<OCCURRENCE target="Glutamic Acid" prob="0.001" />
</MOD_FEATURE>
<MOD_FEATURE mod="Protein N-Terminal Methyl" >
<OCCURRENCE target="" term_spec="ProtNTerm" prob="0.0001" />
</MOD_FEATURE>
<MOD_FEATURE mod="Protein C-Terminal Methyl" >
<OCCURRENCE target="" term_spec="ProtCTerm" prob="0.0001" />
</MOD_FEATURE>
<MOD_FEATURE mod="Dimethyl" >
<OCCURRENCE target="Arginine" prob="0.0009" />
<OCCURRENCE target="Lysine" prob="0.0006" />
<OCCURRENCE target="Asparagine" prob="0.0001" />
</MOD_FEATURE>
<MOD_FEATURE mod="Protein Terminal Dimethyl" >
<OCCURRENCE target="Proline" term_spec="ProtNTerm" prob="0.0001" />
</MOD_FEATURE>
<MOD_FEATURE mod="Trimethyl" >
<OCCURRENCE target="Arginine" prob="0.00005" />
<OCCURRENCE target="Lysine" prob="0.0006" />
<OCCURRENCE target="Alanine" prob="0.00001" />
</MOD_FEATURE>
<MOD_FEATURE mod="Methyl+Deamidated" >
<OCCURRENCE target="Glutamine" prob="0.0001" />
</MOD_FEATURE>
<MOD_FEATURE mod="Methylpyrroline" >
<OCCURRENCE target="Lysine" prob="0.0001" />
</MOD_FEATURE>
<MOD_FEATURE mod="Methylthio" >
<OCCURRENCE target="Asparagine" prob="0.00001" />
<OCCURRENCE target="Aspartic Acid" prob="0.00002" />
</MOD_FEATURE>
<MOD_FEATURE mod="Microcin" >
<OCCURRENCE target="" term_spec="ProtCTerm" prob="0.0001" />
</MOD_FEATURE>
<MOD_FEATURE mod="MicrocinC7" >
<OCCURRENCE target="" term_spec="ProtCTerm" prob="0.0001" />
</MOD_FEATURE>
<MOD_FEATURE mod="Molybdopterin" >
<OCCURRENCE target="Cysteine" prob="0.0001" />
</MOD_FEATURE>
<MOD_FEATURE mod="MolybdopterinGD" >
<OCCURRENCE target="Cysteine" prob="0.0001" />
<OCCURRENCE target="Aspartic Acid" prob="0.00002" />
</MOD_FEATURE>
<MOD_FEATURE mod="MolybdopterinGD+Delta:S(-1)Se(1)" >
<OCCURRENCE target="Cysteine" prob="0.0001" />
</MOD_FEATURE>
<MOD_FEATURE mod="Myristoyl" >
<OCCURRENCE target="Lysine" prob="0.0001" />
<OCCURRENCE target="Cysteine" prob="0.0001" />
</MOD_FEATURE>
<MOD_FEATURE mod="Protein Terminal Myristoyl" >
<OCCURRENCE target="Glycine" term_spec="ProtNTerm" prob="0.0001" />
</MOD_FEATURE>
<MOD_FEATURE mod="NeuAc" >
<OCCURRENCE target="Serine" prob="0.00001" />
<OCCURRENCE target="Threonine" prob="0.00001" />
<OCCURRENCE target="Asparagine" prob="0.00001" />
</MOD_FEATURE>
<MOD_FEATURE mod="NeuGc" >
<OCCURRENCE target="Serine" prob="0.00001" />
<OCCURRENCE target="Threonine" prob="0.00001" />
<OCCURRENCE target="Asparagine" prob="0.00002" />
</MOD_FEATURE>
<MOD_FEATURE mod="Nicotinyl" >
<OCCURRENCE target="Lysine" prob="0.00007" />
</MOD_FEATURE>
<MOD_FEATURE mod="Nitro" >
<OCCURRENCE target="Tyrosine" prob="0.0001" />
<OCCURRENCE target="Tryptophan" prob="0.0003" />
</MOD_FEATURE>
<MOD_FEATURE mod="Octanoyl" >
<OCCURRENCE target="Serine" prob="0.0001" />
<OCCURRENCE target="Threonine" prob="0.0001" />
</MOD_FEATURE>
<MOD_FEATURE mod="Oxidation" >
<OCCURRENCE target="Aspartic Acid" prob="0.0009" />
<OCCURRENCE target="Asparagine" prob="0.0012" />
<OCCURRENCE target="Cysteine" prob="0.001" />
<OCCURRENCE target="Phenylalanine" prob="0.001" />
<OCCURRENCE target="Tyrosine" prob="0.0013" />
<OCCURRENCE target="Lysine" prob="0.00005" />
<OCCURRENCE target="Arginine" prob="0.0014" />
<OCCURRENCE target="Proline" prob="0.01" />
</MOD_FEATURE>
<MOD_FEATURE mod="Terminal Oxidation" >
<OCCURRENCE target="Glycine" term_spec="PepCTerm" prob="0.0001" />
</MOD_FEATURE>
<MOD_FEATURE mod="Dioxidation" >
<OCCURRENCE target="Proline" prob="0.0002" />
<OCCURRENCE target="Arginine" prob="0.0002" />
<OCCURRENCE target="Lysine" prob="0.00002" />
<OCCURRENCE target="Tyrosine" prob="0.0002" />
</MOD_FEATURE>
<MOD_FEATURE mod="Trioxidation" >
<OCCURRENCE target="Tyrosine" prob="0.0002" />
</MOD_FEATURE>
<MOD_FEATURE mod="Palmitoleyl" >
<OCCURRENCE target="Cysteine" prob="0.00001" />
</MOD_FEATURE>
<MOD_FEATURE mod="Palmitoyl" >
<OCCURRENCE target="Cysteine" prob="0.00001" />
<OCCURRENCE target="Lysine" prob="0.00001" />
<OCCURRENCE target="Serine" prob="0.00001" />
<OCCURRENCE target="Threonine" prob="0.00001" />
</MOD_FEATURE>
<MOD_FEATURE mod="Tripalmitate" >
<OCCURRENCE target="Cysteine" term_spec="ProtNTerm" prob="0.00001" />
</MOD_FEATURE>
<MOD_FEATURE mod="Phosphopantetheine" >
<OCCURRENCE target="Serine" prob="0.00002" />
</MOD_FEATURE>
<MOD_FEATURE mod="Phosphoadenosine" >
<OCCURRENCE target="Lysine" prob="0.0001" />
<OCCURRENCE target="Tyrosine" prob="0.0001" />
<OCCURRENCE target="Threonine" prob="0.0001" />
<OCCURRENCE target="Histidine" prob="0.0001" />
</MOD_FEATURE>
<MOD_FEATURE mod="Phosphoguanosine" >
<OCCURRENCE target="Lysine" prob="0.0001" />
<OCCURRENCE target="Histidine" prob="0.0001" />
</MOD_FEATURE>
<MOD_FEATURE mod="PhosphoribosyldephosphoCoA" >
<OCCURRENCE target="Serine" prob="0.0001" />
</MOD_FEATURE>
<MOD_FEATURE mod="PhosphoUridine" >
<OCCURRENCE target="Tyrosine" prob="0.0001" />
<OCCURRENCE target="Histidine" prob="0.0001" />
</MOD_FEATURE>
<MOD_FEATURE mod="Phospho(Ser,Thr)" >
<OCCURRENCE target="Serine" prob="0.002" />
<OCCURRENCE target="Threonine" prob="0.0007" />
</MOD_FEATURE>
<MOD_FEATURE mod="Phospho" >
<OCCURRENCE target="Tyrosine" prob="0.00001" />
<OCCURRENCE target="Lysine" prob="0.0001" />
<OCCURRENCE target="Histidine" prob="0.0001" />
<OCCURRENCE target="Aspartic Acid" prob="0.0001" />
<OCCURRENCE target="Arginine" prob="0.0001" />
<OCCURRENCE target="Cysteine" prob="0.00001" />
</MOD_FEATURE>
<MOD_FEATURE mod="Propionyl" >
<OCCURRENCE target="Lysine" prob="0.00001" />
</MOD_FEATURE>
<MOD_FEATURE mod="Phycocyanobilin" >
<OCCURRENCE target="Cysteine" prob="0.0001" />
</MOD_FEATURE>
<MOD_FEATURE mod="Phycoerythrobilin" >
<OCCURRENCE target="Cysteine" prob="0.0001" />
</MOD_FEATURE>
<MOD_FEATURE mod="Phytochromobilin" >
<OCCURRENCE target="Cysteine" prob="0.0001" />
</MOD_FEATURE>
<MOD_FEATURE mod="PyridoxalPhosphate" >
<OCCURRENCE target="Lysine" prob="0.0001" />
</MOD_FEATURE>
<MOD_FEATURE mod="PyruvicAcidIminyl" >
<OCCURRENCE target="Lysine" prob="0.0001" />
</MOD_FEATURE>
<MOD_FEATURE mod="Protein Terminal PyruvicAcidIminyl" >
<OCCURRENCE target="Valine" term_spec="ProtNTerm" prob="0.0001" />
<OCCURRENCE target="Cysteine" term_spec="ProtNTerm" prob="0.0001" />
</MOD_FEATURE>
<MOD_FEATURE mod="Quinone" >
<OCCURRENCE target="Tryptophan" prob="0.0001" />
<OCCURRENCE target="Tyrosine" prob="0.0001" />
</MOD_FEATURE>
<MOD_FEATURE mod="Retinylidene" >
<OCCURRENCE target="Lysine" prob="0.0001" />
</MOD_FEATURE>
<MOD_FEATURE mod="Ser-&gt;LacticAcid" >
<OCCURRENCE target="Serine" prob="0.0001" />
</MOD_FEATURE>
<MOD_FEATURE mod="Ser-&gt;Oxoalanine" >
<OCCURRENCE target="Serine" prob="0.0003" />
</MOD_FEATURE>
<MOD_FEATURE mod="Succinyl" >
<OCCURRENCE target="" term_spec="ProtNTerm" prob="0.00008" />
</MOD_FEATURE>
<MOD_FEATURE mod="Sulfide" >
<OCCURRENCE target="Cysteine" prob="0.00002" />
</MOD_FEATURE>
<MOD_FEATURE mod="Sulfo" >
<OCCURRENCE target="Serine" prob="0.00002" />
<OCCURRENCE target="Threonine" prob="0.00001" />
<OCCURRENCE target="Tyrosine" prob="0.0006" />
<OCCURRENCE target="Cysteine" prob="0.0001" />
</MOD_FEATURE>
<MOD_FEATURE mod="Thyroxine" >
<OCCURRENCE target="Tyrosine" prob="0.0001" />
</MOD_FEATURE>
<MOD_FEATURE mod="Triiodothyronine" >
<OCCURRENCE target="Tyrosine" prob="0.0001" />
</MOD_FEATURE>
<MOD_FEATURE mod="Tyr-&gt;Dha" >
<OCCURRENCE target="Tyrosine" prob="0.0001" />
</MOD_FEATURE>
<MOD_FEATURE mod="Ubiquitination LRGG" >
<OCCURRENCE target="Lysine" prob="0.00001" />
</MOD_FEATURE>
</MOD_FEATURE_SET>
<!-- CYSTEINE ALKYLATION MODIFICATION SETS - USE SET NUMBERS IN RANGE 21-40 -->
<MOD_FEATURE_SET xml:id="MOD_FEATURE_SET:21" name="Standard no cys alkylation set" >
<MOD_FEATURE mod="Cys-&gt;Dha" >
<OCCURRENCE target="Cysteine" prob="0.05" />
</MOD_FEATURE>
<MOD_FEATURE mod="Oxidation" >
<OCCURRENCE target="Cysteine" prob="0.01" />
<OCCURRENCE target="Selenocysteine" prob="0.005" />
</MOD_FEATURE>
<MOD_FEATURE mod="Dioxidation" >
<OCCURRENCE target="Cysteine" prob="0.03" />
<OCCURRENCE target="Selenocysteine" prob="0.01" />
</MOD_FEATURE>
<MOD_FEATURE mod="Trioxidation" >
<OCCURRENCE target="Cysteine" prob="0.003" />
</MOD_FEATURE>
<MOD_FEATURE mod="Sec-&gt;Dha" >
<OCCURRENCE target="Selenocysteine" prob="0.05" />
</MOD_FEATURE>
</MOD_FEATURE_SET>
<MOD_FEATURE_SET xml:id="MOD_FEATURE_SET:22" name="Standard iodoacetamide set" >
<MOD_FEATURE mod="Carbamidomethyl" >
<OCCURRENCE target="Cysteine" prob="0.994" />
<OCCURRENCE target="Lysine" prob="0.006" />
<OCCURRENCE target="Aspartic Acid" prob="0.0016" />
<OCCURRENCE target="Glutamic Acid" prob="0.0018" />
<OCCURRENCE target="Histidine" prob="0.001" />
<OCCURRENCE target="Selenocysteine" prob="0.005" />
<OCCURRENCE target="Serine" prob="0.001" />
<OCCURRENCE target="Threonine" prob="0.001" />
<OCCURRENCE target="Tyrosine" prob="0.001" />
</MOD_FEATURE>
<MOD_FEATURE mod="Terminal Carbamidomethyl" >
<OCCURRENCE target="" term_spec="PepNTerm" prob="0.021" />
</MOD_FEATURE>
<MOD_FEATURE mod="Dicarbamidomethyl" >
<OCCURRENCE target="Aspartic Acid" prob="0.001" />
</MOD_FEATURE>
<MOD_FEATURE mod="Carbamyl" >
<OCCURRENCE target="Methionine" prob="0.001" />
</MOD_FEATURE>
<MOD_FEATURE mod="Iodo" >
<OCCURRENCE target="Tyrosine" prob="0.0012" />
<OCCURRENCE target="Histidine" prob="0.00019" />
</MOD_FEATURE>
<!-- Cysteine: CAM to pyro-CAM cyclization artifact -->
<MOD_FEATURE mod="Terminal Ammonia-loss" >
<OCCURRENCE target="Cysteine" term_spec="PepNTerm" prob="0.001" />
</MOD_FEATURE>
<MOD_FEATURE mod="Cys-&gt;Dha" >
<OCCURRENCE target="Cysteine" prob="0.01" />
</MOD_FEATURE>
<MOD_FEATURE mod="Sec-&gt;Dha" >
<OCCURRENCE target="Selenocysteine" prob="0.05" />
</MOD_FEATURE>
</MOD_FEATURE_SET>
<MOD_FEATURE_SET xml:id="MOD_FEATURE_SET:23" name="Standard MMTS set" >
<MOD_FEATURE mod="Methylthio" >
<OCCURRENCE target="Cysteine" prob="0.925" />
<OCCURRENCE target="Lysine" prob="0.0001" />
<OCCURRENCE target="Selenocysteine" prob="0.01" />
</MOD_FEATURE>
<MOD_FEATURE mod="Terminal Methylthio" >
<OCCURRENCE target="" term_spec="PepNTerm" prob="0.0004" />
</MOD_FEATURE>
<MOD_FEATURE mod="Cys-&gt;Dha" >
<OCCURRENCE target="Cysteine" prob="0.01" />
</MOD_FEATURE>
<MOD_FEATURE mod="Sec-&gt;Dha" >
<OCCURRENCE target="Selenocysteine" prob="0.05" />
</MOD_FEATURE>
</MOD_FEATURE_SET>
<MOD_FEATURE_SET xml:id="MOD_FEATURE_SET:24" name="Acrylamide cys alkylation set" >
<MOD_FEATURE mod="Propionamide" >
<OCCURRENCE target="Cysteine" prob="0.95" />
<OCCURRENCE target="Lysine" prob="0.01" />
<OCCURRENCE target="Selenocysteine" prob="0.01" />
</MOD_FEATURE>
<MOD_FEATURE mod="Terminal Propionamide" >
<OCCURRENCE target="" term_spec="PepNTerm" prob="0.01" />
</MOD_FEATURE>
<MOD_FEATURE mod="Sec-&gt;Dha" >
<OCCURRENCE target="Selenocysteine" prob="0.05" />
</MOD_FEATURE>
</MOD_FEATURE_SET>
<MOD_FEATURE_SET xml:id="MOD_FEATURE_SET:25" name="Standard iodoacetic acid set" >
<MOD_FEATURE mod="Carboxymethyl" >
<OCCURRENCE target="Cysteine" prob="0.99" />
<OCCURRENCE target="Lysine" prob="0.01" />
<OCCURRENCE target="Aspartic Acid" prob="0.001" />
<OCCURRENCE target="Glutamic Acid" prob="0.001" />
<OCCURRENCE target="Histidine" prob="0.001" />
<OCCURRENCE target="Selenocysteine" prob="0.01" />
</MOD_FEATURE>
<MOD_FEATURE mod="Terminal Carboxymethyl" >
<OCCURRENCE target="" term_spec="PepNTerm" prob="0.03" />
</MOD_FEATURE>
<MOD_FEATURE mod="Carboxy" >
<OCCURRENCE target="Methionine" prob="0.05" />
</MOD_FEATURE>
<MOD_FEATURE mod="Iodo" >
<OCCURRENCE target="Tyrosine" prob="0.05" />
<OCCURRENCE target="Histidine" prob="0.01" />
</MOD_FEATURE>
<MOD_FEATURE mod="Terminal Dehydrated" >
<OCCURRENCE target="Cysteine" term_spec="PepNTerm" prob="0.01" />
</MOD_FEATURE>
<MOD_FEATURE mod="Cys-&gt;Dha" >
<OCCURRENCE target="Cysteine" prob="0.01" />
</MOD_FEATURE>
<MOD_FEATURE mod="Sec-&gt;Dha" >
<OCCURRENCE target="Selenocysteine" prob="0.05" />
</MOD_FEATURE>
</MOD_FEATURE_SET>
<MOD_FEATURE_SET xml:id="MOD_FEATURE_SET:26" name="Iodoethanol set" >
<MOD_FEATURE mod="Ethanolyl" >
<OCCURRENCE target="Cysteine" prob="0.95" />
<OCCURRENCE target="Lysine" prob="0.01" />
<OCCURRENCE target="Selenocysteine" prob="0.005" />
</MOD_FEATURE>
<MOD_FEATURE mod="Terminal Ethanolyl" >
<OCCURRENCE target="" term_spec="PepNTerm" prob="0.01" />
</MOD_FEATURE>
<MOD_FEATURE mod="Iodo" >
<OCCURRENCE target="Tyrosine" prob="0.05" />
<OCCURRENCE target="Histidine" prob="0.01" />
</MOD_FEATURE>
</MOD_FEATURE_SET>
<MOD_FEATURE_SET xml:id="MOD_FEATURE_SET:27" name="Pyridylethyl" >
<MOD_FEATURE mod="Pyridylethyl" >
<OCCURRENCE target="Cysteine" prob="0.95" />
<OCCURRENCE target="Lysine" prob="0.01" />
</MOD_FEATURE>
<MOD_FEATURE mod="Terminal Pyridylethyl" >
<OCCURRENCE target="" term_spec="PepNTerm" prob="0.01" />
</MOD_FEATURE>
</MOD_FEATURE_SET>
<MOD_FEATURE_SET xml:id="MOD_FEATURE_SET:28" name="NEM cys alkylation set" >
<MOD_FEATURE mod="N-Ethylmaleimide" >
<OCCURRENCE target="Cysteine" prob="0.95" />
<OCCURRENCE target="Lysine" prob="0.01" />
</MOD_FEATURE>
<MOD_FEATURE mod="Terminal N-Ethylmaleimide" >
<OCCURRENCE target="" term_spec="PepNTerm" prob="0.01" />
</MOD_FEATURE>
<MOD_FEATURE mod="N-Ethylmaleimide hydrolysis" >
<OCCURRENCE target="Cysteine" prob="0.01" />
<OCCURRENCE target="Lysine" prob="0.001" />
</MOD_FEATURE>
</MOD_FEATURE_SET>
<MOD_FEATURE_SET xml:id="MOD_FEATURE_SET:29" name="NMM cys alkylation set" >
<MOD_FEATURE mod="N-Methylmaleimide" >
<OCCURRENCE target="Cysteine" prob="0.95" />
<OCCURRENCE target="Lysine" prob="0.01" />
</MOD_FEATURE>
<MOD_FEATURE mod="Terminal N-Methylmaleimide" >
<OCCURRENCE target="" term_spec="PepNTerm" prob="0.01" />
</MOD_FEATURE>
</MOD_FEATURE_SET>
<MOD_FEATURE_SET xml:id="MOD_FEATURE_SET:30" name="PEO-Biotin set" >
<MOD_FEATURE mod="Acetyl-PEO-Biotin" >
<OCCURRENCE target="Cysteine" prob="0.95" />
<OCCURRENCE target="Lysine" prob="0.01" />
</MOD_FEATURE>
<MOD_FEATURE mod="Terminal Acetyl-PEO-Biotin" >
<OCCURRENCE target="" term_spec="PepNTerm" prob="0.01" />
</MOD_FEATURE>
<MOD_FEATURE mod="Iodo" >
<OCCURRENCE target="Tyrosine" prob="0.05" />
<OCCURRENCE target="Histidine" prob="0.01" />
</MOD_FEATURE>
</MOD_FEATURE_SET>
<MOD_FEATURE_SET xml:id="MOD_FEATURE_SET:31" name="Unknown cys alkylation so try em all" >
<MOD_FEATURE mod="Carboxymethyl" >
<OCCURRENCE target="Cysteine" prob="0.11" />
</MOD_FEATURE>
<MOD_FEATURE mod="Carbamidomethyl" >
<OCCURRENCE target="Cysteine" prob="0.11" />
</MOD_FEATURE>
<MOD_FEATURE mod="Methylthio" >
<OCCURRENCE target="Cysteine" prob="0.11" />
</MOD_FEATURE>
<MOD_FEATURE mod="Pyridylethyl" >
<OCCURRENCE target="Cysteine" prob="0.11" />
</MOD_FEATURE>
<MOD_FEATURE mod="N-Ethylmaleimide" >
<OCCURRENCE target="Cysteine" prob="0.11" />
</MOD_FEATURE>
<MOD_FEATURE mod="N-Methylmaleimide" >
<OCCURRENCE target="Cysteine" prob="0.11" />
</MOD_FEATURE>
<MOD_FEATURE mod="Propionamide" >
<OCCURRENCE target="Cysteine" prob="0.11" />
</MOD_FEATURE>
<MOD_FEATURE mod="Acetyl-PEO-Biotin" >
<OCCURRENCE target="Cysteine" prob="0.11" />
</MOD_FEATURE>
<MOD_FEATURE mod="Ethanolyl" >
<OCCURRENCE target="Cysteine" prob="0.11" />
</MOD_FEATURE>
<MOD_FEATURE mod="Cys-&gt;Dha" >
<OCCURRENCE target="Cysteine" prob="0.11" />
</MOD_FEATURE>
</MOD_FEATURE_SET>
<MOD_FEATURE_SET xml:id="MOD_FEATURE_SET:32" name="Iodoacetamide with Iodoacetyl-PEO-Biotin chase" >
<MOD_FEATURE mod="Carbamidomethyl" >
<OCCURRENCE target="Cysteine" prob="0.35" />
<OCCURRENCE target="Lysine" prob="0.006" />
<OCCURRENCE target="Aspartic Acid" prob="0.0016" />
<OCCURRENCE target="Glutamic Acid" prob="0.0018" />
<OCCURRENCE target="Selenocysteine" prob="0.005" />
<OCCURRENCE target="Histidine" prob="0.001" />
</MOD_FEATURE>
<MOD_FEATURE mod="Terminal Carbamidomethyl" >
<OCCURRENCE target="" term_spec="PepNTerm" prob="0.021" />
</MOD_FEATURE>
<MOD_FEATURE mod="Carbamyl" >
<OCCURRENCE target="Methionine" prob="0.001" />
</MOD_FEATURE>
<MOD_FEATURE mod="Iodo" >
<OCCURRENCE target="Tyrosine" prob="0.0012" />
<OCCURRENCE target="Histidine" prob="0.00019" />
</MOD_FEATURE>
<!-- Cysteine: CAM to pyro-CAM cyclization artifact -->
<MOD_FEATURE mod="Terminal Ammonia-loss" >
<OCCURRENCE target="Cysteine" term_spec="PepNTerm" prob="0.001" />
</MOD_FEATURE>
<MOD_FEATURE mod="Acetyl-PEO-Biotin" >
<OCCURRENCE target="Cysteine" prob="0.25" />
<OCCURRENCE target="Lysine" prob="0.01" />
</MOD_FEATURE>
<MOD_FEATURE mod="Terminal Acetyl-PEO-Biotin" >
<OCCURRENCE target="" term_spec="PepNTerm" prob="0.01" />
</MOD_FEATURE>
</MOD_FEATURE_SET>
<MOD_FEATURE_SET xml:id="MOD_FEATURE_SET:33" name="Non-Standard Iodoacetamide - CAM-Cys set artificially low to force it to be variable allowing other mods on Cys to be found" >
<MOD_FEATURE mod="Carbamidomethyl" >
<OCCURRENCE target="Cysteine" prob="0.49" />
<OCCURRENCE target="Lysine" prob="0.006" />
<OCCURRENCE target="Aspartic Acid" prob="0.0016" />
<OCCURRENCE target="Glutamic Acid" prob="0.0018" />
<OCCURRENCE target="Histidine" prob="0.001" />
<OCCURRENCE target="Selenocysteine" prob="0.005" />
<OCCURRENCE target="Serine" prob="0.001" />
<OCCURRENCE target="Threonine" prob="0.001" />
<OCCURRENCE target="Tyrosine" prob="0.001" />
</MOD_FEATURE>
<MOD_FEATURE mod="Terminal Carbamidomethyl" >
<OCCURRENCE target="" term_spec="PepNTerm" prob="0.021" />
</MOD_FEATURE>
<MOD_FEATURE mod="Dicarbamidomethyl" >
<OCCURRENCE target="Aspartic Acid" prob="0.001" />
</MOD_FEATURE>
<MOD_FEATURE mod="Carbamyl" >
<OCCURRENCE target="Methionine" prob="0.001" />
</MOD_FEATURE>
<MOD_FEATURE mod="Iodo" >
<OCCURRENCE target="Tyrosine" prob="0.0012" />
<OCCURRENCE target="Histidine" prob="0.00019" />
</MOD_FEATURE>
<!-- Cysteine: CAM to pyro-CAM cyclization artifact -->
<MOD_FEATURE mod="Terminal Ammonia-loss" >
<OCCURRENCE target="Cysteine" term_spec="PepNTerm" prob="0.001" />
</MOD_FEATURE>
<MOD_FEATURE mod="Cys-&gt;Dha" >
<OCCURRENCE target="Cysteine" prob="0.01" />
</MOD_FEATURE>
<MOD_FEATURE mod="Sec-&gt;Dha" >
<OCCURRENCE target="Selenocysteine" prob="0.05" />
</MOD_FEATURE>
</MOD_FEATURE_SET>
<MOD_FEATURE_SET xml:id="MOD_FEATURE_SET:34" name="Non-Standard MMTS - Methylthio-Cys set artificially low to force it to be variable allowing other mods on Cys to be found" >
<MOD_FEATURE mod="Methylthio" >
<OCCURRENCE target="Cysteine" prob="0.49" />
<OCCURRENCE target="Lysine" prob="0.0001" />
<OCCURRENCE target="Selenocysteine" prob="0.005" />
</MOD_FEATURE>
<MOD_FEATURE mod="Terminal Methylthio" >
<OCCURRENCE target="" term_spec="PepNTerm" prob="0.0004" />
</MOD_FEATURE>
<MOD_FEATURE mod="Cys-&gt;Dha" >
<OCCURRENCE target="Cysteine" prob="0.01" />
</MOD_FEATURE>
<MOD_FEATURE mod="Sec-&gt;Dha" >
<OCCURRENCE target="Selenocysteine" prob="0.05" />
</MOD_FEATURE>
</MOD_FEATURE_SET>
<!-- SPECIAL FACTOR MODIFICATION SETS - USE SET NUMBERS IN RANGE 41-60 -->
<MOD_FEATURE_SET xml:id="MOD_FEATURE_SET:41" name="Phosphorylation emphasis" >
<MOD_FEATURE mod="Phospho(Ser,Thr)" >
<OCCURRENCE target="Serine" prob="0.35" />
<OCCURRENCE target="Threonine" prob="0.35" />
</MOD_FEATURE>
<MOD_FEATURE mod="Dehydrated" >
<OCCURRENCE target="Serine" prob="0.02" />
<OCCURRENCE target="Threonine" prob="0.02" />
</MOD_FEATURE>
<MOD_FEATURE mod="Phospho" >
<OCCURRENCE target="Tyrosine" prob="0.05" />
<OCCURRENCE target="Lysine" prob="0.01" />
<OCCURRENCE target="Histidine" prob="0.01" />
<OCCURRENCE target="Aspartic Acid" prob="0.01" />
<OCCURRENCE target="Arginine" prob="0.01" />
<OCCURRENCE target="Cysteine" prob="0.01" />
</MOD_FEATURE>
</MOD_FEATURE_SET>
<MOD_FEATURE_SET xml:id="MOD_FEATURE_SET:42" name="Methyl esterification" >
<MOD_FEATURE mod="Methyl" >
<OCCURRENCE target="Aspartic Acid" prob="0.70" />
<OCCURRENCE target="Glutamic Acid" prob="0.70" />
</MOD_FEATURE>
<MOD_FEATURE mod="C-Terminal Methyl" >
<OCCURRENCE target="" term_spec="PepCTerm" prob="0.70" />
</MOD_FEATURE>
</MOD_FEATURE_SET>
<MOD_FEATURE_SET xml:id="MOD_FEATURE_SET:43" name="Phos-Tyr affinity column" >
<MOD_FEATURE mod="Phospho(Ser,Thr)" >
<OCCURRENCE target="Serine" prob="0.0013" />
<OCCURRENCE target="Threonine" prob="0.0010" />
</MOD_FEATURE>
<MOD_FEATURE mod="Phospho" >
<OCCURRENCE target="Tyrosine" prob="0.49" />
<OCCURRENCE target="Lysine" prob="0.001" />
<OCCURRENCE target="Histidine" prob="0.009" />
<OCCURRENCE target="Aspartic Acid" prob="0.007" />
<OCCURRENCE target="Arginine" prob="0.029" />
</MOD_FEATURE>
</MOD_FEATURE_SET>
<MOD_FEATURE_SET xml:id="MOD_FEATURE_SET:44" name="Gel-based ID mods" >
<MOD_FEATURE mod="Oxidation" >
<OCCURRENCE target="Methionine" prob="0.4" />
<OCCURRENCE target="Tryptophan" prob="0.013" />
<OCCURRENCE target="Cysteine" prob="0.001" />
<OCCURRENCE target="Histidine" prob="0.003" />
<OCCURRENCE target="Proline" prob="0.03" />
</MOD_FEATURE>
<MOD_FEATURE mod="Dioxidation" >
<OCCURRENCE target="Methionine" prob="0.01" />
<OCCURRENCE target="Tryptophan" prob="0.03" />
<OCCURRENCE target="Cysteine" prob="0.005" />
</MOD_FEATURE>
<MOD_FEATURE mod="Trioxidation" >
<OCCURRENCE target="Tryptophan" prob="0.001" />
<OCCURRENCE target="Cysteine" prob="0.01" />
</MOD_FEATURE>
<MOD_FEATURE mod="Trp-&gt;Hydroxykynurenin" >
<OCCURRENCE target="Tryptophan" prob="0.02" />
</MOD_FEATURE>
<MOD_FEATURE mod="Trp-&gt;Kynurenin" >
<OCCURRENCE target="Tryptophan" prob="0.02" />
</MOD_FEATURE>
<MOD_FEATURE mod="Propionamide" >
<OCCURRENCE target="Cysteine" prob="0.10" />
<OCCURRENCE target="Lysine" prob="0.01" />
</MOD_FEATURE>
<MOD_FEATURE mod="Terminal Propionamide" >
<OCCURRENCE target="" term_spec="PepNTerm" prob="0.01" />
</MOD_FEATURE>
</MOD_FEATURE_SET>
<MOD_FEATURE_SET xml:id="MOD_FEATURE_SET:45" name="Urea denaturation treatment" >
<MOD_FEATURE mod="Protein Terminal Carbamyl" >
<OCCURRENCE target="" term_spec="ProtNTerm" prob="0.2" />
</MOD_FEATURE>
<MOD_FEATURE mod="Terminal Carbamyl" >
<OCCURRENCE target="" term_spec="PepNTerm" prob="0.11" />
</MOD_FEATURE>
<MOD_FEATURE mod="Carbamyl" >
<OCCURRENCE target="Lysine" prob="0.15" />
<OCCURRENCE target="Cysteine" prob="0.002" />
<OCCURRENCE target="Arginine" prob="0.02" />
<OCCURRENCE target="Methionine" prob="0.001" />
</MOD_FEATURE>
<MOD_FEATURE mod="Arg-&gt;Orn" >
<OCCURRENCE target="Arginine" prob="0.001" />
</MOD_FEATURE>
</MOD_FEATURE_SET>
<MOD_FEATURE_SET xml:id="MOD_FEATURE_SET:46" name="Pronota" >
<MOD_FEATURE mod="Oxidation" >
<OCCURRENCE target="Methionine" prob="0.2" />
<OCCURRENCE target="Tryptophan" prob="0.06" />
<OCCURRENCE target="Cysteine" prob="0.03" />
<OCCURRENCE target="Histidine" prob="0.03" />
<OCCURRENCE target="Proline" prob="0.03" />
</MOD_FEATURE>
<MOD_FEATURE mod="Dioxidation" >
<OCCURRENCE target="Methionine" prob="0.08" />
<OCCURRENCE target="Tryptophan" prob="0.03" />
<OCCURRENCE target="Cysteine" prob="0.02" />
</MOD_FEATURE>
<MOD_FEATURE mod="Trioxidation" >
<OCCURRENCE target="Tryptophan" prob="0.02" />
<OCCURRENCE target="Cysteine" prob="0.01" />
</MOD_FEATURE>
<MOD_FEATURE mod="Trp-&gt;Hydroxykynurenin" >
<OCCURRENCE target="Tryptophan" prob="0.02" />
</MOD_FEATURE>
<MOD_FEATURE mod="Trp-&gt;Kynurenin" >
<OCCURRENCE target="Tryptophan" prob="0.02" />
</MOD_FEATURE>
<MOD_FEATURE mod="Acetyl" >
<OCCURRENCE target="Lysine" prob="0.90" />
<OCCURRENCE target="Serine" prob="0.001" />
</MOD_FEATURE>
<MOD_FEATURE mod="Terminal Acetyl" >
<OCCURRENCE target="" term_spec="PepNTerm" prob="0.49" />
</MOD_FEATURE>
<MOD_FEATURE mod="Terminal Trinitrophenyl" >
<OCCURRENCE target="" term_spec="PepNTerm" prob="0.10" />
</MOD_FEATURE>
</MOD_FEATURE_SET>
<MOD_FEATURE_SET xml:id="MOD_FEATURE_SET:47" name="Ubiquitination and SUMO enrichment special set" >
<MOD_FEATURE mod="GlyGly" >
<OCCURRENCE target="Lysine" prob="0.10" />
<OCCURRENCE target="Cysteine" prob="0.002" />
<OCCURRENCE target="Serine" prob="0.002" />
<OCCURRENCE target="Threonine" prob="0.002" />
</MOD_FEATURE>
<MOD_FEATURE mod="LeuArgGlyGly" >
<OCCURRENCE target="Lysine" prob="0.10" />
</MOD_FEATURE>
<MOD_FEATURE mod="GlnThrGlyGly" >
<OCCURRENCE target="Lysine" prob="0.10" />
<OCCURRENCE target="Cysteine" prob="0.002" />
</MOD_FEATURE>
<MOD_FEATURE mod="GlnGlnGlnThrGlyGly" >
<OCCURRENCE target="Lysine" prob="0.10" />
</MOD_FEATURE>
</MOD_FEATURE_SET>
<!-- BONCAT reference: Dieterich, et al PNAS 103 (2006) p9482-9487 -->
<MOD_FEATURE_SET xml:id="MOD_FEATURE_SET:48" name="BONCAT workflow set" >
<MOD_FEATURE mod="Met-&gt;Aha" >
<OCCURRENCE target="Methionine" prob="0.40" />
</MOD_FEATURE>
<MOD_FEATURE mod="Met-&gt;Aha+tag" >
<OCCURRENCE target="Methionine" prob="0.40" />
</MOD_FEATURE>
<MOD_FEATURE mod="Met-&gt;Aha+tagMCL" >
<OCCURRENCE target="Methionine" prob="0.40" />
</MOD_FEATURE>
<MOD_FEATURE mod="Label:2H(10)" >
<OCCURRENCE target="Leucine" prob="0.40" />
</MOD_FEATURE>
</MOD_FEATURE_SET>
<MOD_FEATURE_SET xml:id="MOD_FEATURE_SET:49" name="PNGase F in O-18 water" >
<MOD_FEATURE mod="Delta:H(1)O(-1)18O(1)" >
<OCCURRENCE target="Asparagine" prob="0.01" />
</MOD_FEATURE>
</MOD_FEATURE_SET>
<MOD_FEATURE_SET xml:id="MOD_FEATURE_SET:50" name="Acetylation emphasis" >
<MOD_FEATURE mod="Acetyl" >
<OCCURRENCE target="Lysine" prob="0.30" />
</MOD_FEATURE>
<MOD_FEATURE mod="Protein Terminal Acetyl" >
<OCCURRENCE target="" term_spec="ProtNTerm" prob="0.49" />
</MOD_FEATURE>
<MOD_FEATURE mod="Terminal Acetyl" >
<OCCURRENCE target="" term_spec="PepNTerm" prob="0.15" />
</MOD_FEATURE>
</MOD_FEATURE_SET>
<MOD_FEATURE_SET xml:id="MOD_FEATURE_SET:51" name="O-methylisourea treatment" >
<MOD_FEATURE mod="Guanidinyl" >
<OCCURRENCE target="Lysine" prob="0.49" />
</MOD_FEATURE>
<MOD_FEATURE mod="Terminal Guanidinyl" >
<OCCURRENCE target="" term_spec="PepNTerm" prob="0.05" />
</MOD_FEATURE>
</MOD_FEATURE_SET>
<!-- Mods listed here are associated with histones according to RESID or suggested by experts. -->
<MOD_FEATURE_SET xml:id="MOD_FEATURE_SET:52" name="Purified Histones" >
<MOD_FEATURE mod="Acetyl" >
<OCCURRENCE target="Lysine" prob="0.20" />
</MOD_FEATURE>
<MOD_FEATURE mod="Methyl" >
<OCCURRENCE target="Lysine" prob="0.20" />
<OCCURRENCE target="Arginine" prob="0.05" />
</MOD_FEATURE>
<MOD_FEATURE mod="Dimethyl" >
<OCCURRENCE target="Lysine" prob="0.10" />
<OCCURRENCE target="Arginine" prob="0.02" />
</MOD_FEATURE>
<MOD_FEATURE mod="Trimethyl" >
<OCCURRENCE target="Lysine" prob="0.10" />
</MOD_FEATURE>
<MOD_FEATURE mod="GlyGly" >
<OCCURRENCE target="Lysine" prob="0.10" />
<OCCURRENCE target="Serine" prob="0.001" />
<OCCURRENCE target="Cysteine" prob="0.001" />
<OCCURRENCE target="Threonine" prob="0.001" />
</MOD_FEATURE>
<MOD_FEATURE mod="LeuArgGlyGly" >
<OCCURRENCE target="Lysine" prob="0.01" />
</MOD_FEATURE>
<MOD_FEATURE mod="Phospho(Ser,Thr)" >
<OCCURRENCE target="Serine" prob="0.1" />
<OCCURRENCE target="Threonine" prob="0.05" />
</MOD_FEATURE>
<MOD_FEATURE mod="Terminal Acetyl" >
<OCCURRENCE target="Serine" term_spec="PepNTerm" prob="0.01" />
<OCCURRENCE target="Threonine" term_spec="PepNTerm" prob="0.01" />
</MOD_FEATURE>
<MOD_FEATURE mod="Terminal Dimethyl" >
<OCCURRENCE target="Proline" term_spec="PepNTerm" prob="0.01" />
<OCCURRENCE target="Alanine" term_spec="PepNTerm" prob="0.001" />
</MOD_FEATURE>
<MOD_FEATURE mod="Terminal Methyl" >
<OCCURRENCE target="Proline" term_spec="PepNTerm" prob="0.01" />
</MOD_FEATURE>
<MOD_FEATURE mod="Biotin" >
<OCCURRENCE target="Lysine" prob="0.005" />
</MOD_FEATURE>
<MOD_FEATURE mod="Formyl" >
<OCCURRENCE target="Lysine" prob="0.005" />
</MOD_FEATURE>
<MOD_FEATURE mod="Phospho" >
<OCCURRENCE target="Arginine" prob="0.001" />
</MOD_FEATURE>
<MOD_FEATURE mod="Butyryl" >
<OCCURRENCE target="Lysine" prob="0.001" />
</MOD_FEATURE>
<MOD_FEATURE mod="Propionyl" >
<OCCURRENCE target="Lysine" prob="0.001" />
</MOD_FEATURE>
<!-- Deamidated is the PSI name for citrullation of Arginine - perhaps should be changed -->
<MOD_FEATURE mod="Deamidated" >
<OCCURRENCE target="Arginine" prob="0.01" />
</MOD_FEATURE>
</MOD_FEATURE_SET>
<MOD_FEATURE_SET xml:id="MOD_FEATURE_SET:53" name="Propionylation pre-digestion" >
<MOD_FEATURE mod="Propionyl" >
<OCCURRENCE target="Lysine" prob="0.49" />
<OCCURRENCE target="Serine" prob="0.02" />
<OCCURRENCE target="Threonine" prob="0.01" />
<OCCURRENCE target="Tyrosine" prob="0.005" />
</MOD_FEATURE>
<MOD_FEATURE mod="Protein Terminal Propionyl" >
<OCCURRENCE target="" term_spec="ProtNTerm" prob="0.49" />
</MOD_FEATURE>
<MOD_FEATURE mod="Terminal Propionyl" >
<OCCURRENCE target="" term_spec="PepNTerm" prob="0.01" />
</MOD_FEATURE>
</MOD_FEATURE_SET>
<MOD_FEATURE_SET xml:id="MOD_FEATURE_SET:54" name="Propionylation post-digestion" >
<MOD_FEATURE mod="Propionyl" >
<OCCURRENCE target="Lysine" prob="0.49" />
<OCCURRENCE target="Serine" prob="0.02" />
<OCCURRENCE target="Threonine" prob="0.01" />
<OCCURRENCE target="Tyrosine" prob="0.005" />
</MOD_FEATURE>
<MOD_FEATURE mod="Terminal Propionyl" >
<OCCURRENCE target="" term_spec="PepNTerm" prob="0.49" />
</MOD_FEATURE>
</MOD_FEATURE_SET>
<MOD_FEATURE_SET xml:id="MOD_FEATURE_SET:55" name="Deuteroacetylation pre-digestion" >
<MOD_FEATURE mod="Acetyl:2H(3)" >
<OCCURRENCE target="Lysine" prob="0.49" />
<OCCURRENCE target="Serine" prob="0.02" />
<OCCURRENCE target="Threonine" prob="0.01" />
<OCCURRENCE target="Tyrosine" prob="0.005" />
<OCCURRENCE target="Histidine" prob="0.005" />
</MOD_FEATURE>
<MOD_FEATURE mod="Protein Terminal Acetyl:2H(3)" >
<OCCURRENCE target="" term_spec="ProtNTerm" prob="0.49" />
</MOD_FEATURE>
<MOD_FEATURE mod="Terminal Acetyl:2H(3)" >
<OCCURRENCE target="" term_spec="PepNTerm" prob="0.01" />
</MOD_FEATURE>
</MOD_FEATURE_SET>
<MOD_FEATURE_SET xml:id="MOD_FEATURE_SET:56" name="Deuteroacetylation post-digestion" >
<MOD_FEATURE mod="Acetyl:2H(3)" >
<OCCURRENCE target="Lysine" prob="0.49" />
<OCCURRENCE target="Serine" prob="0.02" />
<OCCURRENCE target="Threonine" prob="0.01" />
<OCCURRENCE target="Tyrosine" prob="0.005" />
<OCCURRENCE target="Histidine" prob="0.005" />
</MOD_FEATURE>
<MOD_FEATURE mod="Terminal Acetyl:2H(3)" >
<OCCURRENCE target="" term_spec="PepNTerm" prob="0.49" />
</MOD_FEATURE>
</MOD_FEATURE_SET>
<MOD_FEATURE_SET xml:id="MOD_FEATURE_SET:57" name="Iodo and thyroxine mods enrichment set" >
<MOD_FEATURE mod="Iodo" >
<OCCURRENCE target="Tyrosine" prob="0.49" />
</MOD_FEATURE>
<MOD_FEATURE mod="Diiodo" >
<OCCURRENCE target="Tyrosine" prob="0.49" />
</MOD_FEATURE>
<MOD_FEATURE mod="Thyroxine" >
<OCCURRENCE target="Tyrosine" prob="0.05" />
</MOD_FEATURE>
<MOD_FEATURE mod="Triiodothyronine" >
<OCCURRENCE target="Tyrosine" prob="0.05" />
</MOD_FEATURE>
<MOD_FEATURE mod="Tyr-&gt;Dha" >
<OCCURRENCE target="Tyrosine" prob="0.05" />
</MOD_FEATURE>
</MOD_FEATURE_SET>
<!-- MSMS-BASED QUANT MODIFICATION SETS - USE SET NUMBERS IN RANGE 71-90 -->
<MOD_FEATURE_SET xml:id="MOD_FEATURE_SET:71" name="Std iTRAQ 4plex set" >
<MOD_FEATURE mod="iTRAQ4plex" >
<OCCURRENCE target="Lysine" prob="0.993" />
<OCCURRENCE target="Tyrosine" prob="0.036" />
<OCCURRENCE target="Histidine" prob="0.0053" />
<OCCURRENCE target="Serine" prob="0.011" />
<OCCURRENCE target="Threonine" prob="0.0027" />
</MOD_FEATURE>
<MOD_FEATURE mod="Terminal iTRAQ4plex" >
<OCCURRENCE target="" term_spec="PepNTerm" prob="0.932" />
</MOD_FEATURE>
</MOD_FEATURE_SET>
<MOD_FEATURE_SET xml:id="MOD_FEATURE_SET:72" name="Protein iTRAQ 4plex set" >
<MOD_FEATURE mod="iTRAQ4plex" >
<OCCURRENCE target="Lysine" prob="0.75" />
<OCCURRENCE target="Tyrosine" prob="0.036" />
<OCCURRENCE target="Histidine" prob="0.005" />
<OCCURRENCE target="Serine" prob="0.01" />
<OCCURRENCE target="Threonine" prob="0.002" />
</MOD_FEATURE>
<MOD_FEATURE mod="Terminal iTRAQ4plex" >
<OCCURRENCE target="" term_spec="PepNTerm" prob="0.001" />
</MOD_FEATURE>
<MOD_FEATURE mod="Protein Terminal iTRAQ4plex" >
<OCCURRENCE target="" term_spec="ProtNTerm" prob="0.49" />
</MOD_FEATURE>
</MOD_FEATURE_SET>
<MOD_FEATURE_SET xml:id="MOD_FEATURE_SET:73" name="iTRAQ 8plex set" >
<MOD_FEATURE mod="iTRAQ8plex" >
<OCCURRENCE target="Lysine" prob="0.993" />
<OCCURRENCE target="Tyrosine" prob="0.036" />
<OCCURRENCE target="Histidine" prob="0.0053" />
<OCCURRENCE target="Serine" prob="0.011" />
<OCCURRENCE target="Threonine" prob="0.0027" />
</MOD_FEATURE>
<MOD_FEATURE mod="Terminal iTRAQ8plex" >
<OCCURRENCE target="" term_spec="PepNTerm" prob="0.932" />
</MOD_FEATURE>
</MOD_FEATURE_SET>
<MOD_FEATURE_SET xml:id="MOD_FEATURE_SET:74" name="Protein iTRAQ 8plex set" >
<MOD_FEATURE mod="iTRAQ8plex" >
<OCCURRENCE target="Lysine" prob="0.75" />
<OCCURRENCE target="Tyrosine" prob="0.036" />
<OCCURRENCE target="Histidine" prob="0.005" />
<OCCURRENCE target="Serine" prob="0.01" />
<OCCURRENCE target="Threonine" prob="0.002" />
</MOD_FEATURE>
<MOD_FEATURE mod="Terminal iTRAQ8plex" >
<OCCURRENCE target="" term_spec="PepNTerm" prob="0.001" />
</MOD_FEATURE>
<MOD_FEATURE mod="Protein Terminal iTRAQ8plex" >
<OCCURRENCE target="" term_spec="ProtNTerm" prob="0.49" />
</MOD_FEATURE>
</MOD_FEATURE_SET>
<MOD_FEATURE_SET xml:id="MOD_FEATURE_SET:75" name="Peptide iTRAQ 4plex allowing for other mods on K and N-term by setting iTRAQ mods as variable" >
<MOD_FEATURE mod="iTRAQ4plex" >
<OCCURRENCE target="Lysine" prob="0.49" />
<OCCURRENCE target="Tyrosine" prob="0.036" />
<OCCURRENCE target="Histidine" prob="0.0053" />
<OCCURRENCE target="Serine" prob="0.011" />
<OCCURRENCE target="Threonine" prob="0.0027" />
</MOD_FEATURE>
<MOD_FEATURE mod="Terminal iTRAQ4plex" >
<OCCURRENCE target="" term_spec="PepNTerm" prob="0.49" />
</MOD_FEATURE>
</MOD_FEATURE_SET>
<MOD_FEATURE_SET xml:id="MOD_FEATURE_SET:76" name="Peptide iTRAQ 8plex allowing for other mods on K and N-term by setting iTRAQ mods as variable" >
<MOD_FEATURE mod="iTRAQ8plex" >
<OCCURRENCE target="Lysine" prob="0.49" />
<OCCURRENCE target="Tyrosine" prob="0.036" />
<OCCURRENCE target="Histidine" prob="0.0053" />
<OCCURRENCE target="Serine" prob="0.011" />
<OCCURRENCE target="Threonine" prob="0.0027" />
</MOD_FEATURE>
<MOD_FEATURE mod="Terminal iTRAQ8plex" >
<OCCURRENCE target="" term_spec="PepNTerm" prob="0.49" />
</MOD_FEATURE>
</MOD_FEATURE_SET>
<MOD_FEATURE_SET xml:id="MOD_FEATURE_SET:77" name="peptide labeled TMT cold set" >
<MOD_FEATURE mod="TMT" >
<OCCURRENCE target="Lysine" prob="0.993" />
<OCCURRENCE target="Tyrosine" prob="0.036" />
<OCCURRENCE target="Histidine" prob="0.0053" />
<OCCURRENCE target="Serine" prob="0.011" />
<OCCURRENCE target="Threonine" prob="0.0027" />
</MOD_FEATURE>
<MOD_FEATURE mod="Terminal TMT" >
<OCCURRENCE target="" term_spec="PepNTerm" prob="0.932" />
</MOD_FEATURE>
</MOD_FEATURE_SET>
<MOD_FEATURE_SET xml:id="MOD_FEATURE_SET:78" name="peptide labeled TMT2plex set" >
<MOD_FEATURE mod="TMT2plex" >
<OCCURRENCE target="Lysine" prob="0.993" />
<OCCURRENCE target="Tyrosine" prob="0.036" />
<OCCURRENCE target="Histidine" prob="0.0053" />
<OCCURRENCE target="Serine" prob="0.011" />
<OCCURRENCE target="Threonine" prob="0.0027" />
</MOD_FEATURE>
<MOD_FEATURE mod="Terminal TMT2plex" >
<OCCURRENCE target="" term_spec="PepNTerm" prob="0.932" />
</MOD_FEATURE>
</MOD_FEATURE_SET>
<MOD_FEATURE_SET xml:id="MOD_FEATURE_SET:79" name="peptide labeled TMT6plex set" >
<MOD_FEATURE mod="TMT6plex" >
<OCCURRENCE target="Lysine" prob="0.993" />
<OCCURRENCE target="Tyrosine" prob="0.036" />
<OCCURRENCE target="Histidine" prob="0.0053" />
<OCCURRENCE target="Serine" prob="0.011" />
<OCCURRENCE target="Threonine" prob="0.0027" />
</MOD_FEATURE>
<MOD_FEATURE mod="Terminal TMT6plex" >
<OCCURRENCE target="" term_spec="PepNTerm" prob="0.932" />
</MOD_FEATURE>
</MOD_FEATURE_SET>
<MOD_FEATURE_SET xml:id="MOD_FEATURE_SET:80" name="protein labeled TMT6plex set" >
<MOD_FEATURE mod="TMT6plex" >
<OCCURRENCE target="Lysine" prob="0.993" />
<OCCURRENCE target="Tyrosine" prob="0.036" />
<OCCURRENCE target="Histidine" prob="0.0053" />
<OCCURRENCE target="Serine" prob="0.011" />
<OCCURRENCE target="Threonine" prob="0.0027" />
</MOD_FEATURE>
<MOD_FEATURE mod="Terminal TMT6plex" >
<OCCURRENCE target="" term_spec="PepNTerm" prob="0.001" />
</MOD_FEATURE>
<MOD_FEATURE mod="Protein Terminal TMT6plex" >
<OCCURRENCE target="" term_spec="ProtNTerm" prob="0.49" />
</MOD_FEATURE>
</MOD_FEATURE_SET>
<!-- MS-BASED QUANT MODIFICATION SETS - USE SET NUMBERS IN RANGE 91-130 -->
<MOD_FEATURE_SET xml:id="MOD_FEATURE_SET:91" name="mTRAQ_light" >
<MOD_FEATURE mod="mTRAQ" no_mod_name="No mTRAQ" >
<OCCURRENCE target="Lysine" prob="0.993" />
<OCCURRENCE target="Tyrosine" prob="0.036" />
<OCCURRENCE target="Histidine" prob="0.005" />
<OCCURRENCE target="Serine" prob="0.011" />
<OCCURRENCE target="Threonine" prob="0.002" />
</MOD_FEATURE>
<MOD_FEATURE mod="Terminal mTRAQ" no_mod_name="No mTRAQ" >
<OCCURRENCE target="" term_spec="PepNTerm" prob="0.93" />
</MOD_FEATURE>
</MOD_FEATURE_SET>
<MOD_FEATURE_SET xml:id="MOD_FEATURE_SET:92" name="mTRAQ_heavy" >
<MOD_FEATURE mod="mTRAQ:13C(3)15N(1)" no_mod_name="No mTRAQ" >
<OCCURRENCE target="Lysine" prob="0.993" />
<OCCURRENCE target="Tyrosine" prob="0.036" />
<OCCURRENCE target="Histidine" prob="0.005" />
<OCCURRENCE target="Serine" prob="0.011" />
<OCCURRENCE target="Threonine" prob="0.002" />
</MOD_FEATURE>
<MOD_FEATURE mod="Terminal mTRAQ:13C(3)15N(1)" no_mod_name="No mTRAQ" >
<OCCURRENCE target="" term_spec="PepNTerm" prob="0.93" />
</MOD_FEATURE>
</MOD_FEATURE_SET>
<MOD_FEATURE_SET xml:id="MOD_FEATURE_SET:103" name="mTRAQ_grande" >
<MOD_FEATURE mod="mTRAQ:13C(6)15N(2)" no_mod_name="No mTRAQ" >
<OCCURRENCE target="Lysine" prob="0.993" />
<OCCURRENCE target="Tyrosine" prob="0.036" />
<OCCURRENCE target="Histidine" prob="0.005" />
<OCCURRENCE target="Serine" prob="0.011" />
<OCCURRENCE target="Threonine" prob="0.002" />
</MOD_FEATURE>
<MOD_FEATURE mod="Terminal mTRAQ:13C(6)15N(2)" no_mod_name="No mTRAQ" >
<OCCURRENCE target="" term_spec="PepNTerm" prob="0.93" />
</MOD_FEATURE>
</MOD_FEATURE_SET>
<MOD_FEATURE_SET xml:id="MOD_FEATURE_SET:113" name="mTRAQ_light permissive of other mod on Lys" >
<MOD_FEATURE mod="mTRAQ" no_mod_name="No mTRAQ" >
<OCCURRENCE target="Lysine" prob="0.49" />
<OCCURRENCE target="Tyrosine" prob="0.036" />
<OCCURRENCE target="Histidine" prob="0.005" />
<OCCURRENCE target="Serine" prob="0.011" />
<OCCURRENCE target="Threonine" prob="0.002" />
</MOD_FEATURE>
<MOD_FEATURE mod="Terminal mTRAQ" no_mod_name="No mTRAQ" >
<OCCURRENCE target="" term_spec="PepNTerm" prob="0.49" />
</MOD_FEATURE>
</MOD_FEATURE_SET>
<MOD_FEATURE_SET xml:id="MOD_FEATURE_SET:114" name="mTRAQ_heavy permissive of other mod on Lys" >
<MOD_FEATURE mod="mTRAQ:13C(3)15N(1)" no_mod_name="No mTRAQ" >
<OCCURRENCE target="Lysine" prob="0.49" />
<OCCURRENCE target="Tyrosine" prob="0.036" />
<OCCURRENCE target="Histidine" prob="0.005" />
<OCCURRENCE target="Serine" prob="0.011" />
<OCCURRENCE target="Threonine" prob="0.002" />
</MOD_FEATURE>
<MOD_FEATURE mod="Terminal mTRAQ:13C(3)15N(1)" no_mod_name="No mTRAQ" >
<OCCURRENCE target="" term_spec="PepNTerm" prob="0.49" />
</MOD_FEATURE>
</MOD_FEATURE_SET>
<MOD_FEATURE_SET xml:id="MOD_FEATURE_SET:115" name="mTRAQ_grande permissive of other mod on Lys" >
<MOD_FEATURE mod="mTRAQ:13C(6)15N(2)" no_mod_name="No mTRAQ" >
<OCCURRENCE target="Lysine" prob="0.49" />
<OCCURRENCE target="Tyrosine" prob="0.036" />
<OCCURRENCE target="Histidine" prob="0.005" />
<OCCURRENCE target="Serine" prob="0.011" />
<OCCURRENCE target="Threonine" prob="0.002" />
</MOD_FEATURE>
<MOD_FEATURE mod="Terminal mTRAQ:13C(6)15N(2)" no_mod_name="No mTRAQ" >
<OCCURRENCE target="" term_spec="PepNTerm" prob="0.49" />
</MOD_FEATURE>
</MOD_FEATURE_SET>
<MOD_FEATURE_SET xml:id="MOD_FEATURE_SET:118" name="Dimethyl Lys_light" >
<MOD_FEATURE mod="Dimethyl" no_mod_name="No Dimethyl" >
<OCCURRENCE target="Lysine" prob="0.993" />
</MOD_FEATURE>
<MOD_FEATURE mod="Terminal Dimethyl" no_mod_name="No Dimethyl" >
<OCCURRENCE target="" term_spec="PepNTerm" prob="0.93" />
</MOD_FEATURE>
</MOD_FEATURE_SET>
<MOD_FEATURE_SET xml:id="MOD_FEATURE_SET:135" name="Dimethyl +4 Lys_heavy" >
<MOD_FEATURE mod="Dimethyl:2H(4)" no_mod_name="No Dimethyl" >
<OCCURRENCE target="Lysine" prob="0.993" />
</MOD_FEATURE>
<MOD_FEATURE mod="Terminal Dimethyl:2H(4)" no_mod_name="No Dimethyl" >
<OCCURRENCE target="" term_spec="PepNTerm" prob="0.93" />
</MOD_FEATURE>
</MOD_FEATURE_SET>
<MOD_FEATURE_SET xml:id="MOD_FEATURE_SET:119" name="Dimethyl +6 Lys_heavy" >
<MOD_FEATURE mod="Dimethyl:2H(6)" no_mod_name="No Dimethyl" >
<OCCURRENCE target="Lysine" prob="0.993" />
</MOD_FEATURE>
<MOD_FEATURE mod="Terminal Dimethyl:2H(6)" no_mod_name="No Dimethyl" >
<OCCURRENCE target="" term_spec="PepNTerm" prob="0.93" />
</MOD_FEATURE>
</MOD_FEATURE_SET>
<MOD_FEATURE_SET xml:id="MOD_FEATURE_SET:136" name="Dimethyl +8 Lys_heavy" >
<MOD_FEATURE mod="Dimethyl:2H(6)13C(2)" no_mod_name="No Dimethyl" >
<OCCURRENCE target="Lysine" prob="0.993" />
</MOD_FEATURE>
<MOD_FEATURE mod="Terminal Dimethyl:2H(6)13C(2)" no_mod_name="No Dimethyl" >
<OCCURRENCE target="" term_spec="PepNTerm" prob="0.93" />
</MOD_FEATURE>
</MOD_FEATURE_SET>
<MOD_FEATURE_SET xml:id="MOD_FEATURE_SET:93" name="C13(0)-ICAT" >
<MOD_FEATURE mod="ICAT-C" mutually_exclude_mod="ICAT-C:13C(9)" no_mod_name="No ICAT" >
<OCCURRENCE target="Cysteine" prob="0.9" />
</MOD_FEATURE>
</MOD_FEATURE_SET>
<MOD_FEATURE_SET xml:id="MOD_FEATURE_SET:94" name="C13(9)-ICAT" >
<MOD_FEATURE mod="ICAT-C:13C(9)" mutually_exclude_mod="ICAT-C" no_mod_name="No ICAT" >
<OCCURRENCE target="Cysteine" prob="0.9" />
</MOD_FEATURE>
</MOD_FEATURE_SET>
<MOD_FEATURE_SET xml:id="MOD_FEATURE_SET:95" name="d0-ICAT" >
<MOD_FEATURE mod="ICAT-D" mutually_exclude_mod="ICAT-D:2H(8)" no_mod_name="No ICAT" >
<OCCURRENCE target="Cysteine" prob="0.9" />
</MOD_FEATURE>
</MOD_FEATURE_SET>
<MOD_FEATURE_SET xml:id="MOD_FEATURE_SET:96" name="d8-ICAT" >
<MOD_FEATURE mod="ICAT-D:2H(8)" mutually_exclude_mod="ICAT-D" no_mod_name="No ICAT" >
<OCCURRENCE target="Cysteine" prob="0.9" />
</MOD_FEATURE>
</MOD_FEATURE_SET>
<!-- SILAC mods - labeled mod sets -->
<MOD_FEATURE_SET xml:id="MOD_FEATURE_SET:116" name="SILAC Lys +4, Arg +6" >
<MOD_FEATURE mod="Label:13C(4)" >
<OCCURRENCE target="Lysine" prob="0.98" />
</MOD_FEATURE>
<MOD_FEATURE mod="Label:13C(6)" >
<OCCURRENCE target="Arginine" prob="0.98" />
</MOD_FEATURE>
</MOD_FEATURE_SET>
<MOD_FEATURE_SET xml:id="MOD_FEATURE_SET:133" name="SILAC Lys +4D, Arg +4" >
<MOD_FEATURE mod="Label:2H(4)" >
<OCCURRENCE target="Lysine" prob="0.98" />
</MOD_FEATURE>
<MOD_FEATURE mod="Label:15N(4)" >
<OCCURRENCE target="Arginine" prob="0.98" />
</MOD_FEATURE>
</MOD_FEATURE_SET>
<MOD_FEATURE_SET xml:id="MOD_FEATURE_SET:131" name="SILAC Lys +4D, Arg +6" >
<MOD_FEATURE mod="Label:2H(4)" >
<OCCURRENCE target="Lysine" prob="0.98" />
</MOD_FEATURE>
<MOD_FEATURE mod="Label:13C(6)" >
<OCCURRENCE target="Arginine" prob="0.98" />
</MOD_FEATURE>
</MOD_FEATURE_SET>
<MOD_FEATURE_SET xml:id="MOD_FEATURE_SET:98" name="SILAC Lys +6, Arg +6" >
<MOD_FEATURE mod="Label:13C(6)" >
<OCCURRENCE target="Lysine" prob="0.98" />
<OCCURRENCE target="Arginine" prob="0.98" />
</MOD_FEATURE>
</MOD_FEATURE_SET>
<MOD_FEATURE_SET xml:id="MOD_FEATURE_SET:117" name="SILAC Lys +4, Arg +10" >
<MOD_FEATURE mod="Label:13C(4)" >
<OCCURRENCE target="Lysine" prob="0.98" />
</MOD_FEATURE>
<MOD_FEATURE mod="Label:13C(6)15N(4)" >
<OCCURRENCE target="Arginine" prob="0.98" />
</MOD_FEATURE>
</MOD_FEATURE_SET>
<MOD_FEATURE_SET xml:id="MOD_FEATURE_SET:97" name="SILAC Lys +6, Arg +10" >
<MOD_FEATURE mod="Label:13C(6)" >
<OCCURRENCE target="Lysine" prob="0.98" />
</MOD_FEATURE>
<MOD_FEATURE mod="Label:13C(6)15N(4)" >
<OCCURRENCE target="Arginine" prob="0.98" />
</MOD_FEATURE>
<MOD_FEATURE mod="Label:13C(5)15N(1)" >
<OCCURRENCE target="Proline" prob="0.05" />
<OCCURRENCE target="Glutamic Acid" prob="0.05" />
</MOD_FEATURE>
</MOD_FEATURE_SET>
<MOD_FEATURE_SET xml:id="MOD_FEATURE_SET:112" name="SILAC Lys +8, Arg +10" >
<MOD_FEATURE mod="Label:13C(6)15N(2)" >
<OCCURRENCE target="Lysine" prob="0.98" />
</MOD_FEATURE>
<MOD_FEATURE mod="Label:13C(6)15N(4)" >
<OCCURRENCE target="Arginine" prob="0.98" />
</MOD_FEATURE>
</MOD_FEATURE_SET>
<MOD_FEATURE_SET xml:id="MOD_FEATURE_SET:152" name="SILAC Lys +8, Arg +10, Glu+6, Asp+5" >
<MOD_FEATURE mod="Label:13C(6)15N(2)" >
<OCCURRENCE target="Lysine" prob="0.98" />
</MOD_FEATURE>
<MOD_FEATURE mod="Label:13C(6)15N(4)" >
<OCCURRENCE target="Arginine" prob="0.98" />
</MOD_FEATURE>
<MOD_FEATURE mod="Label:13C(5)15N(1)" >
<OCCURRENCE target="Glutamic Acid" prob="0.98" />
</MOD_FEATURE>
<MOD_FEATURE mod="Label:13C(4)15N(1)" >
<OCCURRENCE target="Aspartic Acid" prob="0.98" />
</MOD_FEATURE>
</MOD_FEATURE_SET>
<MOD_FEATURE_SET xml:id="MOD_FEATURE_SET:99" name="SILAC Lys +6" >
<MOD_FEATURE mod="Label:13C(6)" >
<OCCURRENCE target="Lysine" prob="0.98" />
</MOD_FEATURE>
</MOD_FEATURE_SET>
<MOD_FEATURE_SET xml:id="MOD_FEATURE_SET:109" name="SILAC Lys +8" >
<MOD_FEATURE mod="Label:13C(6)15N(2)" >
<OCCURRENCE target="Lysine" prob="0.98" />
</MOD_FEATURE>
</MOD_FEATURE_SET>
<MOD_FEATURE_SET xml:id="MOD_FEATURE_SET:110" name="SILAC Arg +4" >
<MOD_FEATURE mod="Label:15N(4)" >
<OCCURRENCE target="Arginine" prob="0.98" />
</MOD_FEATURE>
</MOD_FEATURE_SET>
<MOD_FEATURE_SET xml:id="MOD_FEATURE_SET:149" name="SILAC Arg+5" >
<MOD_FEATURE mod="Label:2H(4)13C(1)" >
<OCCURRENCE target="Arginine" prob="0.98" />
</MOD_FEATURE>
</MOD_FEATURE_SET>
<MOD_FEATURE_SET xml:id="MOD_FEATURE_SET:101" name="SILAC Arg +6" >
<MOD_FEATURE mod="Label:13C(6)" >
<OCCURRENCE target="Arginine" prob="0.98" />
</MOD_FEATURE>
</MOD_FEATURE_SET>
<MOD_FEATURE_SET xml:id="MOD_FEATURE_SET:100" name="SILAC Arg +10" >
<MOD_FEATURE mod="Label:13C(6)15N(4)" >
<OCCURRENCE target="Arginine" prob="0.98" />
</MOD_FEATURE>
</MOD_FEATURE_SET>
<MOD_FEATURE_SET xml:id="MOD_FEATURE_SET:147" name="SILAC Leu +3" >
<MOD_FEATURE mod="Label:2H(3)" >
<OCCURRENCE target="Leucine" prob="0.98" />
</MOD_FEATURE>
</MOD_FEATURE_SET>
<MOD_FEATURE_SET xml:id="MOD_FEATURE_SET:102" name="SILAC Ile +6" >
<MOD_FEATURE mod="Label:13C(6)" >
<OCCURRENCE target="Isoleucine" prob="0.98" />
</MOD_FEATURE>
</MOD_FEATURE_SET>
<MOD_FEATURE_SET xml:id="MOD_FEATURE_SET:138" name="SILAC unlabeled, N-15 labeled" >
<MOD_FEATURE mod="Label:15N(1)" >
<OCCURRENCE target="Alanine" prob="0.98" />
<OCCURRENCE target="Aspartic Acid" prob="0.98" />
<OCCURRENCE target="Cysteine" prob="0.98" />
<OCCURRENCE target="Glutamic Acid" prob="0.98" />
<OCCURRENCE target="Glycine" prob="0.98" />
<OCCURRENCE target="Isoleucine" prob="0.98" />
<OCCURRENCE target="Leucine" prob="0.98" />
<OCCURRENCE target="Methionine" prob="0.98" />
<OCCURRENCE target="Phenylalanine" prob="0.98" />
<OCCURRENCE target="Proline" prob="0.98" />
<OCCURRENCE target="Serine" prob="0.98" />
<OCCURRENCE target="Threonine" prob="0.98" />
<OCCURRENCE target="Tyrosine" prob="0.98" />
<OCCURRENCE target="Valine" prob="0.98" />
</MOD_FEATURE>
<MOD_FEATURE mod="Label:15N(2)" >
<OCCURRENCE target="Asparagine" prob="0.98" />
<OCCURRENCE target="Glutamine" prob="0.98" />
<OCCURRENCE target="Lysine" prob="0.98" />
<OCCURRENCE target="Tryptophan" prob="0.98" />
</MOD_FEATURE>
<MOD_FEATURE mod="Label:15N(3)" >
<OCCURRENCE target="Histidine" prob="0.98" />
</MOD_FEATURE>
<MOD_FEATURE mod="Label:15N(4)" >
<OCCURRENCE target="Arginine" prob="0.98" />
</MOD_FEATURE>
</MOD_FEATURE_SET>
<MOD_FEATURE_SET xml:id="MOD_FEATURE_SET:139" name="TestCHB_1 plex1 - dummy mod set for unmodified state" >
<MOD_FEATURE mod="Label:15N(1)" >
<OCCURRENCE target="Lysine" prob="0.001" />
</MOD_FEATURE>
<MOD_FEATURE mod="Label:15N(2)" >
<OCCURRENCE target="Arginine" prob="0.001" />
</MOD_FEATURE>
<MOD_FEATURE mod="Label:15N(2)" >
<OCCURRENCE target="Lysine" prob="0.001" />
</MOD_FEATURE>
<MOD_FEATURE mod="Label:15N(4)" >
<OCCURRENCE target="Arginine" prob="0.001" />
</MOD_FEATURE>
<MOD_FEATURE mod="Label:13C(6)" >
<OCCURRENCE target="Lysine" prob="0.001" />
</MOD_FEATURE>
<MOD_FEATURE mod="Label:13C(6)" >
<OCCURRENCE target="Arginine" prob="0.001" />
</MOD_FEATURE>
<MOD_FEATURE mod="Label:13C(6)15N(2)" >
<OCCURRENCE target="Lysine" prob="0.001" />
</MOD_FEATURE>
<MOD_FEATURE mod="Label:13C(6)15N(4)" >
<OCCURRENCE target="Arginine" prob="0.001" />
</MOD_FEATURE>
</MOD_FEATURE_SET>
<MOD_FEATURE_SET xml:id="MOD_FEATURE_SET:140" name="TestCHB_1 plex2" >
<MOD_FEATURE mod="Label:15N(1)" >
<OCCURRENCE target="Lysine" prob="0.98" />
</MOD_FEATURE>
<MOD_FEATURE mod="Label:15N(2)" >
<OCCURRENCE target="Arginine" prob="0.98" />
</MOD_FEATURE>
</MOD_FEATURE_SET>
<MOD_FEATURE_SET xml:id="MOD_FEATURE_SET:141" name="TestCHB_1 plex3" >
<MOD_FEATURE mod="Label:15N(2)" >
<OCCURRENCE target="Lysine" prob="0.98" />
</MOD_FEATURE>
<MOD_FEATURE mod="Label:15N(4)" >
<OCCURRENCE target="Arginine" prob="0.98" />
</MOD_FEATURE>
</MOD_FEATURE_SET>
<MOD_FEATURE_SET xml:id="MOD_FEATURE_SET:142" name="TestCHB_1 plex4" >
<MOD_FEATURE mod="Label:13C(6)" >
<OCCURRENCE target="Lysine" prob="0.98" />
</MOD_FEATURE>
<MOD_FEATURE mod="Label:13C(6)" >
<OCCURRENCE target="Arginine" prob="0.98" />
</MOD_FEATURE>
</MOD_FEATURE_SET>
<MOD_FEATURE_SET xml:id="MOD_FEATURE_SET:143" name="TestCHB_1 plex5" >
<MOD_FEATURE mod="Label:13C(6)15N(2)" >
<OCCURRENCE target="Lysine" prob="0.98" />
</MOD_FEATURE>
<MOD_FEATURE mod="Label:13C(6)15N(4)" >
<OCCURRENCE target="Arginine" prob="0.98" />
</MOD_FEATURE>
</MOD_FEATURE_SET>
<MOD_FEATURE_SET xml:id="MOD_FEATURE_SET:144" name="RABA +0" >
<MOD_FEATURE mod="Propyl" >
<OCCURRENCE target="Lysine" prob="0.98" />
</MOD_FEATURE>
<MOD_FEATURE mod="Terminal Propyl" >
<OCCURRENCE target="" term_spec="PepNTerm" prob="0.9" />
</MOD_FEATURE>
</MOD_FEATURE_SET>
<MOD_FEATURE_SET xml:id="MOD_FEATURE_SET:145" name="RABA +6" >
<MOD_FEATURE mod="Propyl:2H(6)" >
<OCCURRENCE target="Lysine" prob="0.98" />
</MOD_FEATURE>
<MOD_FEATURE mod="Terminal Propyl:2H(6)" >
<OCCURRENCE target="" term_spec="PepNTerm" prob="0.9" />
</MOD_FEATURE>
</MOD_FEATURE_SET>
<!-- SILAC unmods - dummy mod sets to define the unlabeled states -->
<MOD_FEATURE_SET xml:id="MOD_FEATURE_SET:120" name="dummy light SILAC Lys +6, Arg +6" >
<MOD_FEATURE mod="Label:13C(6)" >
<OCCURRENCE target="Lysine" prob="0.001" />
<OCCURRENCE target="Arginine" prob="0.001" />
</MOD_FEATURE>
</MOD_FEATURE_SET>
<MOD_FEATURE_SET xml:id="MOD_FEATURE_SET:121" name="dummy light SILAC Lys +4, Arg +10" >
<MOD_FEATURE mod="Label:13C(4)" >
<OCCURRENCE target="Lysine" prob="0.001" />
</MOD_FEATURE>
<MOD_FEATURE mod="Label:13C(6)15N(4)" >
<OCCURRENCE target="Arginine" prob="0.001" />
</MOD_FEATURE>
</MOD_FEATURE_SET>
<MOD_FEATURE_SET xml:id="MOD_FEATURE_SET:122" name="dummy light SILAC Lys +6, Arg +10" >
<MOD_FEATURE mod="Label:13C(6)" >
<OCCURRENCE target="Lysine" prob="0.001" />
</MOD_FEATURE>
<MOD_FEATURE mod="Label:13C(6)15N(4)" >
<OCCURRENCE target="Arginine" prob="0.001" />
</MOD_FEATURE>
</MOD_FEATURE_SET>
<MOD_FEATURE_SET xml:id="MOD_FEATURE_SET:123" name="dummy light SILAC Lys +8, Arg +10" >
<MOD_FEATURE mod="Label:13C(6)15N(2)" >
<OCCURRENCE target="Lysine" prob="0.001" />
</MOD_FEATURE>
<MOD_FEATURE mod="Label:13C(6)15N(4)" >
<OCCURRENCE target="Arginine" prob="0.001" />
</MOD_FEATURE>
</MOD_FEATURE_SET>
<MOD_FEATURE_SET xml:id="MOD_FEATURE_SET:151" name="dummy light mods for SILAC Lys +8, Arg +10, Glu+6, Asp+5" >
<MOD_FEATURE mod="Label:13C(6)15N(2)" >
<OCCURRENCE target="Lysine" prob="0.001" />
</MOD_FEATURE>
<MOD_FEATURE mod="Label:13C(6)15N(4)" >
<OCCURRENCE target="Arginine" prob="0.001" />
</MOD_FEATURE>
<MOD_FEATURE mod="Label:13C(5)15N(1)" >
<OCCURRENCE target="Glutamic Acid" prob="0.001" />
</MOD_FEATURE>
<MOD_FEATURE mod="Label:13C(4)15N(1)" >
<OCCURRENCE target="Aspartic Acid" prob="0.001" />
</MOD_FEATURE>
</MOD_FEATURE_SET>
<MOD_FEATURE_SET xml:id="MOD_FEATURE_SET:124" name="dummy light triplex SILAC (Lys+4, Arg+6)(Lys+8, Arg+10)" >
<MOD_FEATURE mod="Label:13C(6)" >
<OCCURRENCE target="Arginine" prob="0.001" />
</MOD_FEATURE>
<MOD_FEATURE mod="Label:13C(4)" >
<OCCURRENCE target="Lysine" prob="0.001" />
</MOD_FEATURE>
<MOD_FEATURE mod="Label:13C(6)15N(2)" >
<OCCURRENCE target="Lysine" prob="0.001" />
</MOD_FEATURE>
<MOD_FEATURE mod="Label:13C(6)15N(4)" >
<OCCURRENCE target="Arginine" prob="0.001" />
</MOD_FEATURE>
</MOD_FEATURE_SET>
<MOD_FEATURE_SET xml:id="MOD_FEATURE_SET:134" name="dummy light triplex SILAC (Lys+4D, Arg+4)(Lys+6, Arg+10)" >
<MOD_FEATURE mod="Label:15N(4)" >
<OCCURRENCE target="Arginine" prob="0.001" />
</MOD_FEATURE>
<MOD_FEATURE mod="Label:2H(4)" >
<OCCURRENCE target="Lysine" prob="0.001" />
</MOD_FEATURE>
<MOD_FEATURE mod="Label:13C(6)15N(2)" >
<OCCURRENCE target="Lysine" prob="0.001" />
</MOD_FEATURE>
<MOD_FEATURE mod="Label:13C(6)15N(4)" >
<OCCURRENCE target="Arginine" prob="0.001" />
</MOD_FEATURE>
</MOD_FEATURE_SET>
<MOD_FEATURE_SET xml:id="MOD_FEATURE_SET:132" name="dummy light triplex SILAC (Lys+4D, Arg+6)(Lys+6, Arg+10)" >
<MOD_FEATURE mod="Label:13C(6)" >
<OCCURRENCE target="Arginine" prob="0.001" />
</MOD_FEATURE>
<MOD_FEATURE mod="Label:2H(4)" >
<OCCURRENCE target="Lysine" prob="0.001" />
</MOD_FEATURE>
<MOD_FEATURE mod="Label:13C(6)15N(2)" >
<OCCURRENCE target="Lysine" prob="0.001" />
</MOD_FEATURE>
<MOD_FEATURE mod="Label:13C(6)15N(4)" >
<OCCURRENCE target="Arginine" prob="0.001" />
</MOD_FEATURE>
</MOD_FEATURE_SET>
<MOD_FEATURE_SET xml:id="MOD_FEATURE_SET:148" name="dummy light triplex SILAC (Arg+5)(Arg+10)" >
<MOD_FEATURE mod="Label:2H(4)13C(1)" >
<OCCURRENCE target="Arginine" prob="0.001" />
</MOD_FEATURE>
<MOD_FEATURE mod="Label:13C(6)15N(4)" >
<OCCURRENCE target="Arginine" prob="0.001" />
</MOD_FEATURE>
</MOD_FEATURE_SET>
<MOD_FEATURE_SET xml:id="MOD_FEATURE_SET:125" name="dummy light SILAC Lys +6" >
<MOD_FEATURE mod="Label:13C(6)" >
<OCCURRENCE target="Lysine" prob="0.001" />
</MOD_FEATURE>
</MOD_FEATURE_SET>
<MOD_FEATURE_SET xml:id="MOD_FEATURE_SET:126" name="dummy light SILAC Lys +8" >
<MOD_FEATURE mod="Label:13C(6)15N(2)" >
<OCCURRENCE target="Lysine" prob="0.001" />
</MOD_FEATURE>
</MOD_FEATURE_SET>
<MOD_FEATURE_SET xml:id="MOD_FEATURE_SET:127" name="dummy light SILAC Arg +4" >
<MOD_FEATURE mod="Label:15N(4)" >
<OCCURRENCE target="Arginine" prob="0.001" />
</MOD_FEATURE>
</MOD_FEATURE_SET>
<MOD_FEATURE_SET xml:id="MOD_FEATURE_SET:128" name="dummy light SILAC Arg +6" >
<MOD_FEATURE mod="Label:13C(6)" >
<OCCURRENCE target="Arginine" prob="0.001" />
</MOD_FEATURE>
</MOD_FEATURE_SET>
<MOD_FEATURE_SET xml:id="MOD_FEATURE_SET:129" name="dummy light SILAC Arg +10" >
<MOD_FEATURE mod="Label:13C(6)15N(4)" >
<OCCURRENCE target="Arginine" prob="0.001" />
</MOD_FEATURE>
</MOD_FEATURE_SET>
<MOD_FEATURE_SET xml:id="MOD_FEATURE_SET:146" name="dummy light SILAC Leu +3" >
<MOD_FEATURE mod="Label:2H(3)" >
<OCCURRENCE target="Leucine" prob="0.001" />
</MOD_FEATURE>
</MOD_FEATURE_SET>
<MOD_FEATURE_SET xml:id="MOD_FEATURE_SET:130" name="dummy light SILAC Ile +6" >
<MOD_FEATURE mod="Label:13C(6)" >
<OCCURRENCE target="Isoleucine" prob="0.001" />
</MOD_FEATURE>
</MOD_FEATURE_SET>
<MOD_FEATURE_SET xml:id="MOD_FEATURE_SET:137" name="dummy light SILAC unlabeled, N-15 labeled" >
<MOD_FEATURE mod="Label:15N(1)" >
<OCCURRENCE target="Alanine" prob="0.001" />
<OCCURRENCE target="Aspartic Acid" prob="0.001" />
<OCCURRENCE target="Cysteine" prob="0.001" />
<OCCURRENCE target="Glutamic Acid" prob="0.001" />
<OCCURRENCE target="Glycine" prob="0.001" />
<OCCURRENCE target="Isoleucine" prob="0.001" />
<OCCURRENCE target="Leucine" prob="0.001" />
<OCCURRENCE target="Methionine" prob="0.001" />
<OCCURRENCE target="Phenylalanine" prob="0.001" />
<OCCURRENCE target="Proline" prob="0.001" />
<OCCURRENCE target="Serine" prob="0.001" />
<OCCURRENCE target="Threonine" prob="0.001" />
<OCCURRENCE target="Tyrosine" prob="0.001" />
<OCCURRENCE target="Valine" prob="0.001" />
</MOD_FEATURE>
<MOD_FEATURE mod="Label:15N(2)" >
<OCCURRENCE target="Asparagine" prob="0.001" />
<OCCURRENCE target="Glutamine" prob="0.001" />
<OCCURRENCE target="Lysine" prob="0.001" />
<OCCURRENCE target="Tryptophan" prob="0.001" />
</MOD_FEATURE>
<MOD_FEATURE mod="Label:15N(3)" >
<OCCURRENCE target="Histidine" prob="0.001" />
</MOD_FEATURE>
<MOD_FEATURE mod="Label:15N(4)" >
<OCCURRENCE target="Arginine" prob="0.001" />
</MOD_FEATURE>
</MOD_FEATURE_SET>
<!-- ______ ICPL QUANT _______________ -->
<MOD_FEATURE_SET xml:id="MOD_FEATURE_SET:104" name="ICPL_light peptide" >
<MOD_FEATURE mod="ICPL" no_mod_name="No ICPL" >
<OCCURRENCE target="Lysine" prob="0.9" />
<OCCURRENCE target="Tyrosine" prob="0.10" />
<OCCURRENCE target="Histidine" prob="0.005" />
<OCCURRENCE target="Serine" prob="0.01" />
<OCCURRENCE target="Threonine" prob="0.01" />
</MOD_FEATURE>
<MOD_FEATURE mod="Terminal ICPL" no_mod_name="No ICPL" >
<OCCURRENCE target="" term_spec="PepNTerm" prob="0.8" />
</MOD_FEATURE>
</MOD_FEATURE_SET>
<MOD_FEATURE_SET xml:id="MOD_FEATURE_SET:105" name="ICPL_heavy peptide" >
<MOD_FEATURE mod="ICPL:13C(6)" no_mod_name="No ICPL" >
<OCCURRENCE target="Lysine" prob="0.9" />
<OCCURRENCE target="Tyrosine" prob="0.10" />
<OCCURRENCE target="Histidine" prob="0.005" />
<OCCURRENCE target="Serine" prob="0.01" />
<OCCURRENCE target="Threonine" prob="0.01" />
</MOD_FEATURE>
<MOD_FEATURE mod="Terminal ICPL:13C(6)" no_mod_name="No ICPL" >
<OCCURRENCE target="" term_spec="PepNTerm" prob="0.8" />
</MOD_FEATURE>
</MOD_FEATURE_SET>
<MOD_FEATURE_SET xml:id="MOD_FEATURE_SET:106" name="ICPL_light protein" >
<MOD_FEATURE mod="ICPL" no_mod_name="No ICPL" >
<OCCURRENCE target="Lysine" prob="0.9" />
<OCCURRENCE target="Tyrosine" prob="0.10" />
<OCCURRENCE target="Histidine" prob="0.005" />
<OCCURRENCE target="Serine" prob="0.01" />
<OCCURRENCE target="Threonine" prob="0.01" />
</MOD_FEATURE>
<MOD_FEATURE mod="Protein Terminal ICPL" no_mod_name="No ICPL" >
<OCCURRENCE target="" term_spec="ProtNTerm" prob="0.8" />
</MOD_FEATURE>
</MOD_FEATURE_SET>
<MOD_FEATURE_SET xml:id="MOD_FEATURE_SET:107" name="ICPL_heavy protein" >
<MOD_FEATURE mod="ICPL:13C(6)" no_mod_name="No ICPL" >
<OCCURRENCE target="Lysine" prob="0.9" />
<OCCURRENCE target="Tyrosine" prob="0.10" />
<OCCURRENCE target="Histidine" prob="0.005" />
<OCCURRENCE target="Serine" prob="0.01" />
<OCCURRENCE target="Threonine" prob="0.01" />
</MOD_FEATURE>
<MOD_FEATURE mod="Protein Terminal ICPL:13C(6)" no_mod_name="No ICPL" >
<OCCURRENCE target="" term_spec="ProtNTerm" prob="0.8" />
</MOD_FEATURE>
</MOD_FEATURE_SET>
<!-- ______ OXYGEN QUANT SCHEMES _______________ -->
<MOD_FEATURE_SET xml:id="MOD_FEATURE_SET:150" name="dummy mod set for Proteolytic O-18 labeling" >
<MOD_FEATURE mod="Terminal Label:18O(2)" >
<OCCURRENCE target="" term_spec="PepCTerm" prob="0.001" />
</MOD_FEATURE>
<MOD_FEATURE mod="Terminal Label:18O(1)" >
<OCCURRENCE target="" term_spec="PepCTerm" prob="0.001" />
</MOD_FEATURE>
<MOD_FEATURE mod="Label:18O(1)" >
<OCCURRENCE target="Serine" prob="0.001" />
<OCCURRENCE target="Threonine" prob="0.001" />
<OCCURRENCE target="Tyrosine" prob="0.001" />
</MOD_FEATURE>
<MOD_FEATURE mod="Deamidated:18O(1)" >
<OCCURRENCE target="Asparagine" prob="0.001" />
<OCCURRENCE target="Glutamine" prob="0.001" />
</MOD_FEATURE>
</MOD_FEATURE_SET>
<MOD_FEATURE_SET xml:id="MOD_FEATURE_SET:111" name="Proteolytic O-18 labeling" >
<MOD_FEATURE mod="Terminal Label:18O(2)" >
<OCCURRENCE target="" term_spec="PepCTerm" prob="0.98" />
</MOD_FEATURE>
<MOD_FEATURE mod="Terminal Label:18O(1)" >
<OCCURRENCE target="" term_spec="PepCTerm" prob="0.30" />
</MOD_FEATURE>
<MOD_FEATURE mod="Label:18O(1)" >
<OCCURRENCE target="Serine" prob="0.03" />
<OCCURRENCE target="Threonine" prob="0.03" />
<OCCURRENCE target="Tyrosine" prob="0.01" />
</MOD_FEATURE>
<MOD_FEATURE mod="Deamidated:18O(1)" >
<OCCURRENCE target="Asparagine" prob="0.02" />
<OCCURRENCE target="Glutamine" prob="0.02" />
</MOD_FEATURE>
</MOD_FEATURE_SET>
<!-- DIGESTION-RELATED MODIFICATION SETS  - USE SET NUMBERS IN RANGE 161-170 -->
<MOD_FEATURE_SET xml:id="MOD_FEATURE_SET:161" name="CNBr digestion mods" >
<MOD_FEATURE mod="Met-&gt;Hsl" >
<OCCURRENCE target="Methionine" term_spec="PepCTerm" prob="0.4" />
</MOD_FEATURE>
<MOD_FEATURE mod="Met-&gt;Hse" >
<OCCURRENCE target="Methionine" term_spec="PepCTerm" prob="0.4" />
</MOD_FEATURE>
<MOD_FEATURE mod="Formyl" >
<OCCURRENCE target="Serine" prob="0.05" />
<OCCURRENCE target="Threonine" prob="0.05" />
</MOD_FEATURE>
</MOD_FEATURE_SET>
<!-- MISCELLANEOUS MODIFICATION SETS - USE SET NUMBERS IN RANGE 201 and above -->
<!-- ___________________________________ SUBSTITUTION SETS _________________________________________________________ -->
<SUBSTITUTION_SET xml:id="SUBSTITUTION_SET:1" name="Crudely based on BLOSUM62" >
<SUBSTITUTION_FEATURE residue="A" sub="R" probability="0.0015" />
<SUBSTITUTION_FEATURE residue="R" sub="A" probability="0.0015" />
<SUBSTITUTION_FEATURE residue="A" sub="N" probability="0.001" />
<SUBSTITUTION_FEATURE residue="N" sub="A" probability="0.001" />
<SUBSTITUTION_FEATURE residue="A" sub="D" probability="0.001" />
<SUBSTITUTION_FEATURE residue="D" sub="A" probability="0.001" />
<SUBSTITUTION_FEATURE residue="A" sub="C" probability="0.003" />
<SUBSTITUTION_FEATURE residue="C" sub="A" probability="0.003" />
<SUBSTITUTION_FEATURE residue="A" sub="Q" probability="0.0015" />
<SUBSTITUTION_FEATURE residue="Q" sub="A" probability="0.0015" />
<SUBSTITUTION_FEATURE residue="A" sub="E" probability="0.0015" />
<SUBSTITUTION_FEATURE residue="E" sub="A" probability="0.0015" />
<SUBSTITUTION_FEATURE residue="A" sub="G" probability="0.003" />
<SUBSTITUTION_FEATURE residue="G" sub="A" probability="0.003" />
<SUBSTITUTION_FEATURE residue="A" sub="H" probability="0.001" />
<SUBSTITUTION_FEATURE residue="H" sub="A" probability="0.001" />
<SUBSTITUTION_FEATURE residue="I" sub="A" probability="0.0015" />
<SUBSTITUTION_FEATURE residue="A" sub="L" probability="0.0015" />
<SUBSTITUTION_FEATURE residue="L" sub="A" probability="0.0015" />
<SUBSTITUTION_FEATURE residue="A" sub="K" probability="0.0015" />
<SUBSTITUTION_FEATURE residue="K" sub="A" probability="0.0015" />
<SUBSTITUTION_FEATURE residue="A" sub="M" probability="0.0015" />
<SUBSTITUTION_FEATURE residue="M" sub="A" probability="0.0015" />
<SUBSTITUTION_FEATURE residue="A" sub="F" probability="0.001" />
<SUBSTITUTION_FEATURE residue="F" sub="A" probability="0.001" />
<SUBSTITUTION_FEATURE residue="A" sub="P" probability="0.0015" />
<SUBSTITUTION_FEATURE residue="P" sub="A" probability="0.0015" />
<SUBSTITUTION_FEATURE residue="A" sub="S" probability="0.004" />
<SUBSTITUTION_FEATURE residue="S" sub="A" probability="0.004" />
<SUBSTITUTION_FEATURE residue="A" sub="T" probability="0.003" />
<SUBSTITUTION_FEATURE residue="T" sub="A" probability="0.003" />
<SUBSTITUTION_FEATURE residue="A" sub="W" probability="0.0008" />
<SUBSTITUTION_FEATURE residue="W" sub="A" probability="0.0008" />
<SUBSTITUTION_FEATURE residue="A" sub="Y" probability="0.001" />
<SUBSTITUTION_FEATURE residue="Y" sub="A" probability="0.001" />
<SUBSTITUTION_FEATURE residue="A" sub="V" probability="0.003" />
<SUBSTITUTION_FEATURE residue="V" sub="A" probability="0.003" />
<SUBSTITUTION_FEATURE residue="R" sub="N" probability="0.003" />
<SUBSTITUTION_FEATURE residue="N" sub="R" probability="0.003" />
<SUBSTITUTION_FEATURE residue="R" sub="D" probability="0.001" />
<SUBSTITUTION_FEATURE residue="D" sub="R" probability="0.001" />
<SUBSTITUTION_FEATURE residue="R" sub="C" probability="0.0008" />
<SUBSTITUTION_FEATURE residue="C" sub="R" probability="0.0008" />
<SUBSTITUTION_FEATURE residue="R" sub="Q" probability="0.004" />
<SUBSTITUTION_FEATURE residue="Q" sub="R" probability="0.004" />
<SUBSTITUTION_FEATURE residue="R" sub="E" probability="0.003" />
<SUBSTITUTION_FEATURE residue="E" sub="R" probability="0.003" />
<SUBSTITUTION_FEATURE residue="R" sub="G" probability="0.001" />
<SUBSTITUTION_FEATURE residue="G" sub="R" probability="0.001" />
<SUBSTITUTION_FEATURE residue="R" sub="H" probability="0.003" />
<SUBSTITUTION_FEATURE residue="H" sub="R" probability="0.003" />
<SUBSTITUTION_FEATURE residue="I" sub="R" probability="0.0008" />
<SUBSTITUTION_FEATURE residue="R" sub="L" probability="0.001" />
<SUBSTITUTION_FEATURE residue="L" sub="R" probability="0.001" />
<SUBSTITUTION_FEATURE residue="R" sub="K" probability="0.005" />
<SUBSTITUTION_FEATURE residue="K" sub="R" probability="0.005" />
<SUBSTITUTION_FEATURE residue="R" sub="M" probability="0.0015" />
<SUBSTITUTION_FEATURE residue="M" sub="R" probability="0.0015" />
<SUBSTITUTION_FEATURE residue="R" sub="F" probability="0.0008" />
<SUBSTITUTION_FEATURE residue="F" sub="R" probability="0.0008" />
<SUBSTITUTION_FEATURE residue="R" sub="P" probability="0.001" />
<SUBSTITUTION_FEATURE residue="P" sub="R" probability="0.001" />
<SUBSTITUTION_FEATURE residue="R" sub="S" probability="0.0015" />
<SUBSTITUTION_FEATURE residue="S" sub="R" probability="0.0015" />
<SUBSTITUTION_FEATURE residue="R" sub="T" probability="0.0015" />
<SUBSTITUTION_FEATURE residue="T" sub="R" probability="0.0015" />
<SUBSTITUTION_FEATURE residue="R" sub="W" probability="0.0008" />
<SUBSTITUTION_FEATURE residue="W" sub="R" probability="0.0008" />
<SUBSTITUTION_FEATURE residue="R" sub="Y" probability="0.001" />
<SUBSTITUTION_FEATURE residue="Y" sub="R" probability="0.001" />
<SUBSTITUTION_FEATURE residue="R" sub="V" probability="0.0008" />
<SUBSTITUTION_FEATURE residue="V" sub="R" probability="0.0008" />
<SUBSTITUTION_FEATURE residue="D" sub="N" probability="0.004" />
<SUBSTITUTION_FEATURE residue="N" sub="C" probability="0.0008" />
<SUBSTITUTION_FEATURE residue="C" sub="N" probability="0.0008" />
<SUBSTITUTION_FEATURE residue="N" sub="Q" probability="0.003" />
<SUBSTITUTION_FEATURE residue="Q" sub="N" probability="0.003" />
<SUBSTITUTION_FEATURE residue="N" sub="E" probability="0.003" />
<SUBSTITUTION_FEATURE residue="E" sub="N" probability="0.003" />
<SUBSTITUTION_FEATURE residue="N" sub="G" probability="0.003" />
<SUBSTITUTION_FEATURE residue="G" sub="N" probability="0.003" />
<SUBSTITUTION_FEATURE residue="N" sub="H" probability="0.004" />
<SUBSTITUTION_FEATURE residue="H" sub="N" probability="0.004" />
<SUBSTITUTION_FEATURE residue="I" sub="N" probability="0.0008" />
<SUBSTITUTION_FEATURE residue="N" sub="L" probability="0.0008" />
<SUBSTITUTION_FEATURE residue="L" sub="N" probability="0.0008" />
<SUBSTITUTION_FEATURE residue="N" sub="K" probability="0.003" />
<SUBSTITUTION_FEATURE residue="K" sub="N" probability="0.003" />
<SUBSTITUTION_FEATURE residue="N" sub="M" probability="0.001" />
<SUBSTITUTION_FEATURE residue="M" sub="N" probability="0.001" />
<SUBSTITUTION_FEATURE residue="N" sub="F" probability="0.0008" />
<SUBSTITUTION_FEATURE residue="F" sub="N" probability="0.0008" />
<SUBSTITUTION_FEATURE residue="N" sub="P" probability="0.001" />
<SUBSTITUTION_FEATURE residue="P" sub="N" probability="0.001" />
<SUBSTITUTION_FEATURE residue="N" sub="S" probability="0.004" />
<SUBSTITUTION_FEATURE residue="S" sub="N" probability="0.004" />
<SUBSTITUTION_FEATURE residue="N" sub="T" probability="0.003" />
<SUBSTITUTION_FEATURE residue="T" sub="N" probability="0.003" />
<SUBSTITUTION_FEATURE residue="N" sub="W" probability="0.0008" />
<SUBSTITUTION_FEATURE residue="W" sub="N" probability="0.0008" />
<SUBSTITUTION_FEATURE residue="N" sub="Y" probability="0.001" />
<SUBSTITUTION_FEATURE residue="Y" sub="N" probability="0.001" />
<SUBSTITUTION_FEATURE residue="N" sub="V" probability="0.0008" />
<SUBSTITUTION_FEATURE residue="V" sub="N" probability="0.0008" />
<SUBSTITUTION_FEATURE residue="D" sub="C" probability="0.0008" />
<SUBSTITUTION_FEATURE residue="C" sub="D" probability="0.0008" />
<SUBSTITUTION_FEATURE residue="D" sub="Q" probability="0.003" />
<SUBSTITUTION_FEATURE residue="Q" sub="D" probability="0.003" />
<SUBSTITUTION_FEATURE residue="D" sub="E" probability="0.005" />
<SUBSTITUTION_FEATURE residue="E" sub="D" probability="0.005" />
<SUBSTITUTION_FEATURE residue="D" sub="G" probability="0.0015" />
<SUBSTITUTION_FEATURE residue="G" sub="D" probability="0.0015" />
<SUBSTITUTION_FEATURE residue="D" sub="H" probability="0.0015" />
<SUBSTITUTION_FEATURE residue="H" sub="D" probability="0.0015" />
<SUBSTITUTION_FEATURE residue="I" sub="D" probability="0.0008" />
<SUBSTITUTION_FEATURE residue="D" sub="L" probability="0.0008" />
<SUBSTITUTION_FEATURE residue="L" sub="D" probability="0.0008" />
<SUBSTITUTION_FEATURE residue="D" sub="K" probability="0.0015" />
<SUBSTITUTION_FEATURE residue="K" sub="D" probability="0.0015" />
<SUBSTITUTION_FEATURE residue="D" sub="M" probability="0.0008" />
<SUBSTITUTION_FEATURE residue="M" sub="D" probability="0.0008" />
<SUBSTITUTION_FEATURE residue="D" sub="F" probability="0.0008" />
<SUBSTITUTION_FEATURE residue="F" sub="D" probability="0.0008" />
<SUBSTITUTION_FEATURE residue="D" sub="P" probability="0.0015" />
<SUBSTITUTION_FEATURE residue="P" sub="D" probability="0.0015" />
<SUBSTITUTION_FEATURE residue="D" sub="S" probability="0.003" />
<SUBSTITUTION_FEATURE residue="S" sub="D" probability="0.003" />
<SUBSTITUTION_FEATURE residue="D" sub="T" probability="0.0015" />
<SUBSTITUTION_FEATURE residue="T" sub="D" probability="0.0015" />
<SUBSTITUTION_FEATURE residue="D" sub="W" probability="0.0008" />
<SUBSTITUTION_FEATURE residue="W" sub="D" probability="0.0008" />
<SUBSTITUTION_FEATURE residue="D" sub="Y" probability="0.0008" />
<SUBSTITUTION_FEATURE residue="Y" sub="D" probability="0.0008" />
<SUBSTITUTION_FEATURE residue="D" sub="V" probability="0.0008" />
<SUBSTITUTION_FEATURE residue="V" sub="D" probability="0.0008" />
<SUBSTITUTION_FEATURE residue="C" sub="Q" probability="0.0008" />
<SUBSTITUTION_FEATURE residue="Q" sub="C" probability="0.0008" />
<SUBSTITUTION_FEATURE residue="C" sub="E" probability="0.0008" />
<SUBSTITUTION_FEATURE residue="E" sub="C" probability="0.0008" />
<SUBSTITUTION_FEATURE residue="C" sub="G" probability="0.0008" />
<SUBSTITUTION_FEATURE residue="G" sub="C" probability="0.0008" />
<SUBSTITUTION_FEATURE residue="C" sub="H" probability="0.0008" />
<SUBSTITUTION_FEATURE residue="H" sub="C" probability="0.0008" />
<SUBSTITUTION_FEATURE residue="I" sub="C" probability="0.0015" />
<SUBSTITUTION_FEATURE residue="C" sub="L" probability="0.0015" />
<SUBSTITUTION_FEATURE residue="L" sub="C" probability="0.0015" />
<SUBSTITUTION_FEATURE residue="C" sub="K" probability="0.0008" />
<SUBSTITUTION_FEATURE residue="K" sub="C" probability="0.0008" />
<SUBSTITUTION_FEATURE residue="C" sub="M" probability="0.0015" />
<SUBSTITUTION_FEATURE residue="M" sub="C" probability="0.0015" />
<SUBSTITUTION_FEATURE residue="C" sub="F" probability="0.001" />
<SUBSTITUTION_FEATURE residue="F" sub="C" probability="0.001" />
<SUBSTITUTION_FEATURE residue="C" sub="P" probability="0.0008" />
<SUBSTITUTION_FEATURE residue="P" sub="C" probability="0.0008" />
<SUBSTITUTION_FEATURE residue="C" sub="S" probability="0.0015" />
<SUBSTITUTION_FEATURE residue="S" sub="C" probability="0.0015" />
<SUBSTITUTION_FEATURE residue="C" sub="T" probability="0.0015" />
<SUBSTITUTION_FEATURE residue="T" sub="C" probability="0.0015" />
<SUBSTITUTION_FEATURE residue="C" sub="W" probability="0.001" />
<SUBSTITUTION_FEATURE residue="W" sub="C" probability="0.001" />
<SUBSTITUTION_FEATURE residue="C" sub="Y" probability="0.001" />
<SUBSTITUTION_FEATURE residue="Y" sub="C" probability="0.001" />
<SUBSTITUTION_FEATURE residue="C" sub="V" probability="0.0015" />
<SUBSTITUTION_FEATURE residue="V" sub="C" probability="0.0015" />
<SUBSTITUTION_FEATURE residue="E" sub="Q" probability="0.005" />
<SUBSTITUTION_FEATURE residue="Q" sub="G" probability="0.001" />
<SUBSTITUTION_FEATURE residue="G" sub="Q" probability="0.001" />
<SUBSTITUTION_FEATURE residue="Q" sub="H" probability="0.003" />
<SUBSTITUTION_FEATURE residue="H" sub="Q" probability="0.003" />
<SUBSTITUTION_FEATURE residue="I" sub="Q" probability="0.0008" />
<SUBSTITUTION_FEATURE residue="Q" sub="L" probability="0.001" />
<SUBSTITUTION_FEATURE residue="L" sub="Q" probability="0.001" />
<SUBSTITUTION_FEATURE residue="Q" sub="K" probability="0.004" />
<SUBSTITUTION_FEATURE residue="K" sub="Q" probability="0.004" />
<SUBSTITUTION_FEATURE residue="Q" sub="M" probability="0.003" />
<SUBSTITUTION_FEATURE residue="M" sub="Q" probability="0.003" />
<SUBSTITUTION_FEATURE residue="Q" sub="F" probability="0.0008" />
<SUBSTITUTION_FEATURE residue="F" sub="Q" probability="0.0008" />
<SUBSTITUTION_FEATURE residue="Q" sub="P" probability="0.0015" />
<SUBSTITUTION_FEATURE residue="P" sub="Q" probability="0.0015" />
<SUBSTITUTION_FEATURE residue="Q" sub="S" probability="0.003" />
<SUBSTITUTION_FEATURE residue="S" sub="Q" probability="0.003" />
<SUBSTITUTION_FEATURE residue="Q" sub="T" probability="0.0015" />
<SUBSTITUTION_FEATURE residue="T" sub="Q" probability="0.0015" />
<SUBSTITUTION_FEATURE residue="Q" sub="W" probability="0.001" />
<SUBSTITUTION_FEATURE residue="W" sub="Q" probability="0.001" />
<SUBSTITUTION_FEATURE residue="Q" sub="Y" probability="0.0015" />
<SUBSTITUTION_FEATURE residue="Y" sub="Q" probability="0.0015" />
<SUBSTITUTION_FEATURE residue="Q" sub="V" probability="0.001" />
<SUBSTITUTION_FEATURE residue="V" sub="Q" probability="0.001" />
<SUBSTITUTION_FEATURE residue="E" sub="G" probability="0.001" />
<SUBSTITUTION_FEATURE residue="G" sub="E" probability="0.001" />
<SUBSTITUTION_FEATURE residue="E" sub="H" probability="0.003" />
<SUBSTITUTION_FEATURE residue="H" sub="E" probability="0.003" />
<SUBSTITUTION_FEATURE residue="I" sub="E" probability="0.0008" />
<SUBSTITUTION_FEATURE residue="E" sub="L" probability="0.0008" />
<SUBSTITUTION_FEATURE residue="L" sub="E" probability="0.0008" />
<SUBSTITUTION_FEATURE residue="E" sub="K" probability="0.004" />
<SUBSTITUTION_FEATURE residue="K" sub="E" probability="0.004" />
<SUBSTITUTION_FEATURE residue="E" sub="M" probability="0.001" />
<SUBSTITUTION_FEATURE residue="M" sub="E" probability="0.001" />
<SUBSTITUTION_FEATURE residue="E" sub="F" probability="0.0008" />
<SUBSTITUTION_FEATURE residue="F" sub="E" probability="0.0008" />
<SUBSTITUTION_FEATURE residue="E" sub="P" probability="0.0015" />
<SUBSTITUTION_FEATURE residue="P" sub="E" probability="0.0015" />
<SUBSTITUTION_FEATURE residue="E" sub="S" probability="0.003" />
<SUBSTITUTION_FEATURE residue="S" sub="E" probability="0.003" />
<SUBSTITUTION_FEATURE residue="E" sub="T" probability="0.0015" />
<SUBSTITUTION_FEATURE residue="T" sub="E" probability="0.0015" />
<SUBSTITUTION_FEATURE residue="E" sub="W" probability="0.0008" />
<SUBSTITUTION_FEATURE residue="W" sub="E" probability="0.0008" />
<SUBSTITUTION_FEATURE residue="E" sub="Y" probability="0.001" />
<SUBSTITUTION_FEATURE residue="Y" sub="E" probability="0.001" />
<SUBSTITUTION_FEATURE residue="E" sub="V" probability="0.001" />
<SUBSTITUTION_FEATURE residue="V" sub="E" probability="0.001" />
<SUBSTITUTION_FEATURE residue="G" sub="H" probability="0.001" />
<SUBSTITUTION_FEATURE residue="H" sub="G" probability="0.001" />
<SUBSTITUTION_FEATURE residue="I" sub="G" probability="0.0008" />
<SUBSTITUTION_FEATURE residue="G" sub="L" probability="0.0008" />
<SUBSTITUTION_FEATURE residue="L" sub="G" probability="0.0008" />
<SUBSTITUTION_FEATURE residue="G" sub="K" probability="0.001" />
<SUBSTITUTION_FEATURE residue="K" sub="G" probability="0.001" />
<SUBSTITUTION_FEATURE residue="G" sub="M" probability="0.0008" />
<SUBSTITUTION_FEATURE residue="M" sub="G" probability="0.0008" />
<SUBSTITUTION_FEATURE residue="G" sub="F" probability="0.0008" />
<SUBSTITUTION_FEATURE residue="F" sub="G" probability="0.0008" />
<SUBSTITUTION_FEATURE residue="G" sub="P" probability="0.001" />
<SUBSTITUTION_FEATURE residue="P" sub="G" probability="0.001" />
<SUBSTITUTION_FEATURE residue="G" sub="S" probability="0.003" />
<SUBSTITUTION_FEATURE residue="S" sub="G" probability="0.003" />
<SUBSTITUTION_FEATURE residue="G" sub="T" probability="0.001" />
<SUBSTITUTION_FEATURE residue="T" sub="G" probability="0.001" />
<SUBSTITUTION_FEATURE residue="G" sub="W" probability="0.001" />
<SUBSTITUTION_FEATURE residue="W" sub="G" probability="0.001" />
<SUBSTITUTION_FEATURE residue="G" sub="Y" probability="0.0008" />
<SUBSTITUTION_FEATURE residue="Y" sub="G" probability="0.0008" />
<SUBSTITUTION_FEATURE residue="G" sub="V" probability="0.0008" />
<SUBSTITUTION_FEATURE residue="V" sub="G" probability="0.0008" />
<SUBSTITUTION_FEATURE residue="I" sub="H" probability="0.0008" />
<SUBSTITUTION_FEATURE residue="H" sub="L" probability="0.0008" />
<SUBSTITUTION_FEATURE residue="L" sub="H" probability="0.0008" />
<SUBSTITUTION_FEATURE residue="H" sub="K" probability="0.0015" />
<SUBSTITUTION_FEATURE residue="K" sub="H" probability="0.0015" />
<SUBSTITUTION_FEATURE residue="H" sub="M" probability="0.001" />
<SUBSTITUTION_FEATURE residue="M" sub="H" probability="0.001" />
<SUBSTITUTION_FEATURE residue="H" sub="F" probability="0.0015" />
<SUBSTITUTION_FEATURE residue="F" sub="H" probability="0.0015" />
<SUBSTITUTION_FEATURE residue="H" sub="P" probability="0.001" />
<SUBSTITUTION_FEATURE residue="P" sub="H" probability="0.001" />
<SUBSTITUTION_FEATURE residue="H" sub="S" probability="0.0015" />
<SUBSTITUTION_FEATURE residue="S" sub="H" probability="0.0015" />
<SUBSTITUTION_FEATURE residue="H" sub="T" probability="0.001" />
<SUBSTITUTION_FEATURE residue="T" sub="H" probability="0.001" />
<SUBSTITUTION_FEATURE residue="H" sub="W" probability="0.001" />
<SUBSTITUTION_FEATURE residue="W" sub="H" probability="0.001" />
<SUBSTITUTION_FEATURE residue="H" sub="Y" probability="0.005" />
<SUBSTITUTION_FEATURE residue="Y" sub="H" probability="0.005" />
<SUBSTITUTION_FEATURE residue="H" sub="V" probability="0.0008" />
<SUBSTITUTION_FEATURE residue="V" sub="H" probability="0.0008" />
<SUBSTITUTION_FEATURE residue="I" sub="K" probability="0.0008" />
<SUBSTITUTION_FEATURE residue="I" sub="M" probability="0.004" />
<SUBSTITUTION_FEATURE residue="I" sub="F" probability="0.003" />
<SUBSTITUTION_FEATURE residue="I" sub="P" probability="0.0008" />
<SUBSTITUTION_FEATURE residue="I" sub="S" probability="0.001" />
<SUBSTITUTION_FEATURE residue="I" sub="T" probability="0.0015" />
<SUBSTITUTION_FEATURE residue="I" sub="W" probability="0.0008" />
<SUBSTITUTION_FEATURE residue="I" sub="Y" probability="0.0015" />
<SUBSTITUTION_FEATURE residue="I" sub="V" probability="0.008" />
<SUBSTITUTION_FEATURE residue="L" sub="K" probability="0.001" />
<SUBSTITUTION_FEATURE residue="K" sub="L" probability="0.001" />
<SUBSTITUTION_FEATURE residue="L" sub="M" probability="0.005" />
<SUBSTITUTION_FEATURE residue="M" sub="L" probability="0.005" />
<SUBSTITUTION_FEATURE residue="L" sub="F" probability="0.003" />
<SUBSTITUTION_FEATURE residue="F" sub="L" probability="0.003" />
<SUBSTITUTION_FEATURE residue="L" sub="P" probability="0.0008" />
<SUBSTITUTION_FEATURE residue="P" sub="L" probability="0.0008" />
<SUBSTITUTION_FEATURE residue="L" sub="S" probability="0.001" />
<SUBSTITUTION_FEATURE residue="S" sub="L" probability="0.001" />
<SUBSTITUTION_FEATURE residue="L" sub="T" probability="0.0015" />
<SUBSTITUTION_FEATURE residue="T" sub="L" probability="0.0015" />
<SUBSTITUTION_FEATURE residue="L" sub="W" probability="0.001" />
<SUBSTITUTION_FEATURE residue="W" sub="L" probability="0.001" />
<SUBSTITUTION_FEATURE residue="L" sub="Y" probability="0.0015" />
<SUBSTITUTION_FEATURE residue="Y" sub="L" probability="0.0015" />
<SUBSTITUTION_FEATURE residue="L" sub="V" probability="0.004" />
<SUBSTITUTION_FEATURE residue="V" sub="L" probability="0.004" />
<SUBSTITUTION_FEATURE residue="K" sub="M" probability="0.0015" />
<SUBSTITUTION_FEATURE residue="M" sub="K" probability="0.0015" />
<SUBSTITUTION_FEATURE residue="K" sub="F" probability="0.0008" />
<SUBSTITUTION_FEATURE residue="F" sub="K" probability="0.0008" />
<SUBSTITUTION_FEATURE residue="K" sub="P" probability="0.0015" />
<SUBSTITUTION_FEATURE residue="P" sub="K" probability="0.0015" />
<SUBSTITUTION_FEATURE residue="K" sub="S" probability="0.003" />
<SUBSTITUTION_FEATURE residue="S" sub="K" probability="0.003" />
<SUBSTITUTION_FEATURE residue="K" sub="T" probability="0.0015" />
<SUBSTITUTION_FEATURE residue="T" sub="K" probability="0.0015" />
<SUBSTITUTION_FEATURE residue="K" sub="W" probability="0.0008" />
<SUBSTITUTION_FEATURE residue="W" sub="K" probability="0.0008" />
<SUBSTITUTION_FEATURE residue="K" sub="Y" probability="0.001" />
<SUBSTITUTION_FEATURE residue="Y" sub="K" probability="0.001" />
<SUBSTITUTION_FEATURE residue="K" sub="V" probability="0.001" />
<SUBSTITUTION_FEATURE residue="V" sub="K" probability="0.001" />
<SUBSTITUTION_FEATURE residue="M" sub="F" probability="0.003" />
<SUBSTITUTION_FEATURE residue="F" sub="M" probability="0.003" />
<SUBSTITUTION_FEATURE residue="M" sub="P" probability="0.001" />
<SUBSTITUTION_FEATURE residue="P" sub="M" probability="0.001" />
<SUBSTITUTION_FEATURE residue="M" sub="S" probability="0.0015" />
<SUBSTITUTION_FEATURE residue="S" sub="M" probability="0.0015" />
<SUBSTITUTION_FEATURE residue="M" sub="T" probability="0.0015" />
<SUBSTITUTION_FEATURE residue="T" sub="M" probability="0.0015" />
<SUBSTITUTION_FEATURE residue="M" sub="W" probability="0.0015" />
<SUBSTITUTION_FEATURE residue="W" sub="M" probability="0.0015" />
<SUBSTITUTION_FEATURE residue="M" sub="Y" probability="0.0015" />
<SUBSTITUTION_FEATURE residue="Y" sub="M" probability="0.0015" />
<SUBSTITUTION_FEATURE residue="M" sub="V" probability="0.004" />
<SUBSTITUTION_FEATURE residue="V" sub="M" probability="0.004" />
<SUBSTITUTION_FEATURE residue="F" sub="P" probability="0.0008" />
<SUBSTITUTION_FEATURE residue="P" sub="F" probability="0.0008" />
<SUBSTITUTION_FEATURE residue="F" sub="S" probability="0.001" />
<SUBSTITUTION_FEATURE residue="S" sub="F" probability="0.001" />
<SUBSTITUTION_FEATURE residue="F" sub="T" probability="0.001" />
<SUBSTITUTION_FEATURE residue="T" sub="F" probability="0.001" />
<SUBSTITUTION_FEATURE residue="F" sub="W" probability="0.004" />
<SUBSTITUTION_FEATURE residue="W" sub="F" probability="0.004" />
<SUBSTITUTION_FEATURE residue="F" sub="Y" probability="0.008" />
<SUBSTITUTION_FEATURE residue="Y" sub="F" probability="0.008" />
<SUBSTITUTION_FEATURE residue="F" sub="V" probability="0.0015" />
<SUBSTITUTION_FEATURE residue="V" sub="F" probability="0.0015" />
<SUBSTITUTION_FEATURE residue="P" sub="S" probability="0.0015" />
<SUBSTITUTION_FEATURE residue="S" sub="P" probability="0.0015" />
<SUBSTITUTION_FEATURE residue="P" sub="T" probability="0.0015" />
<SUBSTITUTION_FEATURE residue="T" sub="P" probability="0.0015" />
<SUBSTITUTION_FEATURE residue="P" sub="W" probability="0.0008" />
<SUBSTITUTION_FEATURE residue="W" sub="P" probability="0.0008" />
<SUBSTITUTION_FEATURE residue="P" sub="Y" probability="0.0008" />
<SUBSTITUTION_FEATURE residue="Y" sub="P" probability="0.0008" />
<SUBSTITUTION_FEATURE residue="P" sub="V" probability="0.001" />
<SUBSTITUTION_FEATURE residue="V" sub="P" probability="0.001" />
<SUBSTITUTION_FEATURE residue="S" sub="T" probability="0.004" />
<SUBSTITUTION_FEATURE residue="T" sub="S" probability="0.004" />
<SUBSTITUTION_FEATURE residue="S" sub="W" probability="0.0008" />
<SUBSTITUTION_FEATURE residue="W" sub="S" probability="0.0008" />
<SUBSTITUTION_FEATURE residue="S" sub="Y" probability="0.001" />
<SUBSTITUTION_FEATURE residue="Y" sub="S" probability="0.001" />
<SUBSTITUTION_FEATURE residue="S" sub="V" probability="0.001" />
<SUBSTITUTION_FEATURE residue="V" sub="S" probability="0.001" />
<SUBSTITUTION_FEATURE residue="T" sub="W" probability="0.001" />
<SUBSTITUTION_FEATURE residue="W" sub="T" probability="0.001" />
<SUBSTITUTION_FEATURE residue="T" sub="Y" probability="0.001" />
<SUBSTITUTION_FEATURE residue="Y" sub="T" probability="0.001" />
<SUBSTITUTION_FEATURE residue="T" sub="V" probability="0.003" />
<SUBSTITUTION_FEATURE residue="V" sub="T" probability="0.003" />
<SUBSTITUTION_FEATURE residue="W" sub="Y" probability="0.005" />
<SUBSTITUTION_FEATURE residue="Y" sub="W" probability="0.005" />
<SUBSTITUTION_FEATURE residue="W" sub="V" probability="0.0008" />
<SUBSTITUTION_FEATURE residue="V" sub="W" probability="0.0008" />
<SUBSTITUTION_FEATURE residue="Y" sub="V" probability="0.0015" />
<SUBSTITUTION_FEATURE residue="V" sub="Y" probability="0.0015" />
</SUBSTITUTION_SET>
<!-- ___________________________________ DIGESTION SETS _________________________________________________________ -->
<DIGEST_SET xml:id="DIGEST_SET:1" name="Average trypsin set" default_prob="0.00005" >
<DIGEST_AGENT agent="Trypsin" miscleavage_factor="0.75" />
<CLEAVAGE_RULE after="Arginine" prob="0.90" >
<EXCEPTION before="Proline" prob="0.15" />
<EXCEPTION before="Aspartic Acid" prob="0.70" />
<EXCEPTION before="Glutamic Acid" prob="0.85" />
</CLEAVAGE_RULE>
<CLEAVAGE_RULE after="Lysine" prob="0.80" >
<EXCEPTION before="Proline" prob="0.034" />
<EXCEPTION before="Lysine" prob="0.70" />
<EXCEPTION before="Aspartic Acid" prob="0.50" />
<EXCEPTION before="Glutamic Acid" prob="0.60" />
</CLEAVAGE_RULE>
<CLEAVAGE_RULE after="Tyrosine" prob="0.00001" >
<EXCEPTION before="Alanine" prob="0.033" />
<EXCEPTION before="Cysteine" prob="0.00003" />
<EXCEPTION before="Aspartic Acid" prob="0.001" />
<EXCEPTION before="Glutamic Acid" prob="0.001" />
<EXCEPTION before="Phenylalanine" prob="0.018" />
<EXCEPTION before="Glycine" prob="0.008" />
<EXCEPTION before="Histidine" prob="0.018" />
<EXCEPTION before="Isoleucine" prob="0.018" />
<EXCEPTION before="Lysine" prob="0.0008" />
<EXCEPTION before="Leucine" prob="0.008" />
<EXCEPTION before="Methionine" prob="0.019" />
<EXCEPTION before="Asparagine" prob="0.0004" />
<EXCEPTION before="Proline" prob="0.005" />
<EXCEPTION before="Glutamine" prob="0.0004" />
<EXCEPTION before="Arginine" prob="0.0006" />
<EXCEPTION before="Serine" prob="0.002" />
<EXCEPTION before="Threonine" prob="0.002" />
<EXCEPTION before="Valine" prob="0.001" />
<EXCEPTION before="Tryptophan" prob="0.00008" />
<EXCEPTION before="Tyrosine" prob="0.0003" />
</CLEAVAGE_RULE>
<CLEAVAGE_RULE after="Phenylalanine" prob="0.00001" >
<EXCEPTION before="Alanine" prob="0.014" />
<EXCEPTION before="Cysteine" prob="0.025" />
<EXCEPTION before="Aspartic Acid" prob="0.002" />
<EXCEPTION before="Glutamic Acid" prob="0.002" />
<EXCEPTION before="Phenylalanine" prob="0.004" />
<EXCEPTION before="Glycine" prob="0.004" />
<EXCEPTION before="Histidine" prob="0.003" />
<EXCEPTION before="Isoleucine" prob="0.006" />
<EXCEPTION before="Lysine" prob="0.002" />
<EXCEPTION before="Leucine" prob="0.01" />
<EXCEPTION before="Methionine" prob="0.02" />
<EXCEPTION before="Asparagine" prob="0.002" />
<EXCEPTION before="Proline" prob="0.003" />
<EXCEPTION before="Glutamine" prob="0.006" />
<EXCEPTION before="Arginine" prob="0.001" />
<EXCEPTION before="Serine" prob="0.028" />
<EXCEPTION before="Threonine" prob="0.012" />
<EXCEPTION before="Valine" prob="0.012" />
<EXCEPTION before="Tryptophan" prob="0.00002" />
<EXCEPTION before="Tyrosine" prob="0.003" />
</CLEAVAGE_RULE>
<CLEAVAGE_RULE after="Leucine" prob="0.00001" >
<EXCEPTION before="Alanine" prob="0.006" />
<EXCEPTION before="Cysteine" prob="0.002" />
<EXCEPTION before="Aspartic Acid" prob="0.002" />
<EXCEPTION before="Glutamic Acid" prob="0.0004" />
<EXCEPTION before="Phenylalanine" prob="0.008" />
<EXCEPTION before="Glycine" prob="0.004" />
<EXCEPTION before="Histidine" prob="0.007" />
<EXCEPTION before="Isoleucine" prob="0.004" />
<EXCEPTION before="Lysine" prob="0.0008" />
<EXCEPTION before="Leucine" prob="0.002" />
<EXCEPTION before="Methionine" prob="0.007" />
<EXCEPTION before="Asparagine" prob="0.004" />
<EXCEPTION before="Proline" prob="0.011" />
<EXCEPTION before="Glutamine" prob="0.002" />
<EXCEPTION before="Arginine" prob="0.003" />
<EXCEPTION before="Serine" prob="0.01" />
<EXCEPTION before="Threonine" prob="0.006" />
<EXCEPTION before="Valine" prob="0.004" />
<EXCEPTION before="Tryptophan" prob="0.0009" />
<EXCEPTION before="Tyrosine" prob="0.002" />
</CLEAVAGE_RULE>
<CLEAVAGE_RULE after="Methionine" prob="0.00001" >
<EXCEPTION before="Alanine" prob="0.041" />
<EXCEPTION before="Cysteine" prob="0.018" />
<EXCEPTION before="Aspartic Acid" prob="0.001" />
<EXCEPTION before="Glutamic Acid" prob="0.002" />
<EXCEPTION before="Phenylalanine" prob="0.007" />
<EXCEPTION before="Glycine" prob="0.004" />
<EXCEPTION before="Histidine" prob="0.002" />
<EXCEPTION before="Isoleucine" prob="0.012" />
<EXCEPTION before="Lysine" prob="0.001" />
<EXCEPTION before="Leucine" prob="0.0006" />
<EXCEPTION before="Methionine" prob="0.015" />
<EXCEPTION before="Asparagine" prob="0.003" />
<EXCEPTION before="Proline" prob="0.03" />
<EXCEPTION before="Glutamine" prob="0.0009" />
<EXCEPTION before="Arginine" prob="0.001" />
<EXCEPTION before="Serine" prob="0.122" />
<EXCEPTION before="Threonine" prob="0.034" />
<EXCEPTION before="Valine" prob="0.01" />
<EXCEPTION before="Tryptophan" prob="0.00002" />
<EXCEPTION before="Tyrosine" prob="0.00002" />
</CLEAVAGE_RULE>
<CLEAVAGE_RULE after="Histidine" prob="0.00001" >
<EXCEPTION before="Alanine" prob="0.034" />
<EXCEPTION before="Cysteine" prob="0.028" />
<EXCEPTION before="Aspartic Acid" prob="0.00002" />
<EXCEPTION before="Glutamic Acid" prob="0.0004" />
<EXCEPTION before="Phenylalanine" prob="0.001" />
<EXCEPTION before="Glycine" prob="0.002" />
<EXCEPTION before="Histidine" prob="0.004" />
<EXCEPTION before="Isoleucine" prob="0.013" />
<EXCEPTION before="Lysine" prob="0.005" />
<EXCEPTION before="Leucine" prob="0.009" />
<EXCEPTION before="Methionine" prob="0.006" />
<EXCEPTION before="Asparagine" prob="0.00005" />
<EXCEPTION before="Proline" prob="0.002" />
<EXCEPTION before="Glutamine" prob="0.001" />
<EXCEPTION before="Arginine" prob="0.0007" />
<EXCEPTION before="Serine" prob="0.011" />
<EXCEPTION before="Threonine" prob="0.011" />
<EXCEPTION before="Valine" prob="0.003" />
<EXCEPTION before="Tryptophan" prob="0.004" />
<EXCEPTION before="Tyrosine" prob="0.021" />
</CLEAVAGE_RULE>
<CLEAVAGE_RULE after="Asparagine" prob="0.00001" >
<EXCEPTION before="Alanine" prob="0.004" />
<EXCEPTION before="Cysteine" prob="0.02" />
<EXCEPTION before="Aspartic Acid" prob="0.00007" />
<EXCEPTION before="Glutamic Acid" prob="0.0003" />
<EXCEPTION before="Phenylalanine" prob="0.002" />
<EXCEPTION before="Glycine" prob="0.004" />
<EXCEPTION before="Histidine" prob="0.002" />
<EXCEPTION before="Isoleucine" prob="0.003" />
<EXCEPTION before="Lysine" prob="0.00003" />
<EXCEPTION before="Leucine" prob="0.002" />
<EXCEPTION before="Methionine" prob="0.014" />
<EXCEPTION before="Asparagine" prob="0.002" />
<EXCEPTION before="Proline" prob="0.002" />
<EXCEPTION before="Glutamine" prob="0.0004" />
<EXCEPTION before="Arginine" prob="0.00002" />
<EXCEPTION before="Serine" prob="0.016" />
<EXCEPTION before="Threonine" prob="0.011" />
<EXCEPTION before="Valine" prob="0.003" />
<EXCEPTION before="Tryptophan" prob="0.001" />
<EXCEPTION before="Tyrosine" prob="0.002" />
</CLEAVAGE_RULE>
<CLEAVAGE_RULE after="Proline" prob="0.00001" >
<EXCEPTION before="Alanine" prob="0.002" />
<EXCEPTION before="Cysteine" prob="0.003" />
<EXCEPTION before="Aspartic Acid" prob="0.004" />
<EXCEPTION before="Glutamic Acid" prob="0.001" />
<EXCEPTION before="Phenylalanine" prob="0.004" />
<EXCEPTION before="Glycine" prob="0.002" />
<EXCEPTION before="Histidine" prob="0.0004" />
<EXCEPTION before="Isoleucine" prob="0.00009" />
<EXCEPTION before="Lysine" prob="0.0008" />
<EXCEPTION before="Leucine" prob="0.0009" />
<EXCEPTION before="Methionine" prob="0.002" />
<EXCEPTION before="Asparagine" prob="0.0009" />
<EXCEPTION before="Proline" prob="0.001" />
<EXCEPTION before="Glutamine" prob="0.002" />
<EXCEPTION before="Arginine" prob="0.001" />
<EXCEPTION before="Serine" prob="0.002" />
<EXCEPTION before="Threonine" prob="0.002" />
<EXCEPTION before="Valine" prob="0.0007" />
<EXCEPTION before="Tryptophan" prob="0.0004" />
<EXCEPTION before="Tyrosine" prob="0.0003" />
</CLEAVAGE_RULE>
<CLEAVAGE_RULE after="Isoleucine" prob="0.00001" >
<EXCEPTION before="Alanine" prob="0.0007" />
<EXCEPTION before="Cysteine" prob="0.00002" />
<EXCEPTION before="Aspartic Acid" prob="0.0002" />
<EXCEPTION before="Glutamic Acid" prob="0.0009" />
<EXCEPTION before="Phenylalanine" prob="0.001" />
<EXCEPTION before="Glycine" prob="0.002" />
<EXCEPTION before="Histidine" prob="0.00009" />
<EXCEPTION before="Isoleucine" prob="0.003" />
<EXCEPTION before="Lysine" prob="0.001" />
<EXCEPTION before="Leucine" prob="0.001" />
<EXCEPTION before="Methionine" prob="0.0005" />
<EXCEPTION before="Asparagine" prob="0.0009" />
<EXCEPTION before="Proline" prob="0.009" />
<EXCEPTION before="Glutamine" prob="0.002" />
<EXCEPTION before="Arginine" prob="0.004" />
<EXCEPTION before="Serine" prob="0.0009" />
<EXCEPTION before="Threonine" prob="0.003" />
<EXCEPTION before="Valine" prob="0.002" />
<EXCEPTION before="Tryptophan" prob="0.013" />
<EXCEPTION before="Tyrosine" prob="0.0002" />
</CLEAVAGE_RULE>
<CLEAVAGE_RULE after="Alanine" prob="0.00001" >
<EXCEPTION before="Alanine" prob="0.004" />
<EXCEPTION before="Cysteine" prob="0.003" />
<EXCEPTION before="Aspartic Acid" prob="0.005" />
<EXCEPTION before="Glutamic Acid" prob="0.003" />
<EXCEPTION before="Phenylalanine" prob="0.001" />
<EXCEPTION before="Glycine" prob="0.002" />
<EXCEPTION before="Histidine" prob="0.0005" />
<EXCEPTION before="Isoleucine" prob="0.0008" />
<EXCEPTION before="Lysine" prob="0.001" />
<EXCEPTION before="Leucine" prob="0.001" />
<EXCEPTION before="Methionine" prob="0.002" />
<EXCEPTION before="Asparagine" prob="0.0003" />
<EXCEPTION before="Proline" prob="0.002" />
<EXCEPTION before="Glutamine" prob="0.0007" />
<EXCEPTION before="Arginine" prob="0.00006" />
<EXCEPTION before="Serine" prob="0.003" />
<EXCEPTION before="Threonine" prob="0.0007" />
<EXCEPTION before="Valine" prob="0.002" />
<EXCEPTION before="Tryptophan" prob="0.00002" />
<EXCEPTION before="Tyrosine" prob="0.00002" />
</CLEAVAGE_RULE>
<CLEAVAGE_RULE after="Valine" prob="0.00001" >
<EXCEPTION before="Alanine" prob="0.0004" />
<EXCEPTION before="Cysteine" prob="0.00002" />
<EXCEPTION before="Aspartic Acid" prob="0.0004" />
<EXCEPTION before="Glutamic Acid" prob="0.0001" />
<EXCEPTION before="Phenylalanine" prob="0.002" />
<EXCEPTION before="Glycine" prob="0.001" />
<EXCEPTION before="Histidine" prob="0.0001" />
<EXCEPTION before="Isoleucine" prob="0.0009" />
<EXCEPTION before="Lysine" prob="0.0002" />
<EXCEPTION before="Leucine" prob="0.0003" />
<EXCEPTION before="Methionine" prob="0.0005" />
<EXCEPTION before="Asparagine" prob="0.0004" />
<EXCEPTION before="Proline" prob="0.01" />
<EXCEPTION before="Glutamine" prob="0.00002" />
<EXCEPTION before="Arginine" prob="0.002" />
<EXCEPTION before="Serine" prob="0.0009" />
<EXCEPTION before="Threonine" prob="0.0003" />
<EXCEPTION before="Valine" prob="0.0004" />
<EXCEPTION before="Tryptophan" prob="0.00002" />
<EXCEPTION before="Tyrosine" prob="0.0002" />
</CLEAVAGE_RULE>
<CLEAVAGE_RULE after="Glutamine" prob="0.00001" >
<EXCEPTION before="Alanine" prob="0.003" />
<EXCEPTION before="Cysteine" prob="0.00003" />
<EXCEPTION before="Aspartic Acid" prob="0.002" />
<EXCEPTION before="Glutamic Acid" prob="0.0002" />
<EXCEPTION before="Phenylalanine" prob="0.0006" />
<EXCEPTION before="Glycine" prob="0.002" />
<EXCEPTION before="Histidine" prob="0.001" />
<EXCEPTION before="Isoleucine" prob="0.00002" />
<EXCEPTION before="Lysine" prob="0.0007" />
<EXCEPTION before="Leucine" prob="0.0009" />
<EXCEPTION before="Methionine" prob="0.00002" />
<EXCEPTION before="Asparagine" prob="0.0004" />
<EXCEPTION before="Proline" prob="0.0003" />
<EXCEPTION before="Glutamine" prob="0.0004" />
<EXCEPTION before="Arginine" prob="0.0002" />
<EXCEPTION before="Serine" prob="0.001" />
<EXCEPTION before="Threonine" prob="0.0003" />
<EXCEPTION before="Valine" prob="0.0003" />
<EXCEPTION before="Tryptophan" prob="0.00002" />
<EXCEPTION before="Tyrosine" prob="0.0007" />
</CLEAVAGE_RULE>
<CLEAVAGE_RULE after="Glycine" prob="0.00001" >
<EXCEPTION before="Alanine" prob="0.0005" />
<EXCEPTION before="Cysteine" prob="0.0006" />
<EXCEPTION before="Aspartic Acid" prob="0.0002" />
<EXCEPTION before="Glutamic Acid" prob="0.0006" />
<EXCEPTION before="Phenylalanine" prob="0.00006" />
<EXCEPTION before="Glycine" prob="0.0007" />
<EXCEPTION before="Histidine" prob="0.0002" />
<EXCEPTION before="Isoleucine" prob="0.0007" />
<EXCEPTION before="Lysine" prob="0.0002" />
<EXCEPTION before="Leucine" prob="0.0007" />
<EXCEPTION before="Methionine" prob="0.0006" />
<EXCEPTION before="Asparagine" prob="0.0005" />
<EXCEPTION before="Proline" prob="0.0001" />
<EXCEPTION before="Glutamine" prob="0.00002" />
<EXCEPTION before="Arginine" prob="0.0004" />
<EXCEPTION before="Serine" prob="0.0007" />
<EXCEPTION before="Threonine" prob="0.003" />
<EXCEPTION before="Valine" prob="0.0007" />
<EXCEPTION before="Tryptophan" prob="0.00002" />
<EXCEPTION before="Tyrosine" prob="0.0005" />
</CLEAVAGE_RULE>
<CLEAVAGE_RULE after="Threonine" prob="0.00001" >
<EXCEPTION before="Alanine" prob="0.0003" />
<EXCEPTION before="Cysteine" prob="0.00002" />
<EXCEPTION before="Aspartic Acid" prob="0.0002" />
<EXCEPTION before="Glutamic Acid" prob="0.002" />
<EXCEPTION before="Phenylalanine" prob="0.0002" />
<EXCEPTION before="Glycine" prob="0.001" />
<EXCEPTION before="Histidine" prob="0.00005" />
<EXCEPTION before="Isoleucine" prob="0.0004" />
<EXCEPTION before="Lysine" prob="0.0002" />
<EXCEPTION before="Leucine" prob="0.0007" />
<EXCEPTION before="Methionine" prob="0.0004" />
<EXCEPTION before="Asparagine" prob="0.00004" />
<EXCEPTION before="Proline" prob="0.001" />
<EXCEPTION before="Glutamine" prob="0.001" />
<EXCEPTION before="Arginine" prob="0.0007" />
<EXCEPTION before="Serine" prob="0.001" />
<EXCEPTION before="Threonine" prob="0.0007" />
<EXCEPTION before="Valine" prob="0.0006" />
<EXCEPTION before="Tryptophan" prob="0.00002" />
<EXCEPTION before="Tyrosine" prob="0.0004" />
</CLEAVAGE_RULE>
<CLEAVAGE_RULE after="Cysteine" prob="0.00001" >
<EXCEPTION before="Alanine" prob="0.0003" />
<EXCEPTION before="Cysteine" prob="0.00002" />
<EXCEPTION before="Aspartic Acid" prob="0.0008" />
<EXCEPTION before="Glutamic Acid" prob="0.00002" />
<EXCEPTION before="Phenylalanine" prob="0.002" />
<EXCEPTION before="Glycine" prob="0.00002" />
<EXCEPTION before="Histidine" prob="0.008" />
<EXCEPTION before="Isoleucine" prob="0.005" />
<EXCEPTION before="Lysine" prob="0.001" />
<EXCEPTION before="Leucine" prob="0.00002" />
<EXCEPTION before="Methionine" prob="0.00002" />
<EXCEPTION before="Asparagine" prob="0.002" />
<EXCEPTION before="Proline" prob="0.005" />
<EXCEPTION before="Glutamine" prob="0.00002" />
<EXCEPTION before="Arginine" prob="0.002" />
<EXCEPTION before="Serine" prob="0.0007" />
<EXCEPTION before="Threonine" prob="0.006" />
<EXCEPTION before="Valine" prob="0.0003" />
<EXCEPTION before="Tryptophan" prob="0.00005" />
<EXCEPTION before="Tyrosine" prob="0.00002" />
</CLEAVAGE_RULE>
<CLEAVAGE_RULE after="Glutamic Acid" prob="0.00001" >
<EXCEPTION before="Alanine" prob="0.0001" />
<EXCEPTION before="Cysteine" prob="0.00002" />
<EXCEPTION before="Aspartic Acid" prob="0.0004" />
<EXCEPTION before="Glutamic Acid" prob="0.0009" />
<EXCEPTION before="Phenylalanine" prob="0.0005" />
<EXCEPTION before="Glycine" prob="0.0003" />
<EXCEPTION before="Histidine" prob="0.00002" />
<EXCEPTION before="Isoleucine" prob="0.0002" />
<EXCEPTION before="Lysine" prob="0.0001" />
<EXCEPTION before="Leucine" prob="0.0005" />
<EXCEPTION before="Methionine" prob="0.00009" />
<EXCEPTION before="Asparagine" prob="0.00002" />
<EXCEPTION before="Proline" prob="0.002" />
<EXCEPTION before="Glutamine" prob="0.00002" />
<EXCEPTION before="Arginine" prob="0.0005" />
<EXCEPTION before="Serine" prob="0.001" />
<EXCEPTION before="Threonine" prob="0.0008" />
<EXCEPTION before="Valine" prob="0.0008" />
<EXCEPTION before="Tryptophan" prob="0.00002" />
<EXCEPTION before="Tyrosine" prob="0.0004" />
</CLEAVAGE_RULE>
<CLEAVAGE_RULE after="Tryptophan" prob="0.00001" >
<EXCEPTION before="Alanine" prob="0.015" />
<EXCEPTION before="Cysteine" prob="0.001" />
<EXCEPTION before="Aspartic Acid" prob="0.003" />
<EXCEPTION before="Glutamic Acid" prob="0.0009" />
<EXCEPTION before="Phenylalanine" prob="0.00002" />
<EXCEPTION before="Glycine" prob="0.004" />
<EXCEPTION before="Histidine" prob="0.00002" />
<EXCEPTION before="Isoleucine" prob="0.00002" />
<EXCEPTION before="Lysine" prob="0.00002" />
<EXCEPTION before="Leucine" prob="0.004" />
<EXCEPTION before="Methionine" prob="0.00003" />
<EXCEPTION before="Asparagine" prob="0.00002" />
<EXCEPTION before="Proline" prob="0.00002" />
<EXCEPTION before="Glutamine" prob="0.001" />
<EXCEPTION before="Arginine" prob="0.002" />
<EXCEPTION before="Serine" prob="0.003" />
<EXCEPTION before="Threonine" prob="0.00002" />
<EXCEPTION before="Valine" prob="0.00002" />
<EXCEPTION before="Tryptophan" prob="0.00002" />
<EXCEPTION before="Tyrosine" prob="0.00002" />
</CLEAVAGE_RULE>
<CLEAVAGE_RULE after="Serine" prob="0.00001" >
<EXCEPTION before="Alanine" prob="0.001" />
<EXCEPTION before="Cysteine" prob="0.0003" />
<EXCEPTION before="Aspartic Acid" prob="0.00002" />
<EXCEPTION before="Glutamic Acid" prob="0.0001" />
<EXCEPTION before="Phenylalanine" prob="0.0006" />
<EXCEPTION before="Glycine" prob="0.0004" />
<EXCEPTION before="Histidine" prob="0.00002" />
<EXCEPTION before="Isoleucine" prob="0.001" />
<EXCEPTION before="Lysine" prob="0.0001" />
<EXCEPTION before="Leucine" prob="0.0001" />
<EXCEPTION before="Methionine" prob="0.0003" />
<EXCEPTION before="Asparagine" prob="0.00002" />
<EXCEPTION before="Proline" prob="0.001" />
<EXCEPTION before="Glutamine" prob="0.0001" />
<EXCEPTION before="Arginine" prob="0.00002" />
<EXCEPTION before="Serine" prob="0.0003" />
<EXCEPTION before="Threonine" prob="0.00002" />
<EXCEPTION before="Valine" prob="0.0003" />
<EXCEPTION before="Tryptophan" prob="0.00002" />
<EXCEPTION before="Tyrosine" prob="0.0008" />
</CLEAVAGE_RULE>
<CLEAVAGE_RULE after="Aspartic Acid" prob="0.00001" >
<EXCEPTION before="Alanine" prob="0.0006" />
<EXCEPTION before="Cysteine" prob="0.00002" />
<EXCEPTION before="Aspartic Acid" prob="0.0003" />
<EXCEPTION before="Glutamic Acid" prob="0.0001" />
<EXCEPTION before="Phenylalanine" prob="0.0003" />
<EXCEPTION before="Glycine" prob="0.00006" />
<EXCEPTION before="Histidine" prob="0.00002" />
<EXCEPTION before="Isoleucine" prob="0.0008" />
<EXCEPTION before="Lysine" prob="0.00002" />
<EXCEPTION before="Leucine" prob="0.0002" />
<EXCEPTION before="Methionine" prob="0.00002" />
<EXCEPTION before="Asparagine" prob="0.00002" />
<EXCEPTION before="Proline" prob="0.008" />
<EXCEPTION before="Glutamine" prob="0.00002" />
<EXCEPTION before="Arginine" prob="0.001" />
<EXCEPTION before="Serine" prob="0.00002" />
<EXCEPTION before="Threonine" prob="0.0003" />
<EXCEPTION before="Valine" prob="0.0004" />
<EXCEPTION before="Tryptophan" prob="0.00002" />
<EXCEPTION before="Tyrosine" prob="0.0001" />
</CLEAVAGE_RULE>
</DIGEST_SET>
<DIGEST_SET xml:id="DIGEST_SET:2" name="Average chymotrypsin set" default_prob="0.001" >
<DIGEST_AGENT agent="Chymotrypsin" miscleavage_factor="0.75" />
<CLEAVAGE_RULE after="Leucine" prob="0.55" >
<EXCEPTION before="Proline" prob="0.03" />
</CLEAVAGE_RULE>
<CLEAVAGE_RULE after="Isoleucine" prob="0.35" >
<EXCEPTION before="Proline" prob="0.03" />
</CLEAVAGE_RULE>
<CLEAVAGE_RULE after="Phenylalanine" prob="0.85" >
<EXCEPTION before="Proline" prob="0.03" />
</CLEAVAGE_RULE>
<CLEAVAGE_RULE after="Tryptophan" prob="0.90" >
<EXCEPTION before="Proline" prob="0.03" />
</CLEAVAGE_RULE>
<CLEAVAGE_RULE after="Tyrosine" prob="0.95" >
<EXCEPTION before="Proline" prob="0.03" />
</CLEAVAGE_RULE>
<CLEAVAGE_RULE after="Proline" prob="0.01" >
<EXCEPTION before="Proline" prob="0.03" />
</CLEAVAGE_RULE>
</DIGEST_SET>
<DIGEST_SET xml:id="DIGEST_SET:3" name="None" default_prob="0.01" />
<DIGEST_SET xml:id="DIGEST_SET:4" name="Glu C set" default_prob="0.001" >
<DIGEST_AGENT agent="Glu C(V8 Protease)" miscleavage_factor="0.75" />
<CLEAVAGE_RULE after="AsnOrAsp" prob="0.50" >
<EXCEPTION before="Proline" prob="0.03" />
</CLEAVAGE_RULE>
<CLEAVAGE_RULE after="Aspartic Acid" prob="0.80" >
<EXCEPTION before="Proline" prob="0.03" />
</CLEAVAGE_RULE>
<CLEAVAGE_RULE after="Glutamic Acid" prob="0.90" >
<EXCEPTION before="Proline" prob="0.03" />
</CLEAVAGE_RULE>
<CLEAVAGE_RULE after="Proline" prob="0.01" >
<EXCEPTION before="Proline" prob="0.03" />
</CLEAVAGE_RULE>
</DIGEST_SET>
<DIGEST_SET xml:id="DIGEST_SET:5" name="CNBr set" modifications="MOD_FEATURE_SET:161" default_prob="0.001" >
<DIGEST_AGENT agent="CNBr" miscleavage_factor="0.75" />
<CLEAVAGE_RULE after="Methionine" prob="0.80" >
<EXCEPTION before="Proline" prob="0.03" />
</CLEAVAGE_RULE>
</DIGEST_SET>
<DIGEST_SET xml:id="DIGEST_SET:6" name="Lys C set" default_prob="0.001" >
<DIGEST_AGENT agent="Lys C" miscleavage_factor="0.75" />
<CLEAVAGE_RULE after="Lysine" prob="0.80" >
<EXCEPTION before="Proline" prob="0.03" />
</CLEAVAGE_RULE>
</DIGEST_SET>
<DIGEST_SET xml:id="DIGEST_SET:7" name="Acid Cleavage set" default_prob="0.001" >
<DIGEST_AGENT agent="Acid Cleavage" miscleavage_factor="0.75" />
<CLEAVAGE_RULE after="Aspartic Acid" prob="0.80" >
<EXCEPTION before="Proline" prob="0.03" />
</CLEAVAGE_RULE>
<CLEAVAGE_RULE after="AsnOrAsp" prob="0.50" >
<EXCEPTION before="Proline" prob="0.03" />
</CLEAVAGE_RULE>
<CLEAVAGE_RULE after="Proline" prob="0.80" />
</DIGEST_SET>
<DIGEST_SET xml:id="DIGEST_SET:8" name="Arg C set" default_prob="0.001" >
<DIGEST_AGENT agent="Arg C" miscleavage_factor="0.75" />
<CLEAVAGE_RULE after="Arginine" prob="0.80" >
<EXCEPTION before="Proline" prob="0.03" />
</CLEAVAGE_RULE>
</DIGEST_SET>
<DIGEST_SET xml:id="DIGEST_SET:9" name="Asp N set" default_prob="0.001" >
<DIGEST_AGENT agent="Asp N" miscleavage_factor="0.75" />
<CLEAVAGE_RULE after="Aspartic Acid" prob="0.001" >
<EXCEPTION before="Aspartic Acid" prob="0.9" />
<EXCEPTION before="AsnOrAsp" prob="0.5" />
</CLEAVAGE_RULE>
<CLEAVAGE_RULE after="Alanine" prob="0.001" >
<EXCEPTION before="Aspartic Acid" prob="0.9" />
<EXCEPTION before="AsnOrAsp" prob="0.5" />
</CLEAVAGE_RULE>
<CLEAVAGE_RULE after="Arginine" prob="0.001" >
<EXCEPTION before="Aspartic Acid" prob="0.9" />
<EXCEPTION before="AsnOrAsp" prob="0.5" />
</CLEAVAGE_RULE>
<CLEAVAGE_RULE after="Asparagine" prob="0.001" >
<EXCEPTION before="Aspartic Acid" prob="0.9" />
<EXCEPTION before="AsnOrAsp" prob="0.5" />
</CLEAVAGE_RULE>
<CLEAVAGE_RULE after="Cysteine" prob="0.001" >
<EXCEPTION before="Aspartic Acid" prob="0.9" />
<EXCEPTION before="AsnOrAsp" prob="0.5" />
</CLEAVAGE_RULE>
<CLEAVAGE_RULE after="Glutamic Acid" prob="0.001" >
<EXCEPTION before="Aspartic Acid" prob="0.9" />
<EXCEPTION before="AsnOrAsp" prob="0.5" />
</CLEAVAGE_RULE>
<CLEAVAGE_RULE after="Glutamine" prob="0.001" >
<EXCEPTION before="Aspartic Acid" prob="0.9" />
<EXCEPTION before="AsnOrAsp" prob="0.5" />
</CLEAVAGE_RULE>
<CLEAVAGE_RULE after="Glycine" prob="0.001" >
<EXCEPTION before="Aspartic Acid" prob="0.9" />
<EXCEPTION before="AsnOrAsp" prob="0.5" />
</CLEAVAGE_RULE>
<CLEAVAGE_RULE after="Histidine" prob="0.001" >
<EXCEPTION before="Aspartic Acid" prob="0.9" />
<EXCEPTION before="AsnOrAsp" prob="0.5" />
</CLEAVAGE_RULE>
<CLEAVAGE_RULE after="Isoleucine" prob="0.001" >
<EXCEPTION before="Aspartic Acid" prob="0.9" />
<EXCEPTION before="AsnOrAsp" prob="0.5" />
</CLEAVAGE_RULE>
<CLEAVAGE_RULE after="Leucine" prob="0.001" >
<EXCEPTION before="Aspartic Acid" prob="0.9" />
<EXCEPTION before="AsnOrAsp" prob="0.5" />
</CLEAVAGE_RULE>
<CLEAVAGE_RULE after="Lysine" prob="0.001" >
<EXCEPTION before="Aspartic Acid" prob="0.9" />
<EXCEPTION before="AsnOrAsp" prob="0.5" />
</CLEAVAGE_RULE>
<CLEAVAGE_RULE after="Methionine" prob="0.001" >
<EXCEPTION before="Aspartic Acid" prob="0.9" />
<EXCEPTION before="AsnOrAsp" prob="0.5" />
</CLEAVAGE_RULE>
<CLEAVAGE_RULE after="Phenylalanine" prob="0.001" >
<EXCEPTION before="Aspartic Acid" prob="0.9" />
<EXCEPTION before="AsnOrAsp" prob="0.5" />
</CLEAVAGE_RULE>
<CLEAVAGE_RULE after="Proline" prob="0.001" >
<EXCEPTION before="Aspartic Acid" prob="0.9" />
<EXCEPTION before="AsnOrAsp" prob="0.5" />
</CLEAVAGE_RULE>
<CLEAVAGE_RULE after="Serine" prob="0.001" >
<EXCEPTION before="Aspartic Acid" prob="0.9" />
<EXCEPTION before="AsnOrAsp" prob="0.5" />
</CLEAVAGE_RULE>
<CLEAVAGE_RULE after="Threonine" prob="0.001" >
<EXCEPTION before="Aspartic Acid" prob="0.9" />
<EXCEPTION before="AsnOrAsp" prob="0.5" />
</CLEAVAGE_RULE>
<CLEAVAGE_RULE after="Tryptophan" prob="0.001" >
<EXCEPTION before="Aspartic Acid" prob="0.9" />
<EXCEPTION before="AsnOrAsp" prob="0.5" />
</CLEAVAGE_RULE>
<CLEAVAGE_RULE after="Tyrosine" prob="0.001" >
<EXCEPTION before="Aspartic Acid" prob="0.9" />
<EXCEPTION before="AsnOrAsp" prob="0.5" />
</CLEAVAGE_RULE>
<CLEAVAGE_RULE after="Valine" prob="0.001" >
<EXCEPTION before="Aspartic Acid" prob="0.9" />
<EXCEPTION before="AsnOrAsp" prob="0.5" />
</CLEAVAGE_RULE>
<CLEAVAGE_RULE after="AsnOrAsp" prob="0.001" >
<EXCEPTION before="Aspartic Acid" prob="0.9" />
<EXCEPTION before="AsnOrAsp" prob="0.5" />
</CLEAVAGE_RULE>
<CLEAVAGE_RULE after="GlnOrGlu" prob="0.001" >
<EXCEPTION before="Aspartic Acid" prob="0.9" />
<EXCEPTION before="AsnOrAsp" prob="0.5" />
</CLEAVAGE_RULE>
</DIGEST_SET>
<DIGEST_SET xml:id="DIGEST_SET:10" name="Trypsin and Chymotrypsin serial" default_prob="0.0001" >
<DIGEST_AGENT agent="Trypsin + Chymotrypsin" miscleavage_factor="0.75" />
<CLEAVAGE_RULE after="Arginine" prob="0.90" >
<EXCEPTION before="Proline" prob="0.05" />
<EXCEPTION before="Aspartic Acid" prob="0.70" />
<EXCEPTION before="Glutamic Acid" prob="0.85" />
</CLEAVAGE_RULE>
<CLEAVAGE_RULE after="Lysine" prob="0.80" >
<EXCEPTION before="Proline" prob="0.05" />
<EXCEPTION before="Lysine" prob="0.70" />
<EXCEPTION before="Aspartic Acid" prob="0.50" />
<EXCEPTION before="Glutamic Acid" prob="0.60" />
</CLEAVAGE_RULE>
<CLEAVAGE_RULE after="Cysteine" prob="0.0001" >
<EXCEPTION before="Proline" prob="0.03" />
</CLEAVAGE_RULE>
<CLEAVAGE_RULE after="Glutamic Acid" prob="0.0001" >
<EXCEPTION before="Proline" prob="0.03" />
</CLEAVAGE_RULE>
<CLEAVAGE_RULE after="Serine" prob="0.0001" >
<EXCEPTION before="Proline" prob="0.03" />
</CLEAVAGE_RULE>
<CLEAVAGE_RULE after="Threonine" prob="0.0001" >
<EXCEPTION before="Proline" prob="0.03" />
</CLEAVAGE_RULE>
<CLEAVAGE_RULE after="Valine" prob="0.0001" >
<EXCEPTION before="Proline" prob="0.03" />
</CLEAVAGE_RULE>
<CLEAVAGE_RULE after="Aspartic Acid" prob="0.0001" >
<EXCEPTION before="Proline" prob="0.03" />
</CLEAVAGE_RULE>
<CLEAVAGE_RULE after="Methionine" prob="0.005" >
<EXCEPTION before="Proline" prob="0.03" />
</CLEAVAGE_RULE>
<CLEAVAGE_RULE after="Histidine" prob="0.01" >
<EXCEPTION before="Proline" prob="0.03" />
</CLEAVAGE_RULE>
<CLEAVAGE_RULE after="Proline" prob="0.01" >
<EXCEPTION before="Proline" prob="0.03" />
</CLEAVAGE_RULE>
<CLEAVAGE_RULE after="Leucine" prob="0.55" >
<EXCEPTION before="Proline" prob="0.03" />
</CLEAVAGE_RULE>
<CLEAVAGE_RULE after="Isoleucine" prob="0.35" >
<EXCEPTION before="Proline" prob="0.03" />
</CLEAVAGE_RULE>
<CLEAVAGE_RULE after="Phenylalanine" prob="0.85" >
<EXCEPTION before="Proline" prob="0.03" />
</CLEAVAGE_RULE>
<CLEAVAGE_RULE after="Tryptophan" prob="0.90" >
<EXCEPTION before="Proline" prob="0.03" />
</CLEAVAGE_RULE>
<CLEAVAGE_RULE after="Tyrosine" prob="0.95" >
<EXCEPTION before="Proline" prob="0.03" />
</CLEAVAGE_RULE>
</DIGEST_SET>
<DIGEST_SET xml:id="DIGEST_SET:11" name="Trypsin and Glu C serial" default_prob="0.0001" >
<DIGEST_AGENT agent="Trypsin + Glu C" miscleavage_factor="0.75" />
<CLEAVAGE_RULE after="Arginine" prob="0.90" >
<EXCEPTION before="Proline" prob="0.05" />
<EXCEPTION before="Aspartic Acid" prob="0.70" />
<EXCEPTION before="Glutamic Acid" prob="0.85" />
</CLEAVAGE_RULE>
<CLEAVAGE_RULE after="Lysine" prob="0.80" >
<EXCEPTION before="Proline" prob="0.05" />
<EXCEPTION before="Lysine" prob="0.70" />
<EXCEPTION before="Aspartic Acid" prob="0.50" />
<EXCEPTION before="Glutamic Acid" prob="0.60" />
</CLEAVAGE_RULE>
<CLEAVAGE_RULE after="Cysteine" prob="0.0001" >
<EXCEPTION before="Proline" prob="0.03" />
</CLEAVAGE_RULE>
<CLEAVAGE_RULE after="Isoleucine" prob="0.02" >
<EXCEPTION before="Proline" prob="0.03" />
</CLEAVAGE_RULE>
<CLEAVAGE_RULE after="Serine" prob="0.0001" >
<EXCEPTION before="Proline" prob="0.03" />
</CLEAVAGE_RULE>
<CLEAVAGE_RULE after="Threonine" prob="0.0001" >
<EXCEPTION before="Proline" prob="0.03" />
</CLEAVAGE_RULE>
<CLEAVAGE_RULE after="Valine" prob="0.0001" >
<EXCEPTION before="Proline" prob="0.03" />
</CLEAVAGE_RULE>
<CLEAVAGE_RULE after="Methionine" prob="0.005" >
<EXCEPTION before="Proline" prob="0.03" />
</CLEAVAGE_RULE>
<CLEAVAGE_RULE after="Tyrosine" prob="0.05" >
</CLEAVAGE_RULE>
<CLEAVAGE_RULE after="Histidine" prob="0.01" >
<EXCEPTION before="Proline" prob="0.03" />
</CLEAVAGE_RULE>
<CLEAVAGE_RULE after="Leucine" prob="0.02" >
<EXCEPTION before="Proline" prob="0.03" />
<EXCEPTION before="Aspartic Acid" prob="0.1" />
</CLEAVAGE_RULE>
<CLEAVAGE_RULE after="Tryptophan" prob="0.01" >
<EXCEPTION before="Proline" prob="0.03" />
<EXCEPTION before="Aspartic Acid" prob="0.05" />
</CLEAVAGE_RULE>
<CLEAVAGE_RULE after="Phenylalanine" prob="0.05" >
</CLEAVAGE_RULE>
<CLEAVAGE_RULE after="AsnOrAsp" prob="0.50" >
<EXCEPTION before="Proline" prob="0.03" />
</CLEAVAGE_RULE>
<CLEAVAGE_RULE after="Aspartic Acid" prob="0.80" >
<EXCEPTION before="Proline" prob="0.03" />
</CLEAVAGE_RULE>
<CLEAVAGE_RULE after="Glutamic Acid" prob="0.90" >
<EXCEPTION before="Proline" prob="0.03" />
</CLEAVAGE_RULE>
<CLEAVAGE_RULE after="Proline" prob="0.01" >
<EXCEPTION before="Proline" prob="0.03" />
</CLEAVAGE_RULE>
</DIGEST_SET>
<DIGEST_SET xml:id="DIGEST_SET:12" name="Trypsin and Asp N serial" default_prob="0.0001" >
<DIGEST_AGENT agent="Trypsin + Asp N" miscleavage_factor="0.75" />
<CLEAVAGE_RULE after="Aspartic Acid" prob="0.001" >
<EXCEPTION before="Aspartic Acid" prob="0.9" />
<EXCEPTION before="AsnOrAsp" prob="0.5" />
<EXCEPTION before="Proline" prob="0.03" />
</CLEAVAGE_RULE>
<CLEAVAGE_RULE after="Alanine" prob="0.001" >
<EXCEPTION before="Aspartic Acid" prob="0.9" />
<EXCEPTION before="AsnOrAsp" prob="0.5" />
</CLEAVAGE_RULE>
<CLEAVAGE_RULE after="Arginine" prob="0.001" >
<EXCEPTION before="Aspartic Acid" prob="0.9" />
<EXCEPTION before="AsnOrAsp" prob="0.5" />
</CLEAVAGE_RULE>
<CLEAVAGE_RULE after="Arginine" prob="0.90" >
<EXCEPTION before="Proline" prob="0.05" />
<EXCEPTION before="Aspartic Acid" prob="0.9" />
<EXCEPTION before="AsnOrAsp" prob="0.5" />
<EXCEPTION before="Glutamic Acid" prob="0.85" />
</CLEAVAGE_RULE>
<CLEAVAGE_RULE after="Cysteine" prob="0.001" >
<EXCEPTION before="Aspartic Acid" prob="0.9" />
<EXCEPTION before="AsnOrAsp" prob="0.5" />
<EXCEPTION before="Proline" prob="0.03" />
</CLEAVAGE_RULE>
<CLEAVAGE_RULE after="Glutamic Acid" prob="0.001" >
<EXCEPTION before="Aspartic Acid" prob="0.9" />
<EXCEPTION before="AsnOrAsp" prob="0.5" />
<EXCEPTION before="Proline" prob="0.03" />
</CLEAVAGE_RULE>
<CLEAVAGE_RULE after="Glutamine" prob="0.001" >
<EXCEPTION before="Aspartic Acid" prob="0.9" />
<EXCEPTION before="AsnOrAsp" prob="0.5" />
</CLEAVAGE_RULE>
<CLEAVAGE_RULE after="Glycine" prob="0.001" >
<EXCEPTION before="Aspartic Acid" prob="0.9" />
<EXCEPTION before="AsnOrAsp" prob="0.5" />
</CLEAVAGE_RULE>
<CLEAVAGE_RULE after="Histidine" prob="0.01" >
<EXCEPTION before="Aspartic Acid" prob="0.9" />
<EXCEPTION before="AsnOrAsp" prob="0.5" />
<EXCEPTION before="Proline" prob="0.03" />
</CLEAVAGE_RULE>
<CLEAVAGE_RULE after="Isoleucine" prob="0.02" >
<EXCEPTION before="Aspartic Acid" prob="0.9" />
<EXCEPTION before="AsnOrAsp" prob="0.5" />
<EXCEPTION before="Proline" prob="0.03" />
</CLEAVAGE_RULE>
<CLEAVAGE_RULE after="Leucine" prob="0.02" >
<EXCEPTION before="Aspartic Acid" prob="0.9" />
<EXCEPTION before="AsnOrAsp" prob="0.5" />
<EXCEPTION before="Proline" prob="0.03" />
</CLEAVAGE_RULE>
<CLEAVAGE_RULE after="Lysine" prob="0.80" >
<EXCEPTION before="Proline" prob="0.05" />
<EXCEPTION before="Lysine" prob="0.70" />
<EXCEPTION before="Aspartic Acid" prob="0.9" />
<EXCEPTION before="AsnOrAsp" prob="0.5" />
<EXCEPTION before="Glutamic Acid" prob="0.60" />
</CLEAVAGE_RULE>
<CLEAVAGE_RULE after="Methionine" prob="0.005" >
<EXCEPTION before="Aspartic Acid" prob="0.9" />
<EXCEPTION before="AsnOrAsp" prob="0.5" />
<EXCEPTION before="Proline" prob="0.03" />
</CLEAVAGE_RULE>
<CLEAVAGE_RULE after="Phenylalanine" prob="0.05" >
<EXCEPTION before="Aspartic Acid" prob="0.9" />
<EXCEPTION before="AsnOrAsp" prob="0.5" />
</CLEAVAGE_RULE>
<CLEAVAGE_RULE after="Proline" prob="0.01" >
<EXCEPTION before="Aspartic Acid" prob="0.9" />
<EXCEPTION before="AsnOrAsp" prob="0.5" />
</CLEAVAGE_RULE>
<CLEAVAGE_RULE after="Serine" prob="0.001" >
<EXCEPTION before="Aspartic Acid" prob="0.9" />
<EXCEPTION before="AsnOrAsp" prob="0.5" />
</CLEAVAGE_RULE>
<CLEAVAGE_RULE after="Threonine" prob="0.001" >
<EXCEPTION before="Aspartic Acid" prob="0.9" />
<EXCEPTION before="AsnOrAsp" prob="0.5" />
</CLEAVAGE_RULE>
<CLEAVAGE_RULE after="Tryptophan" prob="0.01" >
<EXCEPTION before="Aspartic Acid" prob="0.9" />
<EXCEPTION before="AsnOrAsp" prob="0.5" />
<EXCEPTION before="Proline" prob="0.03" />
</CLEAVAGE_RULE>
<CLEAVAGE_RULE after="Tyrosine" prob="0.05" >
<EXCEPTION before="Aspartic Acid" prob="0.9" />
<EXCEPTION before="AsnOrAsp" prob="0.5" />
</CLEAVAGE_RULE>
<CLEAVAGE_RULE after="Valine" prob="0.001" >
<EXCEPTION before="Aspartic Acid" prob="0.9" />
<EXCEPTION before="AsnOrAsp" prob="0.5" />
</CLEAVAGE_RULE>
<CLEAVAGE_RULE after="AsnOrAsp" prob="0.001" >
<EXCEPTION before="Aspartic Acid" prob="0.9" />
<EXCEPTION before="AsnOrAsp" prob="0.5" />
</CLEAVAGE_RULE>
<CLEAVAGE_RULE after="GlnOrGlu" prob="0.001" >
<EXCEPTION before="Aspartic Acid" prob="0.9" />
<EXCEPTION before="AsnOrAsp" prob="0.5" />
</CLEAVAGE_RULE>
</DIGEST_SET>
<DIGEST_SET xml:id="DIGEST_SET:13" name="Lys C and Chymotrypsin serial" default_prob="0.001" >
<DIGEST_AGENT agent="Lys C + Chymotrypsin" miscleavage_factor="0.75" />
<CLEAVAGE_RULE after="Lysine" prob="0.80" >
<EXCEPTION before="Proline" prob="0.03" />
</CLEAVAGE_RULE>
<CLEAVAGE_RULE after="Leucine" prob="0.55" >
<EXCEPTION before="Proline" prob="0.03" />
</CLEAVAGE_RULE>
<CLEAVAGE_RULE after="Isoleucine" prob="0.35" >
<EXCEPTION before="Proline" prob="0.03" />
</CLEAVAGE_RULE>
<CLEAVAGE_RULE after="Phenylalanine" prob="0.85" >
<EXCEPTION before="Proline" prob="0.03" />
</CLEAVAGE_RULE>
<CLEAVAGE_RULE after="Tryptophan" prob="0.90" >
<EXCEPTION before="Proline" prob="0.03" />
</CLEAVAGE_RULE>
<CLEAVAGE_RULE after="Tyrosine" prob="0.95" >
<EXCEPTION before="Proline" prob="0.03" />
</CLEAVAGE_RULE>
<CLEAVAGE_RULE after="Proline" prob="0.01" >
<EXCEPTION before="Proline" prob="0.03" />
</CLEAVAGE_RULE>
</DIGEST_SET>
<DIGEST_SET xml:id="DIGEST_SET:14" name="Lys C and Glu C serial" default_prob="0.001" >
<DIGEST_AGENT agent="Lys C + Glu C" miscleavage_factor="0.75" />
<CLEAVAGE_RULE after="AsnOrAsp" prob="0.50" >
<EXCEPTION before="Proline" prob="0.03" />
</CLEAVAGE_RULE>
<CLEAVAGE_RULE after="Aspartic Acid" prob="0.80" >
<EXCEPTION before="Proline" prob="0.03" />
</CLEAVAGE_RULE>
<CLEAVAGE_RULE after="Glutamic Acid" prob="0.90" >
<EXCEPTION before="Proline" prob="0.03" />
</CLEAVAGE_RULE>
<CLEAVAGE_RULE after="Proline" prob="0.01" >
<EXCEPTION before="Proline" prob="0.03" />
</CLEAVAGE_RULE>
<CLEAVAGE_RULE after="Lysine" prob="0.80" >
<EXCEPTION before="Proline" prob="0.03" />
</CLEAVAGE_RULE>
</DIGEST_SET>
<DIGEST_SET xml:id="DIGEST_SET:15" name="Glu C + Asp N set" default_prob="0.001" >
<DIGEST_AGENT agent="Glu C + Asp N" miscleavage_factor="0.75" />
<CLEAVAGE_RULE after="Aspartic Acid" prob="0.9" >
<EXCEPTION before="Proline" prob="0.03" />
</CLEAVAGE_RULE>
<CLEAVAGE_RULE after="Alanine" prob="0.001" >
<EXCEPTION before="Aspartic Acid" prob="0.9" />
<EXCEPTION before="AsnOrAsp" prob="0.5" />
</CLEAVAGE_RULE>
<CLEAVAGE_RULE after="Arginine" prob="0.001" >
<EXCEPTION before="Aspartic Acid" prob="0.9" />
<EXCEPTION before="AsnOrAsp" prob="0.5" />
</CLEAVAGE_RULE>
<CLEAVAGE_RULE after="Asparagine" prob="0.001" >
<EXCEPTION before="Aspartic Acid" prob="0.9" />
<EXCEPTION before="AsnOrAsp" prob="0.5" />
</CLEAVAGE_RULE>
<CLEAVAGE_RULE after="Cysteine" prob="0.001" >
<EXCEPTION before="Aspartic Acid" prob="0.9" />
<EXCEPTION before="AsnOrAsp" prob="0.5" />
</CLEAVAGE_RULE>
<CLEAVAGE_RULE after="Glutamic Acid" prob="0.9" >
<EXCEPTION before="Aspartic Acid" prob="0.9" />
<EXCEPTION before="AsnOrAsp" prob="0.5" />
<EXCEPTION before="Proline" prob="0.03" />
</CLEAVAGE_RULE>
<CLEAVAGE_RULE after="Glutamine" prob="0.001" >
<EXCEPTION before="Aspartic Acid" prob="0.9" />
<EXCEPTION before="AsnOrAsp" prob="0.5" />
</CLEAVAGE_RULE>
<CLEAVAGE_RULE after="Glycine" prob="0.001" >
<EXCEPTION before="Aspartic Acid" prob="0.9" />
<EXCEPTION before="AsnOrAsp" prob="0.5" />
</CLEAVAGE_RULE>
<CLEAVAGE_RULE after="Histidine" prob="0.001" >
<EXCEPTION before="Aspartic Acid" prob="0.9" />
<EXCEPTION before="AsnOrAsp" prob="0.5" />
</CLEAVAGE_RULE>
<CLEAVAGE_RULE after="Isoleucine" prob="0.001" >
<EXCEPTION before="Aspartic Acid" prob="0.9" />
<EXCEPTION before="AsnOrAsp" prob="0.5" />
</CLEAVAGE_RULE>
<CLEAVAGE_RULE after="Leucine" prob="0.001" >
<EXCEPTION before="Aspartic Acid" prob="0.9" />
<EXCEPTION before="AsnOrAsp" prob="0.5" />
</CLEAVAGE_RULE>
<CLEAVAGE_RULE after="Lysine" prob="0.001" >
<EXCEPTION before="Aspartic Acid" prob="0.9" />
<EXCEPTION before="AsnOrAsp" prob="0.5" />
</CLEAVAGE_RULE>
<CLEAVAGE_RULE after="Methionine" prob="0.001" >
<EXCEPTION before="Aspartic Acid" prob="0.9" />
<EXCEPTION before="AsnOrAsp" prob="0.5" />
</CLEAVAGE_RULE>
<CLEAVAGE_RULE after="Phenylalanine" prob="0.001" >
<EXCEPTION before="Aspartic Acid" prob="0.9" />
<EXCEPTION before="AsnOrAsp" prob="0.5" />
</CLEAVAGE_RULE>
<CLEAVAGE_RULE after="Proline" prob="0.01" >
<EXCEPTION before="Aspartic Acid" prob="0.9" />
<EXCEPTION before="AsnOrAsp" prob="0.5" />
</CLEAVAGE_RULE>
<CLEAVAGE_RULE after="Serine" prob="0.001" >
<EXCEPTION before="Aspartic Acid" prob="0.9" />
<EXCEPTION before="AsnOrAsp" prob="0.5" />
</CLEAVAGE_RULE>
<CLEAVAGE_RULE after="Threonine" prob="0.001" >
<EXCEPTION before="Aspartic Acid" prob="0.9" />
<EXCEPTION before="AsnOrAsp" prob="0.5" />
</CLEAVAGE_RULE>
<CLEAVAGE_RULE after="Tryptophan" prob="0.001" >
<EXCEPTION before="Aspartic Acid" prob="0.9" />
<EXCEPTION before="AsnOrAsp" prob="0.5" />
</CLEAVAGE_RULE>
<CLEAVAGE_RULE after="Tyrosine" prob="0.001" >
<EXCEPTION before="Aspartic Acid" prob="0.9" />
<EXCEPTION before="AsnOrAsp" prob="0.5" />
</CLEAVAGE_RULE>
<CLEAVAGE_RULE after="Valine" prob="0.001" >
<EXCEPTION before="Aspartic Acid" prob="0.9" />
<EXCEPTION before="AsnOrAsp" prob="0.5" />
</CLEAVAGE_RULE>
<CLEAVAGE_RULE after="AsnOrAsp" prob="0.50" >
<EXCEPTION before="Aspartic Acid" prob="0.9" />
<EXCEPTION before="AsnOrAsp" prob="0.5" />
<EXCEPTION before="Proline" prob="0.03" />
</CLEAVAGE_RULE>
<CLEAVAGE_RULE after="GlnOrGlu" prob="0.4" >
<EXCEPTION before="Aspartic Acid" prob="0.9" />
<EXCEPTION before="AsnOrAsp" prob="0.5" />
</CLEAVAGE_RULE>
</DIGEST_SET>
<!-- Lys N digestion ref - J Proteome Res. 2009 Mar 8(3):1415-22. -->
<DIGEST_SET xml:id="DIGEST_SET:16" name="Lys N set" default_prob="0.001" >
<DIGEST_AGENT agent="Lys N" miscleavage_factor="0.75" />
<CLEAVAGE_RULE after="Aspartic Acid" prob="0.001" >
<EXCEPTION before="Lysine" prob="0.9" />
</CLEAVAGE_RULE>
<CLEAVAGE_RULE after="Alanine" prob="0.001" >
<EXCEPTION before="Lysine" prob="0.9" />
</CLEAVAGE_RULE>
<CLEAVAGE_RULE after="Arginine" prob="0.001" >
<EXCEPTION before="Lysine" prob="0.9" />
</CLEAVAGE_RULE>
<CLEAVAGE_RULE after="Asparagine" prob="0.001" >
<EXCEPTION before="Lysine" prob="0.9" />
</CLEAVAGE_RULE>
<CLEAVAGE_RULE after="Cysteine" prob="0.001" >
<EXCEPTION before="Lysine" prob="0.9" />
</CLEAVAGE_RULE>
<CLEAVAGE_RULE after="Glutamic Acid" prob="0.001" >
<EXCEPTION before="Lysine" prob="0.9" />
</CLEAVAGE_RULE>
<CLEAVAGE_RULE after="Glutamine" prob="0.001" >
<EXCEPTION before="Lysine" prob="0.9" />
</CLEAVAGE_RULE>
<CLEAVAGE_RULE after="Glycine" prob="0.001" >
<EXCEPTION before="Lysine" prob="0.9" />
</CLEAVAGE_RULE>
<CLEAVAGE_RULE after="Histidine" prob="0.001" >
<EXCEPTION before="Lysine" prob="0.9" />
</CLEAVAGE_RULE>
<CLEAVAGE_RULE after="Isoleucine" prob="0.001" >
<EXCEPTION before="Lysine" prob="0.9" />
</CLEAVAGE_RULE>
<CLEAVAGE_RULE after="Leucine" prob="0.001" >
<EXCEPTION before="Lysine" prob="0.9" />
</CLEAVAGE_RULE>
<CLEAVAGE_RULE after="Lysine" prob="0.001" >
<EXCEPTION before="Lysine" prob="0.9" />
</CLEAVAGE_RULE>
<CLEAVAGE_RULE after="Methionine" prob="0.001" >
<EXCEPTION before="Lysine" prob="0.9" />
</CLEAVAGE_RULE>
<CLEAVAGE_RULE after="Phenylalanine" prob="0.001" >
<EXCEPTION before="Lysine" prob="0.9" />
</CLEAVAGE_RULE>
<CLEAVAGE_RULE after="Proline" prob="0.001" >
<EXCEPTION before="Lysine" prob="0.9" />
</CLEAVAGE_RULE>
<CLEAVAGE_RULE after="Serine" prob="0.001" >
<EXCEPTION before="Lysine" prob="0.9" />
</CLEAVAGE_RULE>
<CLEAVAGE_RULE after="Threonine" prob="0.001" >
<EXCEPTION before="Lysine" prob="0.9" />
</CLEAVAGE_RULE>
<CLEAVAGE_RULE after="Tryptophan" prob="0.001" >
<EXCEPTION before="Lysine" prob="0.9" />
</CLEAVAGE_RULE>
<CLEAVAGE_RULE after="Tyrosine" prob="0.001" >
<EXCEPTION before="Lysine" prob="0.9" />
</CLEAVAGE_RULE>
<CLEAVAGE_RULE after="Valine" prob="0.001" >
<EXCEPTION before="Lysine" prob="0.9" />
</CLEAVAGE_RULE>
<CLEAVAGE_RULE after="AsnOrAsp" prob="0.001" >
<EXCEPTION before="Lysine" prob="0.9" />
</CLEAVAGE_RULE>
<CLEAVAGE_RULE after="GlnOrGlu" prob="0.001" >
<EXCEPTION before="Lysine" prob="0.9" />
</CLEAVAGE_RULE>
</DIGEST_SET>
<!-- Thermolysin definition based on Methods and Review article by Kriwacki and Siuzdak on ABRF website -->
<DIGEST_SET xml:id="DIGEST_SET:17" name="Thermolysin set" default_prob="0.001" >
<DIGEST_AGENT agent="Thermolysin" miscleavage_factor="0.75" />
<CLEAVAGE_RULE after="Aspartic Acid" prob="0.001" >
<EXCEPTION before="Leucine" prob="0.1" />
<EXCEPTION before="Isoleucine" prob="0.1" />
<EXCEPTION before="Phenylalanine" prob="0.1" />
<EXCEPTION before="Valine" prob="0.1" />
<EXCEPTION before="Alanine" prob="0.05" />
<EXCEPTION before="Methionine" prob="0.05" />
<EXCEPTION before="Tryptophan" prob="0.01" />
<EXCEPTION before="Tyrosine" prob="0.01" />
</CLEAVAGE_RULE>
<CLEAVAGE_RULE after="Alanine" prob="0.001" >
<EXCEPTION before="Leucine" prob="0.9" />
<EXCEPTION before="Isoleucine" prob="0.9" />
<EXCEPTION before="Phenylalanine" prob="0.9" />
<EXCEPTION before="Valine" prob="0.9" />
<EXCEPTION before="Alanine" prob="0.6" />
<EXCEPTION before="Methionine" prob="0.6" />
<EXCEPTION before="Tryptophan" prob="0.1" />
<EXCEPTION before="Tyrosine" prob="0.1" />
</CLEAVAGE_RULE>
<CLEAVAGE_RULE after="Arginine" prob="0.001" >
<EXCEPTION before="Leucine" prob="0.9" />
<EXCEPTION before="Isoleucine" prob="0.9" />
<EXCEPTION before="Phenylalanine" prob="0.9" />
<EXCEPTION before="Valine" prob="0.9" />
<EXCEPTION before="Alanine" prob="0.6" />
<EXCEPTION before="Methionine" prob="0.6" />
<EXCEPTION before="Tryptophan" prob="0.1" />
<EXCEPTION before="Tyrosine" prob="0.1" />
</CLEAVAGE_RULE>
<CLEAVAGE_RULE after="Asparagine" prob="0.001" >
<EXCEPTION before="Leucine" prob="0.9" />
<EXCEPTION before="Isoleucine" prob="0.9" />
<EXCEPTION before="Phenylalanine" prob="0.9" />
<EXCEPTION before="Valine" prob="0.9" />
<EXCEPTION before="Alanine" prob="0.6" />
<EXCEPTION before="Methionine" prob="0.6" />
<EXCEPTION before="Tryptophan" prob="0.1" />
<EXCEPTION before="Tyrosine" prob="0.1" />
</CLEAVAGE_RULE>
<CLEAVAGE_RULE after="Cysteine" prob="0.001" >
<EXCEPTION before="Leucine" prob="0.9" />
<EXCEPTION before="Isoleucine" prob="0.9" />
<EXCEPTION before="Phenylalanine" prob="0.9" />
<EXCEPTION before="Valine" prob="0.9" />
<EXCEPTION before="Alanine" prob="0.6" />
<EXCEPTION before="Methionine" prob="0.6" />
<EXCEPTION before="Tryptophan" prob="0.1" />
<EXCEPTION before="Tyrosine" prob="0.1" />
</CLEAVAGE_RULE>
<CLEAVAGE_RULE after="Glutamic Acid" prob="0.001" >
<EXCEPTION before="Leucine" prob="0.1" />
<EXCEPTION before="Isoleucine" prob="0.1" />
<EXCEPTION before="Phenylalanine" prob="0.1" />
<EXCEPTION before="Valine" prob="0.1" />
<EXCEPTION before="Alanine" prob="0.05" />
<EXCEPTION before="Methionine" prob="0.05" />
<EXCEPTION before="Tryptophan" prob="0.01" />
<EXCEPTION before="Tyrosine" prob="0.01" />
</CLEAVAGE_RULE>
<CLEAVAGE_RULE after="Glutamine" prob="0.001" >
<EXCEPTION before="Leucine" prob="0.9" />
<EXCEPTION before="Isoleucine" prob="0.9" />
<EXCEPTION before="Phenylalanine" prob="0.9" />
<EXCEPTION before="Valine" prob="0.9" />
<EXCEPTION before="Alanine" prob="0.6" />
<EXCEPTION before="Methionine" prob="0.6" />
<EXCEPTION before="Tryptophan" prob="0.1" />
<EXCEPTION before="Tyrosine" prob="0.1" />
</CLEAVAGE_RULE>
<CLEAVAGE_RULE after="Glycine" prob="0.001" >
<EXCEPTION before="Leucine" prob="0.9" />
<EXCEPTION before="Isoleucine" prob="0.9" />
<EXCEPTION before="Phenylalanine" prob="0.9" />
<EXCEPTION before="Valine" prob="0.9" />
<EXCEPTION before="Alanine" prob="0.6" />
<EXCEPTION before="Methionine" prob="0.6" />
<EXCEPTION before="Tryptophan" prob="0.1" />
<EXCEPTION before="Tyrosine" prob="0.1" />
</CLEAVAGE_RULE>
<CLEAVAGE_RULE after="Histidine" prob="0.001" >
<EXCEPTION before="Leucine" prob="0.9" />
<EXCEPTION before="Isoleucine" prob="0.9" />
<EXCEPTION before="Phenylalanine" prob="0.9" />
<EXCEPTION before="Valine" prob="0.9" />
<EXCEPTION before="Alanine" prob="0.6" />
<EXCEPTION before="Methionine" prob="0.6" />
<EXCEPTION before="Tryptophan" prob="0.1" />
<EXCEPTION before="Tyrosine" prob="0.1" />
</CLEAVAGE_RULE>
<CLEAVAGE_RULE after="Isoleucine" prob="0.001" >
<EXCEPTION before="Leucine" prob="0.9" />
<EXCEPTION before="Isoleucine" prob="0.9" />
<EXCEPTION before="Phenylalanine" prob="0.9" />
<EXCEPTION before="Valine" prob="0.9" />
<EXCEPTION before="Alanine" prob="0.6" />
<EXCEPTION before="Methionine" prob="0.6" />
<EXCEPTION before="Tryptophan" prob="0.1" />
<EXCEPTION before="Tyrosine" prob="0.1" />
</CLEAVAGE_RULE>
<CLEAVAGE_RULE after="Leucine" prob="0.001" >
<EXCEPTION before="Leucine" prob="0.9" />
<EXCEPTION before="Isoleucine" prob="0.9" />
<EXCEPTION before="Phenylalanine" prob="0.9" />
<EXCEPTION before="Valine" prob="0.9" />
<EXCEPTION before="Alanine" prob="0.6" />
<EXCEPTION before="Methionine" prob="0.6" />
<EXCEPTION before="Tryptophan" prob="0.1" />
<EXCEPTION before="Tyrosine" prob="0.1" />
</CLEAVAGE_RULE>
<CLEAVAGE_RULE after="Lysine" prob="0.001" >
<EXCEPTION before="Leucine" prob="0.9" />
<EXCEPTION before="Isoleucine" prob="0.9" />
<EXCEPTION before="Phenylalanine" prob="0.9" />
<EXCEPTION before="Valine" prob="0.9" />
<EXCEPTION before="Alanine" prob="0.6" />
<EXCEPTION before="Methionine" prob="0.6" />
<EXCEPTION before="Tryptophan" prob="0.1" />
<EXCEPTION before="Tyrosine" prob="0.1" />
</CLEAVAGE_RULE>
<CLEAVAGE_RULE after="Methionine" prob="0.001" >
<EXCEPTION before="Leucine" prob="0.9" />
<EXCEPTION before="Isoleucine" prob="0.9" />
<EXCEPTION before="Phenylalanine" prob="0.9" />
<EXCEPTION before="Valine" prob="0.9" />
<EXCEPTION before="Alanine" prob="0.6" />
<EXCEPTION before="Methionine" prob="0.6" />
<EXCEPTION before="Tryptophan" prob="0.1" />
<EXCEPTION before="Tyrosine" prob="0.1" />
</CLEAVAGE_RULE>
<CLEAVAGE_RULE after="Phenylalanine" prob="0.001" >
<EXCEPTION before="Leucine" prob="0.9" />
<EXCEPTION before="Isoleucine" prob="0.9" />
<EXCEPTION before="Phenylalanine" prob="0.9" />
<EXCEPTION before="Valine" prob="0.9" />
<EXCEPTION before="Alanine" prob="0.6" />
<EXCEPTION before="Methionine" prob="0.6" />
<EXCEPTION before="Tryptophan" prob="0.1" />
<EXCEPTION before="Tyrosine" prob="0.1" />
</CLEAVAGE_RULE>
<CLEAVAGE_RULE after="Proline" prob="0.001" >
<EXCEPTION before="Leucine" prob="0.9" />
<EXCEPTION before="Isoleucine" prob="0.9" />
<EXCEPTION before="Phenylalanine" prob="0.9" />
<EXCEPTION before="Valine" prob="0.9" />
<EXCEPTION before="Alanine" prob="0.6" />
<EXCEPTION before="Methionine" prob="0.6" />
<EXCEPTION before="Tryptophan" prob="0.1" />
<EXCEPTION before="Tyrosine" prob="0.1" />
</CLEAVAGE_RULE>
<CLEAVAGE_RULE after="Serine" prob="0.001" >
<EXCEPTION before="Leucine" prob="0.9" />
<EXCEPTION before="Isoleucine" prob="0.9" />
<EXCEPTION before="Phenylalanine" prob="0.9" />
<EXCEPTION before="Valine" prob="0.9" />
<EXCEPTION before="Alanine" prob="0.6" />
<EXCEPTION before="Methionine" prob="0.6" />
<EXCEPTION before="Tryptophan" prob="0.1" />
<EXCEPTION before="Tyrosine" prob="0.1" />
</CLEAVAGE_RULE>
<CLEAVAGE_RULE after="Threonine" prob="0.001" >
<EXCEPTION before="Leucine" prob="0.9" />
<EXCEPTION before="Isoleucine" prob="0.9" />
<EXCEPTION before="Phenylalanine" prob="0.9" />
<EXCEPTION before="Valine" prob="0.9" />
<EXCEPTION before="Alanine" prob="0.6" />
<EXCEPTION before="Methionine" prob="0.6" />
<EXCEPTION before="Tryptophan" prob="0.1" />
<EXCEPTION before="Tyrosine" prob="0.1" />
</CLEAVAGE_RULE>
<CLEAVAGE_RULE after="Tryptophan" prob="0.001" >
<EXCEPTION before="Leucine" prob="0.9" />
<EXCEPTION before="Isoleucine" prob="0.9" />
<EXCEPTION before="Phenylalanine" prob="0.9" />
<EXCEPTION before="Valine" prob="0.9" />
<EXCEPTION before="Alanine" prob="0.6" />
<EXCEPTION before="Methionine" prob="0.6" />
<EXCEPTION before="Tryptophan" prob="0.1" />
<EXCEPTION before="Tyrosine" prob="0.1" />
</CLEAVAGE_RULE>
<CLEAVAGE_RULE after="Tyrosine" prob="0.001" >
<EXCEPTION before="Leucine" prob="0.9" />
<EXCEPTION before="Isoleucine" prob="0.9" />
<EXCEPTION before="Phenylalanine" prob="0.9" />
<EXCEPTION before="Valine" prob="0.9" />
<EXCEPTION before="Alanine" prob="0.6" />
<EXCEPTION before="Methionine" prob="0.6" />
<EXCEPTION before="Tryptophan" prob="0.1" />
<EXCEPTION before="Tyrosine" prob="0.1" />
</CLEAVAGE_RULE>
<CLEAVAGE_RULE after="Valine" prob="0.001" >
<EXCEPTION before="Leucine" prob="0.9" />
<EXCEPTION before="Isoleucine" prob="0.9" />
<EXCEPTION before="Phenylalanine" prob="0.9" />
<EXCEPTION before="Valine" prob="0.9" />
<EXCEPTION before="Alanine" prob="0.6" />
<EXCEPTION before="Methionine" prob="0.6" />
<EXCEPTION before="Tryptophan" prob="0.1" />
<EXCEPTION before="Tyrosine" prob="0.1" />
</CLEAVAGE_RULE>
<CLEAVAGE_RULE after="AsnOrAsp" prob="0.001" >
<EXCEPTION before="Leucine" prob="0.5" />
<EXCEPTION before="Isoleucine" prob="0.5" />
<EXCEPTION before="Phenylalanine" prob="0.5" />
<EXCEPTION before="Valine" prob="0.5" />
<EXCEPTION before="Alanine" prob="0.3" />
<EXCEPTION before="Methionine" prob="0.3" />
<EXCEPTION before="Tryptophan" prob="0.05" />
<EXCEPTION before="Tyrosine" prob="0.05" />
</CLEAVAGE_RULE>
<CLEAVAGE_RULE after="GlnOrGlu" prob="0.001" >
<EXCEPTION before="Leucine" prob="0.5" />
<EXCEPTION before="Isoleucine" prob="0.5" />
<EXCEPTION before="Phenylalanine" prob="0.5" />
<EXCEPTION before="Valine" prob="0.5" />
<EXCEPTION before="Alanine" prob="0.3" />
<EXCEPTION before="Methionine" prob="0.3" />
<EXCEPTION before="Tryptophan" prob="0.05" />
<EXCEPTION before="Tyrosine" prob="0.05" />
</CLEAVAGE_RULE>
</DIGEST_SET>
<DIGEST_SET xml:id="DIGEST_SET:18" name="Trypsin used with MSIPI database, which uses J delimiter" default_prob="0.00005" >
<DIGEST_AGENT agent="Trypsin for MSIPI" miscleavage_factor="0.75" />
<CLEAVAGE_RULE after="LeuOrIle" prob="1.0" >
</CLEAVAGE_RULE>
<CLEAVAGE_RULE after="Arginine" prob="0.90" >
<EXCEPTION before="Proline" prob="0.15" />
<EXCEPTION before="Aspartic Acid" prob="0.70" />
<EXCEPTION before="Glutamic Acid" prob="0.85" />
<EXCEPTION before="LeuOrIle" prob="1.0" />
</CLEAVAGE_RULE>
<CLEAVAGE_RULE after="Lysine" prob="0.80" >
<EXCEPTION before="Proline" prob="0.034" />
<EXCEPTION before="Lysine" prob="0.70" />
<EXCEPTION before="Aspartic Acid" prob="0.50" />
<EXCEPTION before="Glutamic Acid" prob="0.60" />
<EXCEPTION before="LeuOrIle" prob="1.0" />
</CLEAVAGE_RULE>
<CLEAVAGE_RULE after="Tyrosine" prob="0.00001" >
<EXCEPTION before="Alanine" prob="0.033" />
<EXCEPTION before="Cysteine" prob="0.00003" />
<EXCEPTION before="Aspartic Acid" prob="0.001" />
<EXCEPTION before="Glutamic Acid" prob="0.001" />
<EXCEPTION before="Phenylalanine" prob="0.018" />
<EXCEPTION before="Glycine" prob="0.008" />
<EXCEPTION before="Histidine" prob="0.018" />
<EXCEPTION before="Isoleucine" prob="0.018" />
<EXCEPTION before="Lysine" prob="0.0008" />
<EXCEPTION before="Leucine" prob="0.008" />
<EXCEPTION before="Methionine" prob="0.019" />
<EXCEPTION before="Asparagine" prob="0.0004" />
<EXCEPTION before="Proline" prob="0.005" />
<EXCEPTION before="Glutamine" prob="0.0004" />
<EXCEPTION before="Arginine" prob="0.0006" />
<EXCEPTION before="Serine" prob="0.002" />
<EXCEPTION before="Threonine" prob="0.002" />
<EXCEPTION before="Valine" prob="0.001" />
<EXCEPTION before="Tryptophan" prob="0.00008" />
<EXCEPTION before="Tyrosine" prob="0.0003" />
<EXCEPTION before="LeuOrIle" prob="1.0" />
</CLEAVAGE_RULE>
<CLEAVAGE_RULE after="Phenylalanine" prob="0.00001" >
<EXCEPTION before="Alanine" prob="0.014" />
<EXCEPTION before="Cysteine" prob="0.025" />
<EXCEPTION before="Aspartic Acid" prob="0.002" />
<EXCEPTION before="Glutamic Acid" prob="0.002" />
<EXCEPTION before="Phenylalanine" prob="0.004" />
<EXCEPTION before="Glycine" prob="0.004" />
<EXCEPTION before="Histidine" prob="0.003" />
<EXCEPTION before="Isoleucine" prob="0.006" />
<EXCEPTION before="Lysine" prob="0.002" />
<EXCEPTION before="Leucine" prob="0.01" />
<EXCEPTION before="Methionine" prob="0.02" />
<EXCEPTION before="Asparagine" prob="0.002" />
<EXCEPTION before="Proline" prob="0.003" />
<EXCEPTION before="Glutamine" prob="0.006" />
<EXCEPTION before="Arginine" prob="0.001" />
<EXCEPTION before="Serine" prob="0.028" />
<EXCEPTION before="Threonine" prob="0.012" />
<EXCEPTION before="Valine" prob="0.012" />
<EXCEPTION before="Tryptophan" prob="0.00002" />
<EXCEPTION before="Tyrosine" prob="0.003" />
<EXCEPTION before="LeuOrIle" prob="1.0" />
</CLEAVAGE_RULE>
<CLEAVAGE_RULE after="Leucine" prob="0.00001" >
<EXCEPTION before="Alanine" prob="0.006" />
<EXCEPTION before="Cysteine" prob="0.002" />
<EXCEPTION before="Aspartic Acid" prob="0.002" />
<EXCEPTION before="Glutamic Acid" prob="0.0004" />
<EXCEPTION before="Phenylalanine" prob="0.008" />
<EXCEPTION before="Glycine" prob="0.004" />
<EXCEPTION before="Histidine" prob="0.007" />
<EXCEPTION before="Isoleucine" prob="0.004" />
<EXCEPTION before="Lysine" prob="0.0008" />
<EXCEPTION before="Leucine" prob="0.002" />
<EXCEPTION before="Methionine" prob="0.007" />
<EXCEPTION before="Asparagine" prob="0.004" />
<EXCEPTION before="Proline" prob="0.011" />
<EXCEPTION before="Glutamine" prob="0.002" />
<EXCEPTION before="Arginine" prob="0.003" />
<EXCEPTION before="Serine" prob="0.01" />
<EXCEPTION before="Threonine" prob="0.006" />
<EXCEPTION before="Valine" prob="0.004" />
<EXCEPTION before="Tryptophan" prob="0.0009" />
<EXCEPTION before="Tyrosine" prob="0.002" />
<EXCEPTION before="LeuOrIle" prob="1.0" />
</CLEAVAGE_RULE>
<CLEAVAGE_RULE after="Methionine" prob="0.00001" >
<EXCEPTION before="Alanine" prob="0.041" />
<EXCEPTION before="Cysteine" prob="0.018" />
<EXCEPTION before="Aspartic Acid" prob="0.001" />
<EXCEPTION before="Glutamic Acid" prob="0.002" />
<EXCEPTION before="Phenylalanine" prob="0.007" />
<EXCEPTION before="Glycine" prob="0.004" />
<EXCEPTION before="Histidine" prob="0.002" />
<EXCEPTION before="Isoleucine" prob="0.012" />
<EXCEPTION before="Lysine" prob="0.001" />
<EXCEPTION before="Leucine" prob="0.0006" />
<EXCEPTION before="Methionine" prob="0.015" />
<EXCEPTION before="Asparagine" prob="0.003" />
<EXCEPTION before="Proline" prob="0.03" />
<EXCEPTION before="Glutamine" prob="0.0009" />
<EXCEPTION before="Arginine" prob="0.001" />
<EXCEPTION before="Serine" prob="0.122" />
<EXCEPTION before="Threonine" prob="0.034" />
<EXCEPTION before="Valine" prob="0.01" />
<EXCEPTION before="Tryptophan" prob="0.00002" />
<EXCEPTION before="Tyrosine" prob="0.00002" />
<EXCEPTION before="LeuOrIle" prob="1.0" />
</CLEAVAGE_RULE>
<CLEAVAGE_RULE after="Histidine" prob="0.00001" >
<EXCEPTION before="Alanine" prob="0.034" />
<EXCEPTION before="Cysteine" prob="0.028" />
<EXCEPTION before="Aspartic Acid" prob="0.00002" />
<EXCEPTION before="Glutamic Acid" prob="0.0004" />
<EXCEPTION before="Phenylalanine" prob="0.001" />
<EXCEPTION before="Glycine" prob="0.002" />
<EXCEPTION before="Histidine" prob="0.004" />
<EXCEPTION before="Isoleucine" prob="0.013" />
<EXCEPTION before="Lysine" prob="0.005" />
<EXCEPTION before="Leucine" prob="0.009" />
<EXCEPTION before="Methionine" prob="0.006" />
<EXCEPTION before="Asparagine" prob="0.00005" />
<EXCEPTION before="Proline" prob="0.002" />
<EXCEPTION before="Glutamine" prob="0.001" />
<EXCEPTION before="Arginine" prob="0.0007" />
<EXCEPTION before="Serine" prob="0.011" />
<EXCEPTION before="Threonine" prob="0.011" />
<EXCEPTION before="Valine" prob="0.003" />
<EXCEPTION before="Tryptophan" prob="0.004" />
<EXCEPTION before="Tyrosine" prob="0.021" />
<EXCEPTION before="LeuOrIle" prob="1.0" />
</CLEAVAGE_RULE>
<CLEAVAGE_RULE after="Asparagine" prob="0.00001" >
<EXCEPTION before="Alanine" prob="0.004" />
<EXCEPTION before="Cysteine" prob="0.02" />
<EXCEPTION before="Aspartic Acid" prob="0.00007" />
<EXCEPTION before="Glutamic Acid" prob="0.0003" />
<EXCEPTION before="Phenylalanine" prob="0.002" />
<EXCEPTION before="Glycine" prob="0.004" />
<EXCEPTION before="Histidine" prob="0.002" />
<EXCEPTION before="Isoleucine" prob="0.003" />
<EXCEPTION before="Lysine" prob="0.00003" />
<EXCEPTION before="Leucine" prob="0.002" />
<EXCEPTION before="Methionine" prob="0.014" />
<EXCEPTION before="Asparagine" prob="0.002" />
<EXCEPTION before="Proline" prob="0.002" />
<EXCEPTION before="Glutamine" prob="0.0004" />
<EXCEPTION before="Arginine" prob="0.00002" />
<EXCEPTION before="Serine" prob="0.016" />
<EXCEPTION before="Threonine" prob="0.011" />
<EXCEPTION before="Valine" prob="0.003" />
<EXCEPTION before="Tryptophan" prob="0.001" />
<EXCEPTION before="Tyrosine" prob="0.002" />
<EXCEPTION before="LeuOrIle" prob="1.0" />
</CLEAVAGE_RULE>
<CLEAVAGE_RULE after="Proline" prob="0.00001" >
<EXCEPTION before="Alanine" prob="0.002" />
<EXCEPTION before="Cysteine" prob="0.003" />
<EXCEPTION before="Aspartic Acid" prob="0.004" />
<EXCEPTION before="Glutamic Acid" prob="0.001" />
<EXCEPTION before="Phenylalanine" prob="0.004" />
<EXCEPTION before="Glycine" prob="0.002" />
<EXCEPTION before="Histidine" prob="0.0004" />
<EXCEPTION before="Isoleucine" prob="0.00009" />
<EXCEPTION before="Lysine" prob="0.0008" />
<EXCEPTION before="Leucine" prob="0.0009" />
<EXCEPTION before="Methionine" prob="0.002" />
<EXCEPTION before="Asparagine" prob="0.0009" />
<EXCEPTION before="Proline" prob="0.001" />
<EXCEPTION before="Glutamine" prob="0.002" />
<EXCEPTION before="Arginine" prob="0.001" />
<EXCEPTION before="Serine" prob="0.002" />
<EXCEPTION before="Threonine" prob="0.002" />
<EXCEPTION before="Valine" prob="0.0007" />
<EXCEPTION before="Tryptophan" prob="0.0004" />
<EXCEPTION before="Tyrosine" prob="0.0003" />
<EXCEPTION before="LeuOrIle" prob="1.0" />
</CLEAVAGE_RULE>
<CLEAVAGE_RULE after="Isoleucine" prob="0.00001" >
<EXCEPTION before="Alanine" prob="0.0007" />
<EXCEPTION before="Cysteine" prob="0.00002" />
<EXCEPTION before="Aspartic Acid" prob="0.0002" />
<EXCEPTION before="Glutamic Acid" prob="0.0009" />
<EXCEPTION before="Phenylalanine" prob="0.001" />
<EXCEPTION before="Glycine" prob="0.002" />
<EXCEPTION before="Histidine" prob="0.00009" />
<EXCEPTION before="Isoleucine" prob="0.003" />
<EXCEPTION before="Lysine" prob="0.001" />
<EXCEPTION before="Leucine" prob="0.001" />
<EXCEPTION before="Methionine" prob="0.0005" />
<EXCEPTION before="Asparagine" prob="0.0009" />
<EXCEPTION before="Proline" prob="0.009" />
<EXCEPTION before="Glutamine" prob="0.002" />
<EXCEPTION before="Arginine" prob="0.004" />
<EXCEPTION before="Serine" prob="0.0009" />
<EXCEPTION before="Threonine" prob="0.003" />
<EXCEPTION before="Valine" prob="0.002" />
<EXCEPTION before="Tryptophan" prob="0.013" />
<EXCEPTION before="Tyrosine" prob="0.0002" />
<EXCEPTION before="LeuOrIle" prob="1.0" />
</CLEAVAGE_RULE>
<CLEAVAGE_RULE after="Alanine" prob="0.00001" >
<EXCEPTION before="Alanine" prob="0.004" />
<EXCEPTION before="Cysteine" prob="0.003" />
<EXCEPTION before="Aspartic Acid" prob="0.005" />
<EXCEPTION before="Glutamic Acid" prob="0.003" />
<EXCEPTION before="Phenylalanine" prob="0.001" />
<EXCEPTION before="Glycine" prob="0.002" />
<EXCEPTION before="Histidine" prob="0.0005" />
<EXCEPTION before="Isoleucine" prob="0.0008" />
<EXCEPTION before="Lysine" prob="0.001" />
<EXCEPTION before="Leucine" prob="0.001" />
<EXCEPTION before="Methionine" prob="0.002" />
<EXCEPTION before="Asparagine" prob="0.0003" />
<EXCEPTION before="Proline" prob="0.002" />
<EXCEPTION before="Glutamine" prob="0.0007" />
<EXCEPTION before="Arginine" prob="0.00006" />
<EXCEPTION before="Serine" prob="0.003" />
<EXCEPTION before="Threonine" prob="0.0007" />
<EXCEPTION before="Valine" prob="0.002" />
<EXCEPTION before="Tryptophan" prob="0.00002" />
<EXCEPTION before="Tyrosine" prob="0.00002" />
<EXCEPTION before="LeuOrIle" prob="1.0" />
</CLEAVAGE_RULE>
<CLEAVAGE_RULE after="Valine" prob="0.00001" >
<EXCEPTION before="Alanine" prob="0.0004" />
<EXCEPTION before="Cysteine" prob="0.00002" />
<EXCEPTION before="Aspartic Acid" prob="0.0004" />
<EXCEPTION before="Glutamic Acid" prob="0.0001" />
<EXCEPTION before="Phenylalanine" prob="0.002" />
<EXCEPTION before="Glycine" prob="0.001" />
<EXCEPTION before="Histidine" prob="0.0001" />
<EXCEPTION before="Isoleucine" prob="0.0009" />
<EXCEPTION before="Lysine" prob="0.0002" />
<EXCEPTION before="Leucine" prob="0.0003" />
<EXCEPTION before="Methionine" prob="0.0005" />
<EXCEPTION before="Asparagine" prob="0.0004" />
<EXCEPTION before="Proline" prob="0.01" />
<EXCEPTION before="Glutamine" prob="0.00002" />
<EXCEPTION before="Arginine" prob="0.002" />
<EXCEPTION before="Serine" prob="0.0009" />
<EXCEPTION before="Threonine" prob="0.0003" />
<EXCEPTION before="Valine" prob="0.0004" />
<EXCEPTION before="Tryptophan" prob="0.00002" />
<EXCEPTION before="Tyrosine" prob="0.0002" />
<EXCEPTION before="LeuOrIle" prob="1.0" />
</CLEAVAGE_RULE>
<CLEAVAGE_RULE after="Glutamine" prob="0.00001" >
<EXCEPTION before="Alanine" prob="0.003" />
<EXCEPTION before="Cysteine" prob="0.00003" />
<EXCEPTION before="Aspartic Acid" prob="0.002" />
<EXCEPTION before="Glutamic Acid" prob="0.0002" />
<EXCEPTION before="Phenylalanine" prob="0.0006" />
<EXCEPTION before="Glycine" prob="0.002" />
<EXCEPTION before="Histidine" prob="0.001" />
<EXCEPTION before="Isoleucine" prob="0.00002" />
<EXCEPTION before="Lysine" prob="0.0007" />
<EXCEPTION before="Leucine" prob="0.0009" />
<EXCEPTION before="Methionine" prob="0.00002" />
<EXCEPTION before="Asparagine" prob="0.0004" />
<EXCEPTION before="Proline" prob="0.0003" />
<EXCEPTION before="Glutamine" prob="0.0004" />
<EXCEPTION before="Arginine" prob="0.0002" />
<EXCEPTION before="Serine" prob="0.001" />
<EXCEPTION before="Threonine" prob="0.0003" />
<EXCEPTION before="Valine" prob="0.0003" />
<EXCEPTION before="Tryptophan" prob="0.00002" />
<EXCEPTION before="Tyrosine" prob="0.0007" />
<EXCEPTION before="LeuOrIle" prob="1.0" />
</CLEAVAGE_RULE>
<CLEAVAGE_RULE after="Glycine" prob="0.00001" >
<EXCEPTION before="Alanine" prob="0.0005" />
<EXCEPTION before="Cysteine" prob="0.0006" />
<EXCEPTION before="Aspartic Acid" prob="0.0002" />
<EXCEPTION before="Glutamic Acid" prob="0.0006" />
<EXCEPTION before="Phenylalanine" prob="0.00006" />
<EXCEPTION before="Glycine" prob="0.0007" />
<EXCEPTION before="Histidine" prob="0.0002" />
<EXCEPTION before="Isoleucine" prob="0.0007" />
<EXCEPTION before="Lysine" prob="0.0002" />
<EXCEPTION before="Leucine" prob="0.0007" />
<EXCEPTION before="Methionine" prob="0.0006" />
<EXCEPTION before="Asparagine" prob="0.0005" />
<EXCEPTION before="Proline" prob="0.0001" />
<EXCEPTION before="Glutamine" prob="0.00002" />
<EXCEPTION before="Arginine" prob="0.0004" />
<EXCEPTION before="Serine" prob="0.0007" />
<EXCEPTION before="Threonine" prob="0.003" />
<EXCEPTION before="Valine" prob="0.0007" />
<EXCEPTION before="Tryptophan" prob="0.00002" />
<EXCEPTION before="Tyrosine" prob="0.0005" />
<EXCEPTION before="LeuOrIle" prob="1.0" />
</CLEAVAGE_RULE>
<CLEAVAGE_RULE after="Threonine" prob="0.00001" >
<EXCEPTION before="Alanine" prob="0.0003" />
<EXCEPTION before="Cysteine" prob="0.00002" />
<EXCEPTION before="Aspartic Acid" prob="0.0002" />
<EXCEPTION before="Glutamic Acid" prob="0.002" />
<EXCEPTION before="Phenylalanine" prob="0.0002" />
<EXCEPTION before="Glycine" prob="0.001" />
<EXCEPTION before="Histidine" prob="0.00005" />
<EXCEPTION before="Isoleucine" prob="0.0004" />
<EXCEPTION before="Lysine" prob="0.0002" />
<EXCEPTION before="Leucine" prob="0.0007" />
<EXCEPTION before="Methionine" prob="0.0004" />
<EXCEPTION before="Asparagine" prob="0.00004" />
<EXCEPTION before="Proline" prob="0.001" />
<EXCEPTION before="Glutamine" prob="0.001" />
<EXCEPTION before="Arginine" prob="0.0007" />
<EXCEPTION before="Serine" prob="0.001" />
<EXCEPTION before="Threonine" prob="0.0007" />
<EXCEPTION before="Valine" prob="0.0006" />
<EXCEPTION before="Tryptophan" prob="0.00002" />
<EXCEPTION before="Tyrosine" prob="0.0004" />
<EXCEPTION before="LeuOrIle" prob="1.0" />
</CLEAVAGE_RULE>
<CLEAVAGE_RULE after="Cysteine" prob="0.00001" >
<EXCEPTION before="Alanine" prob="0.0003" />
<EXCEPTION before="Cysteine" prob="0.00002" />
<EXCEPTION before="Aspartic Acid" prob="0.0008" />
<EXCEPTION before="Glutamic Acid" prob="0.00002" />
<EXCEPTION before="Phenylalanine" prob="0.002" />
<EXCEPTION before="Glycine" prob="0.00002" />
<EXCEPTION before="Histidine" prob="0.008" />
<EXCEPTION before="Isoleucine" prob="0.005" />
<EXCEPTION before="Lysine" prob="0.001" />
<EXCEPTION before="Leucine" prob="0.00002" />
<EXCEPTION before="Methionine" prob="0.00002" />
<EXCEPTION before="Asparagine" prob="0.002" />
<EXCEPTION before="Proline" prob="0.005" />
<EXCEPTION before="Glutamine" prob="0.00002" />
<EXCEPTION before="Arginine" prob="0.002" />
<EXCEPTION before="Serine" prob="0.0007" />
<EXCEPTION before="Threonine" prob="0.006" />
<EXCEPTION before="Valine" prob="0.0003" />
<EXCEPTION before="Tryptophan" prob="0.00005" />
<EXCEPTION before="Tyrosine" prob="0.00002" />
<EXCEPTION before="LeuOrIle" prob="1.0" />
</CLEAVAGE_RULE>
<CLEAVAGE_RULE after="Glutamic Acid" prob="0.00001" >
<EXCEPTION before="Alanine" prob="0.0001" />
<EXCEPTION before="Cysteine" prob="0.00002" />
<EXCEPTION before="Aspartic Acid" prob="0.0004" />
<EXCEPTION before="Glutamic Acid" prob="0.0009" />
<EXCEPTION before="Phenylalanine" prob="0.0005" />
<EXCEPTION before="Glycine" prob="0.0003" />
<EXCEPTION before="Histidine" prob="0.00002" />
<EXCEPTION before="Isoleucine" prob="0.0002" />
<EXCEPTION before="Lysine" prob="0.0001" />
<EXCEPTION before="Leucine" prob="0.0005" />
<EXCEPTION before="Methionine" prob="0.00009" />
<EXCEPTION before="Asparagine" prob="0.00002" />
<EXCEPTION before="Proline" prob="0.002" />
<EXCEPTION before="Glutamine" prob="0.00002" />
<EXCEPTION before="Arginine" prob="0.0005" />
<EXCEPTION before="Serine" prob="0.001" />
<EXCEPTION before="Threonine" prob="0.0008" />
<EXCEPTION before="Valine" prob="0.0008" />
<EXCEPTION before="Tryptophan" prob="0.00002" />
<EXCEPTION before="Tyrosine" prob="0.0004" />
<EXCEPTION before="LeuOrIle" prob="1.0" />
</CLEAVAGE_RULE>
<CLEAVAGE_RULE after="Tryptophan" prob="0.00001" >
<EXCEPTION before="Alanine" prob="0.015" />
<EXCEPTION before="Cysteine" prob="0.001" />
<EXCEPTION before="Aspartic Acid" prob="0.003" />
<EXCEPTION before="Glutamic Acid" prob="0.0009" />
<EXCEPTION before="Phenylalanine" prob="0.00002" />
<EXCEPTION before="Glycine" prob="0.004" />
<EXCEPTION before="Histidine" prob="0.00002" />
<EXCEPTION before="Isoleucine" prob="0.00002" />
<EXCEPTION before="Lysine" prob="0.00002" />
<EXCEPTION before="Leucine" prob="0.004" />
<EXCEPTION before="Methionine" prob="0.00003" />
<EXCEPTION before="Asparagine" prob="0.00002" />
<EXCEPTION before="Proline" prob="0.00002" />
<EXCEPTION before="Glutamine" prob="0.001" />
<EXCEPTION before="Arginine" prob="0.002" />
<EXCEPTION before="Serine" prob="0.003" />
<EXCEPTION before="Threonine" prob="0.00002" />
<EXCEPTION before="Valine" prob="0.00002" />
<EXCEPTION before="Tryptophan" prob="0.00002" />
<EXCEPTION before="Tyrosine" prob="0.00002" />
<EXCEPTION before="LeuOrIle" prob="1.0" />
</CLEAVAGE_RULE>
<CLEAVAGE_RULE after="Serine" prob="0.00001" >
<EXCEPTION before="Alanine" prob="0.001" />
<EXCEPTION before="Cysteine" prob="0.0003" />
<EXCEPTION before="Aspartic Acid" prob="0.00002" />
<EXCEPTION before="Glutamic Acid" prob="0.0001" />
<EXCEPTION before="Phenylalanine" prob="0.0006" />
<EXCEPTION before="Glycine" prob="0.0004" />
<EXCEPTION before="Histidine" prob="0.00002" />
<EXCEPTION before="Isoleucine" prob="0.001" />
<EXCEPTION before="Lysine" prob="0.0001" />
<EXCEPTION before="Leucine" prob="0.0001" />
<EXCEPTION before="Methionine" prob="0.0003" />
<EXCEPTION before="Asparagine" prob="0.00002" />
<EXCEPTION before="Proline" prob="0.001" />
<EXCEPTION before="Glutamine" prob="0.0001" />
<EXCEPTION before="Arginine" prob="0.00002" />
<EXCEPTION before="Serine" prob="0.0003" />
<EXCEPTION before="Threonine" prob="0.00002" />
<EXCEPTION before="Valine" prob="0.0003" />
<EXCEPTION before="Tryptophan" prob="0.00002" />
<EXCEPTION before="Tyrosine" prob="0.0008" />
<EXCEPTION before="LeuOrIle" prob="1.0" />
</CLEAVAGE_RULE>
<CLEAVAGE_RULE after="Aspartic Acid" prob="0.00001" >
<EXCEPTION before="Alanine" prob="0.0006" />
<EXCEPTION before="Cysteine" prob="0.00002" />
<EXCEPTION before="Aspartic Acid" prob="0.0003" />
<EXCEPTION before="Glutamic Acid" prob="0.0001" />
<EXCEPTION before="Phenylalanine" prob="0.0003" />
<EXCEPTION before="Glycine" prob="0.00006" />
<EXCEPTION before="Histidine" prob="0.00002" />
<EXCEPTION before="Isoleucine" prob="0.0008" />
<EXCEPTION before="Lysine" prob="0.00002" />
<EXCEPTION before="Leucine" prob="0.0002" />
<EXCEPTION before="Methionine" prob="0.00002" />
<EXCEPTION before="Asparagine" prob="0.00002" />
<EXCEPTION before="Proline" prob="0.008" />
<EXCEPTION before="Glutamine" prob="0.00002" />
<EXCEPTION before="Arginine" prob="0.001" />
<EXCEPTION before="Serine" prob="0.00002" />
<EXCEPTION before="Threonine" prob="0.0003" />
<EXCEPTION before="Valine" prob="0.0004" />
<EXCEPTION before="Tryptophan" prob="0.00002" />
<EXCEPTION before="Tyrosine" prob="0.0001" />
<EXCEPTION before="LeuOrIle" prob="1.0" />
</CLEAVAGE_RULE>
</DIGEST_SET>
<!-- ___________________________________ INSTRUMENT SETS _________________________________________________________ -->
<!-- The sorting and numbering of instruments is within reserved ranges by type of instrument and then by chronological appearance of the instrument -->
<!-- TOF/TOFs reserved range 1-9 -->
<INSTRUMENT xml:id="INSTRUMENT:1" name="4700" ionization="aMALDI" taglet_ef="EF_CURVE:1" fraglet_correction="1" quant_threshold_sn="9" >
<AUTO_CALIBRATION ms="true" msms="true" msmstolsdratio="3" mstolsdratio="4" type="dalton" squareroot="true" />
<MSTOLERANCE VALUE="0.15" TYPE="dalton" />
<MSMSTOLERANCE VALUE="0.4" TYPE="dalton" />
<MS_STANDARD_DEVIATION VALUE="0.08" TYPE="dalton" />
<MSMS_STANDARD_DEVIATION VALUE="0.15" TYPE="dalton" />
<DEFAULT_CHARGE_STATE charge="1" />
</INSTRUMENT>
<INSTRUMENT xml:id="INSTRUMENT:2" name="4800" ionization="aMALDI" taglet_ef="EF_CURVE:1" fraglet_correction="1" quant_threshold_sn="9" >
<AUTO_CALIBRATION ms="true" msms="true" msmstolsdratio="3" mstolsdratio="6" type="dalton" squareroot="true" />
<MSTOLERANCE VALUE="0.2" TYPE="dalton" />
<MSMSTOLERANCE VALUE="0.4" TYPE="dalton" />
<MS_STANDARD_DEVIATION VALUE="0.035" TYPE="dalton" />
<MSMS_STANDARD_DEVIATION VALUE="0.07" TYPE="dalton" />
<DEFAULT_CHARGE_STATE charge="1" />
</INSTRUMENT>
<INSTRUMENT xml:id="INSTRUMENT:3" name="5800" ionization="aMALDI" taglet_ef="EF_CURVE:1" fraglet_correction="1" quant_threshold_sn="9" >
<AUTO_CALIBRATION ms="true" msms="true" msmstolsdratio="3" mstolsdratio="6" type="dalton" squareroot="true" />
<MSTOLERANCE VALUE="0.2" TYPE="dalton" />
<MSMSTOLERANCE VALUE="0.4" TYPE="dalton" />
<MS_STANDARD_DEVIATION VALUE="0.02" TYPE="dalton" />
<MSMS_STANDARD_DEVIATION VALUE="0.13" TYPE="dalton" />
<DEFAULT_CHARGE_STATE charge="1" />
</INSTRUMENT>
<!-- QSTARs reserved range 10-19 -->
<INSTRUMENT xml:id="INSTRUMENT:10" name="QSTAR or QSTAR XL ESI" ionization="ESI" taglet_ef="EF_CURVE:1" fraglet_correction="1" quant_threshold_sn="9" >
<AUTO_CALIBRATION ms="true" msms="true" msmstolsdratio="4" mstolsdratio="4" type="dalton" squareroot="true" />
<MSTOLERANCE VALUE="0.2" TYPE="dalton" />
<MSMSTOLERANCE VALUE="0.2" TYPE="dalton" />
<MS_STANDARD_DEVIATION VALUE="0.0125" TYPE="dalton" />
<MSMS_STANDARD_DEVIATION VALUE="0.03" TYPE="dalton" />
<DEFAULT_CHARGE_STATE charge="2" />
<DEFAULT_CHARGE_STATE charge="3" />
<DEFAULT_CHARGE_STATE charge="4" />
</INSTRUMENT>
<INSTRUMENT xml:id="INSTRUMENT:11" name="QSTAR or QSTAR XL oMALDI" ionization="oMALDI" taglet_ef="EF_CURVE:1" fraglet_correction="1" quant_threshold_sn="9" >
<AUTO_CALIBRATION ms="true" msms="true" msmstolsdratio="4" mstolsdratio="4" type="dalton" squareroot="true" />
<MSTOLERANCE VALUE="0.2" TYPE="dalton" />
<MSMSTOLERANCE VALUE="0.2" TYPE="dalton" />
<MS_STANDARD_DEVIATION VALUE="0.05" TYPE="dalton" />
<MSMS_STANDARD_DEVIATION VALUE="0.05" TYPE="dalton" />
<DEFAULT_CHARGE_STATE charge="1" />
</INSTRUMENT>
<INSTRUMENT xml:id="INSTRUMENT:12" name="QSTAR Elite ESI" ionization="ESI" taglet_ef="EF_CURVE:1" fraglet_correction="1" quant_threshold_sn="9" >
<AUTO_CALIBRATION ms="true" msms="true" msmstolsdratio="4" mstolsdratio="4" type="dalton" squareroot="true" />
<MSTOLERANCE VALUE="0.2" TYPE="dalton" />
<MSMSTOLERANCE VALUE="0.2" TYPE="dalton" />
<MS_STANDARD_DEVIATION VALUE="0.0076" TYPE="dalton" />
<MSMS_STANDARD_DEVIATION VALUE="0.015" TYPE="dalton" />
<DEFAULT_CHARGE_STATE charge="2" />
<DEFAULT_CHARGE_STATE charge="3" />
<DEFAULT_CHARGE_STATE charge="4" />
</INSTRUMENT>
<!-- QTRAPs reserved range 20-29 -->
<INSTRUMENT xml:id="INSTRUMENT:20" name="QTRAP ESI" ionization="ESI" taglet_ef="EF_CURVE:2" fraglet_correction="1.5" quant_threshold_sn="6" >
<AUTO_CALIBRATION ms="true" msms="true" msmstolsdratio="3" mstolsdratio="4" type="dalton" />
<MSTOLERANCE VALUE="0.5" TYPE="dalton" />
<MSMSTOLERANCE VALUE="0.4" TYPE="dalton" />
<MS_STANDARD_DEVIATION VALUE="0.1" TYPE="dalton" />
<MSMS_STANDARD_DEVIATION VALUE="0.12" TYPE="dalton" />
<DEFAULT_CHARGE_STATE charge="2" />
<DEFAULT_CHARGE_STATE charge="3" />
<DEFAULT_CHARGE_STATE charge="4" />
</INSTRUMENT>
<INSTRUMENT xml:id="INSTRUMENT:21" name="4000 QTRAP ESI" ionization="ESI" taglet_ef="EF_CURVE:2" fraglet_correction="1.5" quant_threshold_sn="6" >
<AUTO_CALIBRATION ms="true" msms="true" msmstolsdratio="3" mstolsdratio="4" type="dalton" />
<MSTOLERANCE VALUE="0.7" TYPE="dalton" />
<MSMSTOLERANCE VALUE="0.6" TYPE="dalton" />
<MS_STANDARD_DEVIATION VALUE="0.1" TYPE="dalton" />
<MSMS_STANDARD_DEVIATION VALUE="0.12" TYPE="dalton" />
<DEFAULT_CHARGE_STATE charge="2" />
<DEFAULT_CHARGE_STATE charge="3" />
<DEFAULT_CHARGE_STATE charge="4" />
</INSTRUMENT>
<INSTRUMENT xml:id="INSTRUMENT:22" name="3200 QTRAP ESI" ionization="ESI" taglet_ef="EF_CURVE:2" fraglet_correction="1.5" quant_threshold_sn="6" >
<AUTO_CALIBRATION ms="true" msms="true" msmstolsdratio="3" mstolsdratio="4" type="dalton" />
<MSTOLERANCE VALUE="0.7" TYPE="dalton" />
<MSMSTOLERANCE VALUE="0.6" TYPE="dalton" />
<MS_STANDARD_DEVIATION VALUE="0.1" TYPE="dalton" />
<MSMS_STANDARD_DEVIATION VALUE="0.12" TYPE="dalton" />
<DEFAULT_CHARGE_STATE charge="2" />
<DEFAULT_CHARGE_STATE charge="3" />
<DEFAULT_CHARGE_STATE charge="4" />
</INSTRUMENT>
<INSTRUMENT xml:id="INSTRUMENT:23" name="4000 QTRAP AP-MALDI" ionization="oMALDI" taglet_ef="EF_CURVE:2" fraglet_correction="1.5" quant_threshold_sn="6" >
<AUTO_CALIBRATION ms="false" msms="false" msmstolsdratio="3" mstolsdratio="4" type="dalton" />
<MSTOLERANCE VALUE="0.5" TYPE="dalton" />
<MSMSTOLERANCE VALUE="0.4" TYPE="dalton" />
<DEFAULT_CHARGE_STATE charge="1" />
</INSTRUMENT>
<INSTRUMENT xml:id="INSTRUMENT:24" name="3200 QTRAP AP-MALDI" ionization="oMALDI" taglet_ef="EF_CURVE:2" fraglet_correction="1.5" quant_threshold_sn="6" >
<AUTO_CALIBRATION ms="false" msms="false" msmstolsdratio="3" mstolsdratio="4" type="dalton" />
<MSTOLERANCE VALUE="0.5" TYPE="dalton" />
<MSMSTOLERANCE VALUE="0.4" TYPE="dalton" />
<DEFAULT_CHARGE_STATE charge="1" />
</INSTRUMENT>
<INSTRUMENT xml:id="INSTRUMENT:25" name="5500 QTRAP ESI" ionization="ESI" taglet_ef="EF_CURVE:2" fraglet_correction="1.5" quant_threshold_sn="6" >
<AUTO_CALIBRATION ms="true" msms="true" msmstolsdratio="3" mstolsdratio="4" type="dalton" />
<MSTOLERANCE VALUE="0.7" TYPE="dalton" />
<MSMSTOLERANCE VALUE="0.6" TYPE="dalton" />
<MS_STANDARD_DEVIATION VALUE="0.1" TYPE="dalton" />
<MSMS_STANDARD_DEVIATION VALUE="0.12" TYPE="dalton" />
<DEFAULT_CHARGE_STATE charge="2" />
<DEFAULT_CHARGE_STATE charge="3" />
<DEFAULT_CHARGE_STATE charge="4" />
</INSTRUMENT>
<!-- non-AB SCIEX low res, low res instruments reserved range 30-39 -->
<INSTRUMENT xml:id="INSTRUMENT:30" name="LTQ" ionization="ESI" taglet_ef="EF_CURVE:2" fraglet_correction="1.5" quant_threshold_sn="6" >
<AUTO_CALIBRATION ms="true" msms="true" msmstolsdratio="3" mstolsdratio="4" type="dalton" />
<MSTOLERANCE VALUE="0.7" TYPE="dalton" />
<MSMSTOLERANCE VALUE="0.6" TYPE="dalton" />
<MS_STANDARD_DEVIATION VALUE="0.23" TYPE="dalton" />
<MSMS_STANDARD_DEVIATION VALUE="0.15" TYPE="dalton" />
<DEFAULT_CHARGE_STATE charge="1" />
<DEFAULT_CHARGE_STATE charge="2" />
<DEFAULT_CHARGE_STATE charge="3" />
</INSTRUMENT>
<!-- non-AB SCIEX high res, low res instruments reserved range 40-49 -->
<INSTRUMENT xml:id="INSTRUMENT:40" name="Orbi-FT MS (1-3 ppm), LTQ MSMS" ionization="ESI" taglet_ef="EF_CURVE:2" fraglet_correction="0.8" quant_threshold_sn="9" >
<AUTO_CALIBRATION ms="true" msms="true" msmstolsdratio="3" mstolsdratio="4.5" type="dalton" />
<MSTOLERANCE VALUE="0.050" TYPE="dalton" />
<MSMSTOLERANCE VALUE="0.6" TYPE="dalton" />
<MS_STANDARD_DEVIATION VALUE="0.0025" TYPE="dalton" />
<MSMS_STANDARD_DEVIATION VALUE="0.20" TYPE="dalton" />
<DEFAULT_CHARGE_STATE charge="1" />
<DEFAULT_CHARGE_STATE charge="2" />
<DEFAULT_CHARGE_STATE charge="3" />
</INSTRUMENT>
<INSTRUMENT xml:id="INSTRUMENT:41" name="Orbi-FT MS (sub-ppm), LTQ MSMS" ionization="ESI" taglet_ef="EF_CURVE:2" fraglet_correction="0.8" quant_threshold_sn="9" >
<AUTO_CALIBRATION ms="true" msms="true" msmstolsdratio="3" mstolsdratio="6" type="dalton" />
<MSTOLERANCE VALUE="0.02" TYPE="dalton" />
<MSMSTOLERANCE VALUE="0.6" TYPE="dalton" />
<MS_STANDARD_DEVIATION VALUE="0.0010" TYPE="dalton" />
<MSMS_STANDARD_DEVIATION VALUE="0.20" TYPE="dalton" />
<DEFAULT_CHARGE_STATE charge="1" />
<DEFAULT_CHARGE_STATE charge="2" />
<DEFAULT_CHARGE_STATE charge="3" />
</INSTRUMENT>
<!-- non-AB SCIEX high res, high res instruments reserved range 50-59 -->
<INSTRUMENT xml:id="INSTRUMENT:50" name="Orbi MS (1-3ppm), Orbi MS/MS" ionization="ESI" taglet_ef="EF_CURVE:1" fraglet_correction="0.8" quant_threshold_sn="9" >
<AUTO_CALIBRATION ms="true" msms="true" msmstolsdratio="3" mstolsdratio="11" type="dalton" />
<MSTOLERANCE VALUE="0.05" TYPE="dalton" />
<MSMSTOLERANCE VALUE="0.10" TYPE="dalton" />
<MS_STANDARD_DEVIATION VALUE="0.0025" TYPE="dalton" />
<MSMS_STANDARD_DEVIATION VALUE="0.004" TYPE="dalton" />
<DEFAULT_CHARGE_STATE charge="1" />
<DEFAULT_CHARGE_STATE charge="2" />
<DEFAULT_CHARGE_STATE charge="3" />
</INSTRUMENT>
<INSTRUMENT xml:id="INSTRUMENT:51" name="Orbi MS (sub-ppm), Orbi MS/MS" ionization="ESI" taglet_ef="EF_CURVE:1" fraglet_correction="0.8" quant_threshold_sn="9" >
<AUTO_CALIBRATION ms="true" msms="true" msmstolsdratio="3" mstolsdratio="11" type="dalton" />
<MSTOLERANCE VALUE="0.02" TYPE="dalton" />
<MSMSTOLERANCE VALUE="0.10" TYPE="dalton" />
<MS_STANDARD_DEVIATION VALUE="0.0010" TYPE="dalton" />
<MSMS_STANDARD_DEVIATION VALUE="0.004" TYPE="dalton" />
<DEFAULT_CHARGE_STATE charge="1" />
<DEFAULT_CHARGE_STATE charge="2" />
<DEFAULT_CHARGE_STATE charge="3" />
</INSTRUMENT>
<!-- AB SCIEX high res, high res instruments reserved range 60-69 -->
<INSTRUMENT xml:id="INSTRUMENT:60" name="TripleTOF 5600" ionization="ESI" taglet_ef="EF_CURVE:1" fraglet_correction="1" quant_threshold_sn="9" >
<AUTO_CALIBRATION ms="true" msms="true" msmstolsdratio="2.75" mstolsdratio="7" type="dalton" squareroot="true" />
<MSTOLERANCE VALUE="0.05" TYPE="dalton" />
<MSMSTOLERANCE VALUE="0.1" TYPE="dalton" />
<MS_STANDARD_DEVIATION VALUE="0.0011" TYPE="dalton" />
<MSMS_STANDARD_DEVIATION VALUE="0.01" TYPE="dalton" />
<DEFAULT_CHARGE_STATE charge="2" />
<DEFAULT_CHARGE_STATE charge="3" />
<DEFAULT_CHARGE_STATE charge="4" />
</INSTRUMENT>
<!-- EXPERIMENTAL instrument sets reserved range 100-200 -->
</TRANSLATIONS>
<SEARCH_STAT num_proteins="71084" num_residues="29040224" time="0.000000e+000" />
<SEARCH xml:id="SEARCH:1:634683043578218593_0" >
<PARAMETERS chemical_data_edited="false" do_reverse_search="true" max_quant_labels="3" maxresults="15" separate_searches="false" >
<MSTOLERANCE type="dalton" value="2.000000e-001" />
<MSMSTOLERANCE type="dalton" value="4.000000e-001" />
<MS_STANDARD_DEVIATION type="dalton" value="3.500000e-002" />
<MSMS_STANDARD_DEVIATION type="dalton" value="7.000000e-002" />
<FASTA filename="C:\AB SCIEX\ProteinPilot Data2\SearchDatabases\TAIR10_pep_20101214_#35386_PLUSCONTAMS.fasta" />
<DATADICTIONARY filename="C:\Program Files (x86)\AB SCIEX\ProteinPilot\ProteinPilot.DataDictionary.xml" >
<DataDictionary>
<!-- ___________________________________ IMPORTANT MESSAGE ____________________________________________________________ -->
<!-- IMPORTANT - THIS FILE CONTAINS FUNCTIONS THAT ARE BETA AND MAY HAVE HAD LITTLE OR NO TESTING                   	-->
<!-- This is a non-standard document that includes additions made since the release of Version 4.0		    	-->
<!-- These additions are being provided to you as a convenience to provide a starting point.                        	-->
<!-- You can at least evaluate whether a new function is useful to you or not.                                      	-->
<!-- If you have informatics expertise, you may also be able to further optimize the starting point provided here.  	-->
<!-- Please report both successful and unsuccessful use of any of these new functions, as well as improvements.     	-->
<!-- Successful new functions will be added to the next release of ProteinPilot Software.                        	-->
<!-- 	    Additions to this file since version 4.0 are:                                                             	-->
<!-- 		- Added Sec to Dha conversion needed for finding U residues when no cys alkyation is used 	        -->
<!-- 		- Added Selenocys as a target of oxidation, dioxidation, and dehydro (half a disulfide analog) 	        -->
<!-- 		- Triplex SILAC test for setting  SILAC (Lys+4, Arg+6),(Lys+8, Arg+10)	 			 	-->
<!-- 		- Added mTRAQ permessive settings to allow other mods to be founds on mTRAQ targets 	 	        -->
<!-- 		- Added Lys+4, Arg+10 SILAC					 	 	      			-->
<!-- 		- Added dimethyl lys quant scheme				 	 	      			-->
<!-- 		- Removed incorrect proline specificity on peptide termnial dimethylation - is only for protein term	-->
<!-- 		- Added isotopic bleed mods on Pro and Glu to Lys+6, Arg+10 SILAC scheme     			 	-->
<!-- 		- Added TMT cold, 2plex, and 6plex for ID only						     		-->
<!-- 		- Shifted all SILAC sets over to split search scheme					     		-->
<!-- 		- Renumbered CNBr set from 131 to 161 to make room for more SILAC			     		-->
<!-- 		- Added thermolysin digest definition							     		-->
<!-- 		- Added mTRAQ triplex with quantitation and permissive variant			     			-->
<!-- 		- Added Lys+4 triplex SILAC two ways - one with 4xDeuterium, one with 2xC-13				-->
<!-- 		- Raised the probability of phos-Y in phos-Y affinity special factor					-->
<!-- 		- Triplex SILAC (Lys+4, Arg+4),(Lys+8, Arg+10)	- different medium label on R 				-->
<!-- 		- additional dimethyl quant variant - Dimethyl +0,+4 (Peptide Labeled) 					-->
<!-- 		- additional dimethyl quant variant - Dimethyl +0,+8 (Peptide Labeled) 					-->
<!-- 		- additional dimethyl triplex variant - Dimethyl +0,+4,+8 (Peptide Labeled)				-->
<!-- 		- hack for N-15 labeled samples										-->
<!-- 		- RABA +0, +6 duplex											-->
<!-- 		- Added Iodo-thyroxine mods enrichment set								-->
<!-- 		- Split orbi-orbi to two settings, allowing sub-ppm option on survey for newer instruments		-->
<!-- 		- Added protein-level TMT labeling support								-->
<!-- 		- Added isotopic labels needed for AQUA with MRMPilot - Phe+10, Ala+3 					-->
<!-- 		- Added Leucine 3xDeuterium SILAC (not advised for AB SCIEX ESI data)		 			-->
<!-- 		- Changed TLC for 3xC-13 to +3a since previous TLC was already assigned		 			-->
<!-- 		- reverted name change for orginal Orbi-Orbi setting to avoid breaking existing search methods		-->
<!-- 		- Added triplex Arg +0,+5,+10 scheme									-->
<!-- 		- Changed previous +4a TLC to +4b and added new mod Label:13C(3)15N(1)					-->
<!-- 		- Added Steen lab "TestCHB_1" per ASMS2011 presentations showing 5plex SILAC				-->
<!-- 		- Changed O-16 vs. O-18 quant scheme to use new separate search mechanism				-->
<!-- 		- Added trypsin definition to support MSIPI database's use of J as a delimiter				-->
<!-- 		- Defined J as Leucine or Isoleucine and defined residue O as Pyrrolysine. Were previously undefined	-->
<!-- 		- Added duplex SILAC Lys +8, Arg +10, Glu+6, Asp+5							-->
<!-- 		- fixed mistake in Arg+5, Arg+10 triplex - medium plex was missing 					-->
<!-- 		- Capitalized Light, Medium, Heavy consistently			 					-->
<!-- __________________________________________________________________________________________________________________ -->
<!-- ______________________________  DATA DICTIONARY TABLE OF CONTENTS ________________________________________________ -->
<!-- 		Element definitions											-->
<!-- 		Amino acid definitions											-->
<!-- 		Modification definitions										-->
<!-- 			Biological modifications									-->
<!-- 			Mods that are both natural and artifact								-->
<!-- 			Cysteine alkylation modifications 								-->
<!-- 			Workup modifications										-->
<!-- 			Isotopic label and differential expression modifications					-->
<!-- 			Modifications resulting from digestion								-->
<!-- 			Xenobiotic modifications									-->
<!-- 		Cleavage agent definitions										-->
<!-- 		Adduct ion definitions											-->
<!-- 		A NOTE ON ALPHABETIZATION OF MODS:									-->
<!-- 			Derivatives of modifications are grouped together with the base name.				-->
<!-- 			For example, tri- and di- oxidation are listed after the base modification oxidation.	 	-->
<!-- 			The same is true for terminal specificity variants of modifications and older names.	 	-->
<!-- __________________________________________________________________________________________________________________ -->
<!-- xxxxxxxxxxxxxxxxxxxxxxxxxxxxxxxxxxxxxxxxxxxxxxxxxxxxxxxxxxxxxxxxxxxxxxxxxxxxxxxxxxxxxxxxxxxxxxxxxxxxxxxxxxxxxxxxxxxxxxxxxxxxxxxx -->
<!-- ELEMENT DEFINITION SECTION -->
<!-- xxxxxxxxxxxxxxxxxxxxxxxxxxxxxxxxxxxxxxxxxxxxxxxxxxxxxxxxxxxxxxxxxxxxxxxxxxxxxxxxxxxxxxxxxxxxxxxxxxxxxxxxxxxxxxxxxxxxxxxxxxxxxxxx -->
<El rKey="1" >
<Nme>Hydrogen</Nme>
<ANr>1</ANr>
<Sym>H</Sym>
<Iso>
<Mss>1.007825032</Mss>
<Pry>0.99985</Pry>
</Iso>
<Iso>
<Mss>2.014101778</Mss>
<Pry>0.00015</Pry>
</Iso>
</El>
<El rKey="0" >
<Nme>Helium</Nme>
<ANr>2</ANr>
<Sym>He</Sym>
<Iso>
<Mss>4.00260325</Mss>
<Pry>0.99999863</Pry>
</Iso>
<Iso>
<Mss>3.01629309</Mss>
<Pry>1.37e-06</Pry>
</Iso>
</El>
<El rKey="0" >
<Nme>Lithium</Nme>
<ANr>3</ANr>
<Sym>Li</Sym>
<Iso>
<Mss>7.0160041</Mss>
<Pry>0.925</Pry>
</Iso>
<Iso>
<Mss>6.0151223</Mss>
<Pry>0.075</Pry>
</Iso>
</El>
<El rKey="0" >
<Nme>Berylium</Nme>
<ANr>4</ANr>
<Sym>Be</Sym>
<Iso>
<Mss>9.0121822</Mss>
<Pry>1</Pry>
</Iso>
</El>
<El rKey="0" >
<Nme>Boron</Nme>
<ANr>5</ANr>
<Sym>B</Sym>
<Iso>
<Mss>11.0093055</Mss>
<Pry>0.801</Pry>
</Iso>
<Iso>
<Mss>10.0129371</Mss>
<Pry>0.199</Pry>
</Iso>
</El>
<El rKey="1" >
<Nme>Carbon</Nme>
<ANr>6</ANr>
<Sym>C</Sym>
<Iso>
<Mss>12</Mss>
<Pry>0.9893</Pry>
</Iso>
<Iso>
<Mss>13.00335839</Mss>
<Pry>0.0107</Pry>
</Iso>
<Iso>
<Mss>14.00324199</Mss>
<Pry>0</Pry>
</Iso>
</El>
<El rKey="1" >
<Nme>Nitrogen</Nme>
<ANr>7</ANr>
<Sym>N</Sym>
<Iso>
<Mss>14.00307401</Mss>
<Pry>0.99632</Pry>
</Iso>
<Iso>
<Mss>15.00010897</Mss>
<Pry>0.00368</Pry>
</Iso>
</El>
<El rKey="1" >
<Nme>Oxygen</Nme>
<ANr>8</ANr>
<Sym>O</Sym>
<Iso>
<Mss>15.99491462</Mss>
<Pry>0.99757</Pry>
</Iso>
<Iso>
<Mss>17.99916</Mss>
<Pry>0.00205</Pry>
</Iso>
<Iso>
<Mss>16.9991315</Mss>
<Pry>0.00038</Pry>
</Iso>
</El>
<El rKey="0" >
<Nme>Fluorine</Nme>
<ANr>9</ANr>
<Sym>F</Sym>
<Iso>
<Mss>18.9984032</Mss>
<Pry>1</Pry>
</Iso>
</El>
<El rKey="0" >
<Nme>Neon</Nme>
<ANr>10</ANr>
<Sym>Ne</Sym>
<Iso>
<Mss>19.99244018</Mss>
<Pry>0.9048</Pry>
</Iso>
<Iso>
<Mss>21.9913855</Mss>
<Pry>0.0925</Pry>
</Iso>
<Iso>
<Mss>20.99384674</Mss>
<Pry>0.0027</Pry>
</Iso>
</El>
<El rKey="0" >
<Nme>Sodium</Nme>
<ANr>11</ANr>
<Sym>Na</Sym>
<Iso>
<Mss>22.9897697</Mss>
<Pry>1</Pry>
</Iso>
</El>
<El rKey="0" >
<Nme>Magnesium</Nme>
<ANr>12</ANr>
<Sym>Mg</Sym>
<Iso>
<Mss>23.9850419</Mss>
<Pry>0.7899</Pry>
</Iso>
<Iso>
<Mss>25.982593</Mss>
<Pry>0.1101</Pry>
</Iso>
<Iso>
<Mss>24.985837</Mss>
<Pry>0.1</Pry>
</Iso>
</El>
<El rKey="0" >
<Nme>Aluminum</Nme>
<ANr>13</ANr>
<Sym>Al</Sym>
<Iso>
<Mss>26.9815384</Mss>
<Pry>1</Pry>
</Iso>
</El>
<El rKey="0" >
<Nme>Silicon</Nme>
<ANr>14</ANr>
<Sym>Si</Sym>
<Iso>
<Mss>27.97692653</Mss>
<Pry>0.9222</Pry>
</Iso>
<Iso>
<Mss>28.97649472</Mss>
<Pry>0.0469</Pry>
</Iso>
<Iso>
<Mss>29.97377022</Mss>
<Pry>0.0309</Pry>
</Iso>
</El>
<El rKey="0" >
<Nme>Phosphorus</Nme>
<ANr>15</ANr>
<Sym>P</Sym>
<Iso>
<Mss>30.9737615</Mss>
<Pry>1</Pry>
</Iso>
</El>
<El rKey="1" >
<Nme>Sulfur</Nme>
<ANr>16</ANr>
<Sym>S</Sym>
<Iso>
<Mss>31.9720707</Mss>
<Pry>0.9493</Pry>
</Iso>
<Iso>
<Mss>33.9678668</Mss>
<Pry>0.0429</Pry>
</Iso>
<Iso>
<Mss>32.9714585</Mss>
<Pry>0.0076</Pry>
</Iso>
<Iso>
<Mss>35.9670809</Mss>
<Pry>0.0002</Pry>
</Iso>
</El>
<El rKey="0" >
<Nme>Chlorine</Nme>
<ANr>17</ANr>
<Sym>Cl</Sym>
<Iso>
<Mss>34.96885271</Mss>
<Pry>0.7578</Pry>
</Iso>
<Iso>
<Mss>36.9659026</Mss>
<Pry>0.2422</Pry>
</Iso>
</El>
<El rKey="0" >
<Nme>Argon</Nme>
<ANr>18</ANr>
<Sym>Ar</Sym>
<Iso>
<Mss>39.96238312</Mss>
<Pry>0.996003</Pry>
</Iso>
<Iso>
<Mss>35.9675463</Mss>
<Pry>0.003365</Pry>
</Iso>
<Iso>
<Mss>37.9627322</Mss>
<Pry>0.000632</Pry>
</Iso>
</El>
<El rKey="0" >
<Nme>Potassium</Nme>
<ANr>19</ANr>
<Sym>K</Sym>
<Iso>
<Mss>38.9637069</Mss>
<Pry>0.932581</Pry>
</Iso>
<Iso>
<Mss>40.961826</Mss>
<Pry>0.067302</Pry>
</Iso>
<Iso>
<Mss>39.9639987</Mss>
<Pry>0.000117</Pry>
</Iso>
</El>
<El rKey="0" >
<Nme>Calcium</Nme>
<ANr>20</ANr>
<Sym>Ca</Sym>
<Iso>
<Mss>39.9625912</Mss>
<Pry>0.96941</Pry>
</Iso>
<Iso>
<Mss>43.955481</Mss>
<Pry>0.02086</Pry>
</Iso>
<Iso>
<Mss>41.9586183</Mss>
<Pry>0.00647</Pry>
</Iso>
<Iso>
<Mss>47.952533</Mss>
<Pry>0.00187</Pry>
</Iso>
<Iso>
<Mss>42.9587668</Mss>
<Pry>0.00135</Pry>
</Iso>
<Iso>
<Mss>45.953693</Mss>
<Pry>4e-05</Pry>
</Iso>
</El>
<El rKey="0" >
<Nme>Scandium</Nme>
<ANr>21</ANr>
<Sym>Sc</Sym>
<Iso>
<Mss>44.95591</Mss>
<Pry>1</Pry>
</Iso>
</El>
<El rKey="0" >
<Nme>Titanium</Nme>
<ANr>22</ANr>
<Sym>Ti</Sym>
<Iso>
<Mss>47.947947</Mss>
<Pry>0.7372</Pry>
</Iso>
<Iso>
<Mss>45.95263</Mss>
<Pry>0.0825</Pry>
</Iso>
<Iso>
<Mss>46.951764</Mss>
<Pry>0.0744</Pry>
</Iso>
<Iso>
<Mss>48.947871</Mss>
<Pry>0.0541</Pry>
</Iso>
<Iso>
<Mss>49.944792</Mss>
<Pry>0.0518</Pry>
</Iso>
</El>
<El rKey="0" >
<Nme>Vanadium</Nme>
<ANr>23</ANr>
<Sym>V</Sym>
<Iso>
<Mss>50.943964</Mss>
<Pry>0.9975</Pry>
</Iso>
<Iso>
<Mss>49.947163</Mss>
<Pry>0.0025</Pry>
</Iso>
</El>
<El rKey="0" >
<Nme>Chromium</Nme>
<ANr>24</ANr>
<Sym>Cr</Sym>
<Iso>
<Mss>51.940512</Mss>
<Pry>0.83789</Pry>
</Iso>
<Iso>
<Mss>52.940653</Mss>
<Pry>0.09501</Pry>
</Iso>
<Iso>
<Mss>49.94605</Mss>
<Pry>0.04345</Pry>
</Iso>
<Iso>
<Mss>53.938885</Mss>
<Pry>0.02365</Pry>
</Iso>
</El>
<El rKey="0" >
<Nme>Manganese</Nme>
<ANr>25</ANr>
<Sym>Mn</Sym>
<Iso>
<Mss>54.938049</Mss>
<Pry>1</Pry>
</Iso>
</El>
<El rKey="0" >
<Nme>Iron</Nme>
<ANr>26</ANr>
<Sym>Fe</Sym>
<Iso>
<Mss>55.934942</Mss>
<Pry>0.91754</Pry>
</Iso>
<Iso>
<Mss>53.939615</Mss>
<Pry>0.05845</Pry>
</Iso>
<Iso>
<Mss>56.935398</Mss>
<Pry>0.02119</Pry>
</Iso>
<Iso>
<Mss>57.93328</Mss>
<Pry>0.00282</Pry>
</Iso>
</El>
<El rKey="0" >
<Nme>Cobalt</Nme>
<ANr>27</ANr>
<Sym>Co</Sym>
<Iso>
<Mss>58.9332</Mss>
<Pry>1</Pry>
</Iso>
</El>
<El rKey="0" >
<Nme>Nickel</Nme>
<ANr>28</ANr>
<Sym>Ni</Sym>
<Iso>
<Mss>57.935348</Mss>
<Pry>0.680769</Pry>
</Iso>
<Iso>
<Mss>59.93079</Mss>
<Pry>0.262231</Pry>
</Iso>
<Iso>
<Mss>61.928348</Mss>
<Pry>0.036345</Pry>
</Iso>
<Iso>
<Mss>60.93106</Mss>
<Pry>0.011399</Pry>
</Iso>
<Iso>
<Mss>63.927969</Mss>
<Pry>0.009256</Pry>
</Iso>
</El>
<El rKey="0" >
<Nme>Copper</Nme>
<ANr>29</ANr>
<Sym>Cu</Sym>
<Iso>
<Mss>62.929601</Mss>
<Pry>0.6917</Pry>
</Iso>
<Iso>
<Mss>64.927794</Mss>
<Pry>0.3083</Pry>
</Iso>
</El>
<El rKey="0" >
<Nme>Zinc</Nme>
<ANr>30</ANr>
<Sym>Zn</Sym>
<Iso>
<Mss>63.929146</Mss>
<Pry>0.4863</Pry>
</Iso>
<Iso>
<Mss>65.926036</Mss>
<Pry>0.279</Pry>
</Iso>
<Iso>
<Mss>67.924847</Mss>
<Pry>0.1875</Pry>
</Iso>
<Iso>
<Mss>66.927131</Mss>
<Pry>0.041</Pry>
</Iso>
<Iso>
<Mss>69.925325</Mss>
<Pry>0.0062</Pry>
</Iso>
</El>
<El rKey="0" >
<Nme>Gallium</Nme>
<ANr>31</ANr>
<Sym>Ga</Sym>
<Iso>
<Mss>68.925581</Mss>
<Pry>0.60108</Pry>
</Iso>
<Iso>
<Mss>70.924707</Mss>
<Pry>0.39892</Pry>
</Iso>
</El>
<El rKey="0" >
<Nme>Germanium</Nme>
<ANr>32</ANr>
<Sym>Ge</Sym>
<Iso>
<Mss>73.921178</Mss>
<Pry>0.3628</Pry>
</Iso>
<Iso>
<Mss>71.922076</Mss>
<Pry>0.2754</Pry>
</Iso>
<Iso>
<Mss>69.92425</Mss>
<Pry>0.2084</Pry>
</Iso>
<Iso>
<Mss>72.92346</Mss>
<Pry>0.0773</Pry>
</Iso>
<Iso>
<Mss>75.921403</Mss>
<Pry>0.0761</Pry>
</Iso>
</El>
<El rKey="0" >
<Nme>Arsenic</Nme>
<ANr>33</ANr>
<Sym>As</Sym>
<Iso>
<Mss>74.921597</Mss>
<Pry>1</Pry>
</Iso>
</El>
<El rKey="0" >
<Nme>Selenium</Nme>
<ANr>34</ANr>
<Sym>Se</Sym>
<Iso>
<Mss>79.916522</Mss>
<Pry>0.4961</Pry>
</Iso>
<Iso>
<Mss>77.91731</Mss>
<Pry>0.2377</Pry>
</Iso>
<Iso>
<Mss>75.919214</Mss>
<Pry>0.0937</Pry>
</Iso>
<Iso>
<Mss>81.9167</Mss>
<Pry>0.0873</Pry>
</Iso>
<Iso>
<Mss>76.919915</Mss>
<Pry>0.0763</Pry>
</Iso>
<Iso>
<Mss>73.922477</Mss>
<Pry>0.0089</Pry>
</Iso>
</El>
<El rKey="0" >
<Nme>Bromine</Nme>
<ANr>35</ANr>
<Sym>Br</Sym>
<Iso>
<Mss>78.918338</Mss>
<Pry>0.5069</Pry>
</Iso>
<Iso>
<Mss>80.916291</Mss>
<Pry>0.4931</Pry>
</Iso>
</El>
<El rKey="0" >
<Nme>Krypton</Nme>
<ANr>36</ANr>
<Sym>Kr</Sym>
<Iso>
<Mss>83.911508</Mss>
<Pry>0.57</Pry>
</Iso>
<Iso>
<Mss>85.910615</Mss>
<Pry>0.173</Pry>
</Iso>
<Iso>
<Mss>81.913485</Mss>
<Pry>0.1158</Pry>
</Iso>
<Iso>
<Mss>82.914137</Mss>
<Pry>0.1149</Pry>
</Iso>
<Iso>
<Mss>79.916379</Mss>
<Pry>0.0228</Pry>
</Iso>
<Iso>
<Mss>77.92039</Mss>
<Pry>0.0035</Pry>
</Iso>
</El>
<El rKey="0" >
<Nme>Rubidium</Nme>
<ANr>37</ANr>
<Sym>Rb</Sym>
<Iso>
<Mss>84.911792</Mss>
<Pry>0.7217</Pry>
</Iso>
<Iso>
<Mss>86.909186</Mss>
<Pry>0.2783</Pry>
</Iso>
</El>
<El rKey="0" >
<Nme>Strontium</Nme>
<ANr>38</ANr>
<Sym>Sr</Sym>
<Iso>
<Mss>87.905617</Mss>
<Pry>0.8258</Pry>
</Iso>
<Iso>
<Mss>85.909265</Mss>
<Pry>0.0986</Pry>
</Iso>
<Iso>
<Mss>86.908882</Mss>
<Pry>0.07</Pry>
</Iso>
<Iso>
<Mss>83.913426</Mss>
<Pry>0.0056</Pry>
</Iso>
</El>
<El rKey="0" >
<Nme>Yttrium</Nme>
<ANr>39</ANr>
<Sym>Y</Sym>
<Iso>
<Mss>88.905849</Mss>
<Pry>1</Pry>
</Iso>
</El>
<El rKey="0" >
<Nme>Zirconium</Nme>
<ANr>40</ANr>
<Sym>Zr</Sym>
<Iso>
<Mss>89.904702</Mss>
<Pry>0.5145</Pry>
</Iso>
<Iso>
<Mss>93.906314</Mss>
<Pry>0.1738</Pry>
</Iso>
<Iso>
<Mss>91.905039</Mss>
<Pry>0.1715</Pry>
</Iso>
<Iso>
<Mss>90.905643</Mss>
<Pry>0.1122</Pry>
</Iso>
<Iso>
<Mss>95.908275</Mss>
<Pry>0.028</Pry>
</Iso>
</El>
<El rKey="0" >
<Nme>Niobium</Nme>
<ANr>41</ANr>
<Sym>Nb</Sym>
<Iso>
<Mss>92.906376</Mss>
<Pry>1</Pry>
</Iso>
</El>
<El rKey="0" >
<Nme>Molybdenum</Nme>
<ANr>42</ANr>
<Sym>Mo</Sym>
<Iso>
<Mss>97.905407</Mss>
<Pry>0.2413</Pry>
</Iso>
<Iso>
<Mss>95.904678</Mss>
<Pry>0.1668</Pry>
</Iso>
<Iso>
<Mss>94.905841</Mss>
<Pry>0.1592</Pry>
</Iso>
<Iso>
<Mss>91.90681</Mss>
<Pry>0.1484</Pry>
</Iso>
<Iso>
<Mss>99.90748</Mss>
<Pry>0.0963</Pry>
</Iso>
<Iso>
<Mss>96.90602</Mss>
<Pry>0.0955</Pry>
</Iso>
<Iso>
<Mss>93.905087</Mss>
<Pry>0.0925</Pry>
</Iso>
</El>
<El rKey="0" >
<Nme>Technetium</Nme>
<ANr>43</ANr>
<Sym>Tc</Sym>
<Iso>
<Mss>97.907215</Mss>
<Pry>1</Pry>
</Iso>
</El>
<El rKey="0" >
<Nme>Ruthenium</Nme>
<ANr>44</ANr>
<Sym>Ru</Sym>
<Iso>
<Mss>101.904349</Mss>
<Pry>0.3157</Pry>
</Iso>
<Iso>
<Mss>103.90543</Mss>
<Pry>0.1866</Pry>
</Iso>
<Iso>
<Mss>100.905582</Mss>
<Pry>0.1705</Pry>
</Iso>
<Iso>
<Mss>98.905939</Mss>
<Pry>0.1274</Pry>
</Iso>
<Iso>
<Mss>99.904219</Mss>
<Pry>0.126</Pry>
</Iso>
<Iso>
<Mss>95.9076</Mss>
<Pry>0.055</Pry>
</Iso>
<Iso>
<Mss>97.90529</Mss>
<Pry>0.0188</Pry>
</Iso>
</El>
<El rKey="0" >
<Nme>Rhodium</Nme>
<ANr>45</ANr>
<Sym>Rh</Sym>
<Iso>
<Mss>102.905504</Mss>
<Pry>1</Pry>
</Iso>
</El>
<El rKey="0" >
<Nme>Palladium</Nme>
<ANr>46</ANr>
<Sym>Pd</Sym>
<Iso>
<Mss>105.903484</Mss>
<Pry>0.2733</Pry>
</Iso>
<Iso>
<Mss>107.903895</Mss>
<Pry>0.2646</Pry>
</Iso>
<Iso>
<Mss>104.905083</Mss>
<Pry>0.2233</Pry>
</Iso>
<Iso>
<Mss>109.905153</Mss>
<Pry>0.1172</Pry>
</Iso>
<Iso>
<Mss>103.904034</Mss>
<Pry>0.1114</Pry>
</Iso>
<Iso>
<Mss>101.905607</Mss>
<Pry>0.0102</Pry>
</Iso>
</El>
<El rKey="0" >
<Nme>Silver</Nme>
<ANr>47</ANr>
<Sym>Ag</Sym>
<Iso>
<Mss>106.905093</Mss>
<Pry>0.51839</Pry>
</Iso>
<Iso>
<Mss>108.904756</Mss>
<Pry>0.48161</Pry>
</Iso>
</El>
<El rKey="0" >
<Nme>Cadmium</Nme>
<ANr>48</ANr>
<Sym>Cd</Sym>
<Iso>
<Mss>113.903359</Mss>
<Pry>0.2873</Pry>
</Iso>
<Iso>
<Mss>111.902758</Mss>
<Pry>0.2413</Pry>
</Iso>
<Iso>
<Mss>110.904182</Mss>
<Pry>0.128</Pry>
</Iso>
<Iso>
<Mss>109.903006</Mss>
<Pry>0.1249</Pry>
</Iso>
<Iso>
<Mss>112.904401</Mss>
<Pry>0.1222</Pry>
</Iso>
<Iso>
<Mss>115.904756</Mss>
<Pry>0.0749</Pry>
</Iso>
<Iso>
<Mss>105.90646</Mss>
<Pry>0.0125</Pry>
</Iso>
<Iso>
<Mss>107.90418</Mss>
<Pry>0.0089</Pry>
</Iso>
</El>
<El rKey="0" >
<Nme>Indium</Nme>
<ANr>49</ANr>
<Sym>In</Sym>
<Iso>
<Mss>114.903879</Mss>
<Pry>0.9571</Pry>
</Iso>
<Iso>
<Mss>112.904062</Mss>
<Pry>0.0429</Pry>
</Iso>
</El>
<El rKey="0" >
<Nme>Tin</Nme>
<ANr>50</ANr>
<Sym>Sn</Sym>
<Iso>
<Mss>119.902199</Mss>
<Pry>0.3259</Pry>
</Iso>
<Iso>
<Mss>117.901606</Mss>
<Pry>0.2422</Pry>
</Iso>
<Iso>
<Mss>115.901745</Mss>
<Pry>0.1454</Pry>
</Iso>
<Iso>
<Mss>118.9033011</Mss>
<Pry>0.0859</Pry>
</Iso>
<Iso>
<Mss>116.902955</Mss>
<Pry>0.0768</Pry>
</Iso>
<Iso>
<Mss>123.905275</Mss>
<Pry>0.0579</Pry>
</Iso>
<Iso>
<Mss>121.903441</Mss>
<Pry>0.0463</Pry>
</Iso>
<Iso>
<Mss>111.904822</Mss>
<Pry>0.0097</Pry>
</Iso>
<Iso>
<Mss>113.902783</Mss>
<Pry>0.0065</Pry>
</Iso>
<Iso>
<Mss>114.903347</Mss>
<Pry>0.0034</Pry>
</Iso>
</El>
<El rKey="0" >
<Nme>Antimony</Nme>
<ANr>51</ANr>
<Sym>Sb</Sym>
<Iso>
<Mss>120.903822</Mss>
<Pry>0.5721</Pry>
</Iso>
<Iso>
<Mss>122.904216</Mss>
<Pry>0.4279</Pry>
</Iso>
</El>
<El rKey="0" >
<Nme>Tellurium</Nme>
<ANr>52</ANr>
<Sym>Te</Sym>
<Iso>
<Mss>129.906223</Mss>
<Pry>0.3408</Pry>
</Iso>
<Iso>
<Mss>127.904462</Mss>
<Pry>0.3174</Pry>
</Iso>
<Iso>
<Mss>125.903305</Mss>
<Pry>0.1884</Pry>
</Iso>
<Iso>
<Mss>124.904424</Mss>
<Pry>0.0707</Pry>
</Iso>
<Iso>
<Mss>123.902819</Mss>
<Pry>0.0474</Pry>
</Iso>
<Iso>
<Mss>121.903056</Mss>
<Pry>0.0255</Pry>
</Iso>
<Iso>
<Mss>122.904271</Mss>
<Pry>0.0089</Pry>
</Iso>
<Iso>
<Mss>119.90403</Mss>
<Pry>0.0009</Pry>
</Iso>
</El>
<El rKey="0" >
<Nme>Iodine</Nme>
<ANr>53</ANr>
<Sym>I</Sym>
<Iso>
<Mss>126.904468</Mss>
<Pry>1</Pry>
</Iso>
</El>
<El rKey="0" >
<Nme>Xenon</Nme>
<ANr>54</ANr>
<Sym>Xe</Sym>
<Iso>
<Mss>131.904155</Mss>
<Pry>0.2689</Pry>
</Iso>
<Iso>
<Mss>128.90478</Mss>
<Pry>0.2644</Pry>
</Iso>
<Iso>
<Mss>130.905083</Mss>
<Pry>0.2118</Pry>
</Iso>
<Iso>
<Mss>133.905395</Mss>
<Pry>0.1044</Pry>
</Iso>
<Iso>
<Mss>135.90722</Mss>
<Pry>0.0887</Pry>
</Iso>
<Iso>
<Mss>129.903509</Mss>
<Pry>0.0408</Pry>
</Iso>
<Iso>
<Mss>127.903531</Mss>
<Pry>0.0192</Pry>
</Iso>
<Iso>
<Mss>123.905895</Mss>
<Pry>0.0009</Pry>
</Iso>
<Iso>
<Mss>125.90427</Mss>
<Pry>0.0009</Pry>
</Iso>
</El>
<El rKey="0" >
<Nme>Cesium</Nme>
<ANr>55</ANr>
<Sym>Cs</Sym>
<Iso>
<Mss>132.905447</Mss>
<Pry>1</Pry>
</Iso>
</El>
<El rKey="0" >
<Nme>Barium</Nme>
<ANr>56</ANr>
<Sym>Ba</Sym>
<Iso>
<Mss>137.905242</Mss>
<Pry>0.71698</Pry>
</Iso>
<Iso>
<Mss>136.905822</Mss>
<Pry>0.11232</Pry>
</Iso>
<Iso>
<Mss>135.904571</Mss>
<Pry>0.07854</Pry>
</Iso>
<Iso>
<Mss>134.905684</Mss>
<Pry>0.06592</Pry>
</Iso>
<Iso>
<Mss>133.904504</Mss>
<Pry>0.02417</Pry>
</Iso>
<Iso>
<Mss>129.90631</Mss>
<Pry>0.00106</Pry>
</Iso>
<Iso>
<Mss>131.905056</Mss>
<Pry>0.00101</Pry>
</Iso>
</El>
<El rKey="0" >
<Nme>Lanthanum</Nme>
<ANr>57</ANr>
<Sym>La</Sym>
<Iso>
<Mss>138.906349</Mss>
<Pry>0.9991</Pry>
</Iso>
<Iso>
<Mss>137.907107</Mss>
<Pry>0.0009</Pry>
</Iso>
</El>
<El rKey="0" >
<Nme>Cerium</Nme>
<ANr>58</ANr>
<Sym>Ce</Sym>
<Iso>
<Mss>139.905435</Mss>
<Pry>0.8848</Pry>
</Iso>
<Iso>
<Mss>141.909241</Mss>
<Pry>0.1108</Pry>
</Iso>
<Iso>
<Mss>137.90599</Mss>
<Pry>0.0025</Pry>
</Iso>
<Iso>
<Mss>135.90714</Mss>
<Pry>0.0019</Pry>
</Iso>
</El>
<El rKey="0" >
<Nme>Praseodymium</Nme>
<ANr>59</ANr>
<Sym>Pr</Sym>
<Iso>
<Mss>140.907648</Mss>
<Pry>1</Pry>
</Iso>
</El>
<El rKey="0" >
<Nme>Neodymium</Nme>
<ANr>60</ANr>
<Sym>Nd</Sym>
<Iso>
<Mss>141.907719</Mss>
<Pry>0.2713</Pry>
</Iso>
<Iso>
<Mss>143.910083</Mss>
<Pry>0.238</Pry>
</Iso>
<Iso>
<Mss>145.913113</Mss>
<Pry>0.1719</Pry>
</Iso>
<Iso>
<Mss>142.90981</Mss>
<Pry>0.1218</Pry>
</Iso>
<Iso>
<Mss>144.912569</Mss>
<Pry>0.083</Pry>
</Iso>
<Iso>
<Mss>147.916889</Mss>
<Pry>0.0576</Pry>
</Iso>
<Iso>
<Mss>149.920887</Mss>
<Pry>0.0564</Pry>
</Iso>
</El>
<El rKey="0" >
<Nme>Samarium</Nme>
<ANr>62</ANr>
<Sym>Sm</Sym>
<Iso>
<Mss>151.919729</Mss>
<Pry>0.267</Pry>
</Iso>
<Iso>
<Mss>153.922206</Mss>
<Pry>0.227</Pry>
</Iso>
<Iso>
<Mss>146.914894</Mss>
<Pry>0.15</Pry>
</Iso>
<Iso>
<Mss>148.91718</Mss>
<Pry>0.138</Pry>
</Iso>
<Iso>
<Mss>147.914818</Mss>
<Pry>0.113</Pry>
</Iso>
<Iso>
<Mss>149.917272</Mss>
<Pry>0.074</Pry>
</Iso>
<Iso>
<Mss>143.911996</Mss>
<Pry>0.031</Pry>
</Iso>
</El>
<El rKey="0" >
<Nme>Europium</Nme>
<ANr>63</ANr>
<Sym>Eu</Sym>
<Iso>
<Mss>152.921227</Mss>
<Pry>0.522</Pry>
</Iso>
<Iso>
<Mss>150.919846</Mss>
<Pry>0.478</Pry>
</Iso>
</El>
<El rKey="0" >
<Nme>Gadolinium</Nme>
<ANr>64</ANr>
<Sym>Gd</Sym>
<Iso>
<Mss>157.924101</Mss>
<Pry>0.2484</Pry>
</Iso>
<Iso>
<Mss>159.927051</Mss>
<Pry>0.2186</Pry>
</Iso>
<Iso>
<Mss>155.92212</Mss>
<Pry>0.2047</Pry>
</Iso>
<Iso>
<Mss>156.923957</Mss>
<Pry>0.1565</Pry>
</Iso>
<Iso>
<Mss>154.922619</Mss>
<Pry>0.148</Pry>
</Iso>
<Iso>
<Mss>153.920862</Mss>
<Pry>0.0218</Pry>
</Iso>
<Iso>
<Mss>151.919789</Mss>
<Pry>0.002</Pry>
</Iso>
</El>
<El rKey="0" >
<Nme>Terbium</Nme>
<ANr>65</ANr>
<Sym>Tb</Sym>
<Iso>
<Mss>158.925343</Mss>
<Pry>1</Pry>
</Iso>
</El>
<El rKey="0" >
<Nme>Dysprosium</Nme>
<ANr>66</ANr>
<Sym>Dy</Sym>
<Iso>
<Mss>163.929171</Mss>
<Pry>0.282</Pry>
</Iso>
<Iso>
<Mss>161.926795</Mss>
<Pry>0.255</Pry>
</Iso>
<Iso>
<Mss>162.928728</Mss>
<Pry>0.249</Pry>
</Iso>
<Iso>
<Mss>160.92693</Mss>
<Pry>0.189</Pry>
</Iso>
<Iso>
<Mss>159.925194</Mss>
<Pry>0.0234</Pry>
</Iso>
<Iso>
<Mss>157.924405</Mss>
<Pry>0.001</Pry>
</Iso>
<Iso>
<Mss>155.92428</Mss>
<Pry>0.0006</Pry>
</Iso>
</El>
<El rKey="0" >
<Nme>Holmium</Nme>
<ANr>67</ANr>
<Sym>Ho</Sym>
<Iso>
<Mss>164.930319</Mss>
<Pry>1</Pry>
</Iso>
</El>
<El rKey="0" >
<Nme>Erbium</Nme>
<ANr>68</ANr>
<Sym>Er</Sym>
<Iso>
<Mss>165.93029</Mss>
<Pry>0.336</Pry>
</Iso>
<Iso>
<Mss>167.932368</Mss>
<Pry>0.268</Pry>
</Iso>
<Iso>
<Mss>166.932046</Mss>
<Pry>0.2295</Pry>
</Iso>
<Iso>
<Mss>169.935461</Mss>
<Pry>0.149</Pry>
</Iso>
<Iso>
<Mss>163.929197</Mss>
<Pry>0.0161</Pry>
</Iso>
<Iso>
<Mss>161.928775</Mss>
<Pry>0.0014</Pry>
</Iso>
</El>
<El rKey="0" >
<Nme>Thulium</Nme>
<ANr>69</ANr>
<Sym>Tm</Sym>
<Iso>
<Mss>168.934211</Mss>
<Pry>1</Pry>
</Iso>
</El>
<El rKey="0" >
<Nme>Ytterbium</Nme>
<ANr>70</ANr>
<Sym>Yb</Sym>
<Iso>
<Mss>173.938858</Mss>
<Pry>0.318</Pry>
</Iso>
<Iso>
<Mss>171.936378</Mss>
<Pry>0.219</Pry>
</Iso>
<Iso>
<Mss>172.938207</Mss>
<Pry>0.1612</Pry>
</Iso>
<Iso>
<Mss>170.936323</Mss>
<Pry>0.143</Pry>
</Iso>
<Iso>
<Mss>175.942569</Mss>
<Pry>0.127</Pry>
</Iso>
<Iso>
<Mss>169.934759</Mss>
<Pry>0.0305</Pry>
</Iso>
<Iso>
<Mss>167.933895</Mss>
<Pry>0.0013</Pry>
</Iso>
</El>
<El rKey="0" >
<Nme>Lutetium</Nme>
<ANr>71</ANr>
<Sym>Lu</Sym>
<Iso>
<Mss>174.940768</Mss>
<Pry>0.9741</Pry>
</Iso>
<Iso>
<Mss>175.942683</Mss>
<Pry>0.0259</Pry>
</Iso>
</El>
<El rKey="0" >
<Nme>Hafnium</Nme>
<ANr>72</ANr>
<Sym>Hf</Sym>
<Iso>
<Mss>179.946549</Mss>
<Pry>0.351</Pry>
</Iso>
<Iso>
<Mss>177.943698</Mss>
<Pry>0.27297</Pry>
</Iso>
<Iso>
<Mss>176.94322</Mss>
<Pry>0.18606</Pry>
</Iso>
<Iso>
<Mss>178.945815</Mss>
<Pry>0.13629</Pry>
</Iso>
<Iso>
<Mss>175.941403</Mss>
<Pry>0.05206</Pry>
</Iso>
<Iso>
<Mss>173.940042</Mss>
<Pry>0.00162</Pry>
</Iso>
</El>
<El rKey="0" >
<Nme>Tantalum</Nme>
<ANr>73</ANr>
<Sym>Ta</Sym>
<Iso>
<Mss>180.947996</Mss>
<Pry>0.99988</Pry>
</Iso>
<Iso>
<Mss>179.947466</Mss>
<Pry>0.00012</Pry>
</Iso>
</El>
<El rKey="0" >
<Nme>Tungsten</Nme>
<ANr>74</ANr>
<Sym>W</Sym>
<Iso>
<Mss>183.950932</Mss>
<Pry>0.30642</Pry>
</Iso>
<Iso>
<Mss>185.954362</Mss>
<Pry>0.28426</Pry>
</Iso>
<Iso>
<Mss>181.948205</Mss>
<Pry>0.26498</Pry>
</Iso>
<Iso>
<Mss>182.950224</Mss>
<Pry>0.14314</Pry>
</Iso>
<Iso>
<Mss>179.946706</Mss>
<Pry>0.0012</Pry>
</Iso>
</El>
<El rKey="0" >
<Nme>Rhenium</Nme>
<ANr>75</ANr>
<Sym>Re</Sym>
<Iso>
<Mss>186.955751</Mss>
<Pry>0.626</Pry>
</Iso>
<Iso>
<Mss>184.952955</Mss>
<Pry>0.374</Pry>
</Iso>
</El>
<El rKey="0" >
<Nme>Osmium</Nme>
<ANr>76</ANr>
<Sym>Os</Sym>
<Iso>
<Mss>191.961479</Mss>
<Pry>0.41</Pry>
</Iso>
<Iso>
<Mss>189.958445</Mss>
<Pry>0.264</Pry>
</Iso>
<Iso>
<Mss>188.958145</Mss>
<Pry>0.161</Pry>
</Iso>
<Iso>
<Mss>187.955836</Mss>
<Pry>0.133</Pry>
</Iso>
<Iso>
<Mss>186.955748</Mss>
<Pry>0.016</Pry>
</Iso>
<Iso>
<Mss>185.953838</Mss>
<Pry>0.0158</Pry>
</Iso>
<Iso>
<Mss>183.952491</Mss>
<Pry>0.0002</Pry>
</Iso>
</El>
<El rKey="0" >
<Nme>Iridium</Nme>
<ANr>77</ANr>
<Sym>Ir</Sym>
<Iso>
<Mss>192.962923</Mss>
<Pry>0.627</Pry>
</Iso>
<Iso>
<Mss>190.960591</Mss>
<Pry>0.373</Pry>
</Iso>
</El>
<El rKey="0" >
<Nme>Platinum</Nme>
<ANr>78</ANr>
<Sym>Pt</Sym>
<Iso>
<Mss>194.964774</Mss>
<Pry>0.338</Pry>
</Iso>
<Iso>
<Mss>193.962663</Mss>
<Pry>0.329</Pry>
</Iso>
<Iso>
<Mss>195.964934</Mss>
<Pry>0.253</Pry>
</Iso>
<Iso>
<Mss>197.967875</Mss>
<Pry>0.072</Pry>
</Iso>
<Iso>
<Mss>191.961035</Mss>
<Pry>0.0079</Pry>
</Iso>
<Iso>
<Mss>189.95993</Mss>
<Pry>0.0001</Pry>
</Iso>
</El>
<El rKey="0" >
<Nme>Gold</Nme>
<ANr>79</ANr>
<Sym>Au</Sym>
<Iso>
<Mss>196.966551</Mss>
<Pry>1</Pry>
</Iso>
</El>
<El rKey="0" >
<Nme>Mercury</Nme>
<ANr>80</ANr>
<Sym>Hg</Sym>
<Iso>
<Mss>201.970625</Mss>
<Pry>0.2986</Pry>
</Iso>
<Iso>
<Mss>199.968309</Mss>
<Pry>0.231</Pry>
</Iso>
<Iso>
<Mss>198.968262</Mss>
<Pry>0.1687</Pry>
</Iso>
<Iso>
<Mss>200.970285</Mss>
<Pry>0.1318</Pry>
</Iso>
<Iso>
<Mss>197.966752</Mss>
<Pry>0.0997</Pry>
</Iso>
<Iso>
<Mss>203.973475</Mss>
<Pry>0.0687</Pry>
</Iso>
<Iso>
<Mss>195.965814</Mss>
<Pry>0.0015</Pry>
</Iso>
</El>
<El rKey="0" >
<Nme>Thallium</Nme>
<ANr>81</ANr>
<Sym>Tl</Sym>
<Iso>
<Mss>204.974412</Mss>
<Pry>0.70476</Pry>
</Iso>
<Iso>
<Mss>202.972329</Mss>
<Pry>0.29524</Pry>
</Iso>
</El>
<El rKey="0" >
<Nme>Lead</Nme>
<ANr>82</ANr>
<Sym>Pb</Sym>
<Iso>
<Mss>207.976636</Mss>
<Pry>0.524</Pry>
</Iso>
<Iso>
<Mss>205.974449</Mss>
<Pry>0.241</Pry>
</Iso>
<Iso>
<Mss>206.97588</Mss>
<Pry>0.221</Pry>
</Iso>
<Iso>
<Mss>203.973028</Mss>
<Pry>0.014</Pry>
</Iso>
</El>
<El rKey="0" >
<Nme>Bismuth</Nme>
<ANr>83</ANr>
<Sym>Bi</Sym>
<Iso>
<Mss>208.980384</Mss>
<Pry>1</Pry>
</Iso>
</El>
<El rKey="0" >
<Nme>Thorium</Nme>
<ANr>90</ANr>
<Sym>Th</Sym>
<Iso>
<Mss>232.03805</Mss>
<Pry>1</Pry>
</Iso>
</El>
<El rKey="0" >
<Nme>Uranium</Nme>
<ANr>92</ANr>
<Sym>U</Sym>
<Iso>
<Mss>238.050784</Mss>
<Pry>0.992745</Pry>
</Iso>
<Iso>
<Mss>235.043922</Mss>
<Pry>0.0072</Pry>
</Iso>
<Iso>
<Mss>234.040945</Mss>
<Pry>5.5e-05</Pry>
</Iso>
</El>
<El rKey="0" >
<Nme>Neptunium</Nme>
<ANr>93</ANr>
<Sym>Np</Sym>
<Iso>
<Mss>237.048166</Mss>
<Pry>1</Pry>
</Iso>
</El>
<El rKey="0" >
<Nme>Plutonium</Nme>
<ANr>94</ANr>
<Sym>Pu</Sym>
<Iso>
<Mss>244.064197</Mss>
<Pry>1</Pry>
</Iso>
</El>
<El rKey="0" >
<Nme>Americium</Nme>
<ANr>95</ANr>
<Sym>Am</Sym>
<Iso>
<Mss>243.061372</Mss>
<Pry>1</Pry>
</Iso>
</El>
<El rKey="0" >
<Nme>Curium</Nme>
<ANr>96</ANr>
<Sym>Cm</Sym>
<Iso>
<Mss>247.070346</Mss>
<Pry>1</Pry>
</Iso>
</El>
<El rKey="0" >
<Nme>Berkelium</Nme>
<ANr>97</ANr>
<Sym>Bk</Sym>
<Iso>
<Mss>247.0703</Mss>
<Pry>1</Pry>
</Iso>
</El>
<El rKey="0" >
<Nme>Californium</Nme>
<ANr>98</ANr>
<Sym>Cf</Sym>
<Iso>
<Mss>251.079579</Mss>
<Pry>1</Pry>
</Iso>
</El>
<El rKey="0" >
<Nme>Einsteinium</Nme>
<ANr>99</ANr>
<Sym>Es</Sym>
<Iso>
<Mss>252.08297</Mss>
<Pry>1</Pry>
</Iso>
</El>
<El rKey="0" >
<Nme>Fermium</Nme>
<ANr>100</ANr>
<Sym>Fm</Sym>
<Iso>
<Mss>257.0951</Mss>
<Pry>1</Pry>
</Iso>
</El>
<El rKey="0" >
<Nme>Mendelevium</Nme>
<ANr>101</ANr>
<Sym>Md</Sym>
<Iso>
<Mss>258.098427</Mss>
<Pry>1</Pry>
</Iso>
</El>
<El rKey="0" >
<Nme>Nobelium</Nme>
<ANr>102</ANr>
<Sym>No</Sym>
<Iso>
<Mss>259.1011</Mss>
<Pry>1</Pry>
</Iso>
</El>
<El rKey="0" >
<Nme>Lawrencium</Nme>
<ANr>103</ANr>
<Sym>Lr</Sym>
<Iso>
<Mss>262.11</Mss>
<Pry>1</Pry>
</Iso>
</El>
<El rKey="0" >
<Nme>Actinium</Nme>
<ANr>89</ANr>
<Sym>Ac</Sym>
<Iso>
<Mss>227.027747</Mss>
<Pry>1</Pry>
</Iso>
</El>
<El rKey="0" >
<Nme>Astatine</Nme>
<ANr>85</ANr>
<Sym>At</Sym>
<Iso>
<Mss>209.98713</Mss>
<Pry>1</Pry>
</Iso>
</El>
<El rKey="0" >
<Nme>Francium</Nme>
<ANr>87</ANr>
<Sym>Fr</Sym>
<Iso>
<Mss>223.019731</Mss>
<Pry>1</Pry>
</Iso>
</El>
<El rKey="0" >
<Nme>Polonium</Nme>
<ANr>84</ANr>
<Sym>Po</Sym>
<Iso>
<Mss>208.982415</Mss>
<Pry>1</Pry>
</Iso>
</El>
<El rKey="0" >
<Nme>Promethium</Nme>
<ANr>61</ANr>
<Sym>Pm</Sym>
<Iso>
<Mss>144.912745</Mss>
<Pry>1</Pry>
</Iso>
</El>
<El rKey="0" >
<Nme>Protactinium</Nme>
<ANr>91</ANr>
<Sym>Pa</Sym>
<Iso>
<Mss>231.035878</Mss>
<Pry>1</Pry>
</Iso>
</El>
<El rKey="0" >
<Nme>Radium</Nme>
<ANr>88</ANr>
<Sym>Ra</Sym>
<Iso>
<Mss>226.025402</Mss>
<Pry>1</Pry>
</Iso>
</El>
<El rKey="0" >
<Nme>Radon</Nme>
<ANr>86</ANr>
<Sym>Rn</Sym>
<Iso>
<Mss>222.01757</Mss>
<Pry>1</Pry>
</Iso>
</El>
<El rKey="0" >
<Nme>Deuterium</Nme>
<ANr>1</ANr>
<Sym>D</Sym>
<Iso>
<Mss>2.014101778</Mss>
<Pry>1</Pry>
</Iso>
</El>
<El rKey="0" >
<Nme>Tritium</Nme>
<ANr>1</ANr>
<Sym>T</Sym>
<Iso>
<Mss>3.016049268</Mss>
<Pry>1</Pry>
</Iso>
</El>
<El rKey="0" >
<Nme>Carbon14</Nme>
<ANr>6</ANr>
<Sym>Cc</Sym>
<Iso>
<Mss>14.00324199</Mss>
<Pry>1</Pry>
</Iso>
</El>
<El rKey="0" >
<Nme>Carbon13</Nme>
<ANr>6</ANr>
<Sym>Cb</Sym>
<Iso>
<Mss>13.00335484</Mss>
<Pry>1</Pry>
</Iso>
</El>
<El rKey="0" >
<Nme>Oxygen18</Nme>
<ANr>8</ANr>
<Sym>Ob</Sym>
<Iso>
<Mss>17.99916</Mss>
<Pry>1</Pry>
</Iso>
</El>
<El rKey="0" >
<Nme>Phosphorus32</Nme>
<ANr>15</ANr>
<Sym>Pc</Sym>
<Iso>
<Mss>31.9739071</Mss>
<Pry>1</Pry>
</Iso>
</El>
<El rKey="0" >
<Nme>Sulfur32</Nme>
<ANr>16</ANr>
<Sym>Sa</Sym>
<Iso>
<Mss>31.9720707</Mss>
<Pry>1</Pry>
</Iso>
</El>
<El rKey="0" >
<Nme>Sulfur33</Nme>
<ANr>16</ANr>
<Sym>Sd</Sym>
<Iso>
<Mss>32.9714585</Mss>
<Pry>1</Pry>
</Iso>
</El>
<El rKey="0" >
<Nme>Sulfur34</Nme>
<ANr>16</ANr>
<Sym>Sf</Sym>
<Iso>
<Mss>33.9678668</Mss>
<Pry>1</Pry>
</Iso>
</El>
<El rKey="0" >
<Nme>Sulfur36</Nme>
<ANr>16</ANr>
<Sym>Sg</Sym>
<Iso>
<Mss>35.9670809</Mss>
<Pry>1</Pry>
</Iso>
</El>
<El rKey="0" >
<Nme>Chlorine37</Nme>
<ANr>17</ANr>
<Sym>Cg</Sym>
<Iso>
<Mss>36.9659026</Mss>
<Pry>1</Pry>
</Iso>
</El>
<El rKey="0" >
<Nme>Bromine77</Nme>
<ANr>35</ANr>
<Sym>Bb</Sym>
<Iso>
<Mss>76.92138</Mss>
<Pry>1</Pry>
</Iso>
</El>
<El rKey="0" >
<Nme>Bromine79</Nme>
<ANr>35</ANr>
<Sym>Bc</Sym>
<Iso>
<Mss>78.918338</Mss>
<Pry>1</Pry>
</Iso>
</El>
<El rKey="0" >
<Nme>Bromine81</Nme>
<ANr>35</ANr>
<Sym>Bd</Sym>
<Iso>
<Mss>80.916291</Mss>
<Pry>1</Pry>
</Iso>
</El>
<El rKey="0" >
<Nme>Bromine82</Nme>
<ANr>35</ANr>
<Sym>Bf</Sym>
<Iso>
<Mss>81.916805</Mss>
<Pry>1</Pry>
</Iso>
</El>
<El rKey="0" >
<Nme>Nitrogen15</Nme>
<ANr>7</ANr>
<Sym>Nc</Sym>
<Iso>
<Mss>15.00010897</Mss>
<Pry>1</Pry>
</Iso>
</El>
<!-- xxxxxxxxxxxxxxxxxxxxxxxxxxxxxxxxxxxxxxxxxxxxxxxxxxxxxxxxxxxxxxxxxxxxxxxxxxxxxxxxxxxxxxxxxxxxxxxxxxxxxxxxxxxxxxxxxxxxxxxxxxxxxxxx -->
<!-- AMINO ACID DEFINITION SECTION -->
<!-- xxxxxxxxxxxxxxxxxxxxxxxxxxxxxxxxxxxxxxxxxxxxxxxxxxxxxxxxxxxxxxxxxxxxxxxxxxxxxxxxxxxxxxxxxxxxxxxxxxxxxxxxxxxxxxxxxxxxxxxxxxxxxxxx -->
<AA rKey="1" >
<Nme>Alanine</Nme>
<TLC>Ala</TLC>
<OLC>A</OLC>
<Fma>C3H5NO</Fma>
<pK>6</pK>
<NpK>0</NpK>
<CpK>0</CpK>
<NTe>1</NTe>
<Cte>1</Cte>
</AA>
<AA rKey="1" >
<Nme>Arginine</Nme>
<TLC>Arg</TLC>
<OLC>R</OLC>
<Fma>C6H12N4O</Fma>
<pK>10.7600002289</pK>
<NpK>0</NpK>
<CpK>0</CpK>
<NTe>1</NTe>
<Cte>1</Cte>
</AA>
<AA rKey="1" >
<Nme>Asparagine</Nme>
<TLC>Asn</TLC>
<OLC>N</OLC>
<Fma>C4H6N2O2</Fma>
<pK>5.40999984741</pK>
<NpK>0</NpK>
<CpK>0</CpK>
<NTe>1</NTe>
<Cte>1</Cte>
</AA>
<AA rKey="0" >
<Nme>AsnOrAsp</Nme>
<TLC>Asx</TLC>
<OLC>B</OLC>
<Fma>C4H6N2O2</Fma>
<pK>5.40999984741</pK>
<NpK>0</NpK>
<CpK>0</CpK>
<NTe>1</NTe>
<Cte>1</Cte>
</AA>
<AA rKey="1" >
<Nme>Aspartic Acid</Nme>
<TLC>Asp</TLC>
<OLC>D</OLC>
<Fma>C4H5NO3</Fma>
<pK>2.76999998093</pK>
<NpK>0</NpK>
<CpK>0</CpK>
<NTe>1</NTe>
<Cte>1</Cte>
</AA>
<AA rKey="1" >
<Nme>Cysteine</Nme>
<TLC>Cys</TLC>
<OLC>C</OLC>
<Fma>C3H5NOS</Fma>
<pK>5.07000017166</pK>
<NpK>0</NpK>
<CpK>0</CpK>
<NTe>1</NTe>
<Cte>1</Cte>
</AA>
<AA rKey="1" >
<Nme>Glutamine</Nme>
<TLC>Gln</TLC>
<OLC>Q</OLC>
<Fma>C5H8N2O2</Fma>
<pK>5.65000009537</pK>
<NpK>0</NpK>
<CpK>0</CpK>
<NTe>1</NTe>
<Cte>1</Cte>
</AA>
<AA rKey="1" >
<Nme>GlnOrGlu</Nme>
<TLC>Glx</TLC>
<OLC>Z</OLC>
<Fma>C5H8N2O2</Fma>
<pK>5.65000009537</pK>
<NpK>0</NpK>
<CpK>0</CpK>
<NTe>1</NTe>
<Cte>1</Cte>
</AA>
<AA rKey="1" >
<Nme>Glutamic Acid</Nme>
<TLC>Glu</TLC>
<OLC>E</OLC>
<Fma>C5H7NO3</Fma>
<pK>3.22000002861</pK>
<NpK>0</NpK>
<CpK>0</CpK>
<NTe>1</NTe>
<Cte>1</Cte>
</AA>
<AA rKey="1" >
<Nme>Glycine</Nme>
<TLC>Gly</TLC>
<OLC>G</OLC>
<Fma>C2H3NO</Fma>
<pK>5.96999979019</pK>
<NpK>0</NpK>
<CpK>0</CpK>
<NTe>1</NTe>
<Cte>1</Cte>
</AA>
<AA rKey="1" >
<Nme>Histidine</Nme>
<TLC>His</TLC>
<OLC>H</OLC>
<Fma>C6H7N3O</Fma>
<pK>7.59000015259</pK>
<NpK>0</NpK>
<CpK>0</CpK>
<NTe>1</NTe>
<Cte>1</Cte>
</AA>
<AA rKey="1" >
<Nme>Isoleucine</Nme>
<TLC>Ile</TLC>
<OLC>I</OLC>
<Fma>C6H11NO</Fma>
<pK>6.01999998093</pK>
<NpK>0</NpK>
<CpK>0</CpK>
<NTe>1</NTe>
<Cte>1</Cte>
</AA>
<AA rKey="1" >
<Nme>Leucine</Nme>
<TLC>Leu</TLC>
<OLC>L</OLC>
<Fma>C6H11NO</Fma>
<pK>5.98000001907</pK>
<NpK>0</NpK>
<CpK>0</CpK>
<NTe>1</NTe>
<Cte>1</Cte>
</AA>
<AA rKey="0" >
<Nme>LeuOrIle</Nme>
<TLC>Xle</TLC>
<OLC>J</OLC>
<Fma>C6H11NO</Fma>
<pK>5.98000001907</pK>
<NpK>0</NpK>
<CpK>0</CpK>
<NTe>1</NTe>
<Cte>1</Cte>
</AA>
<AA rKey="1" >
<Nme>Lysine</Nme>
<TLC>Lys</TLC>
<OLC>K</OLC>
<Fma>C6H12N2O</Fma>
<pK>9.73999977112</pK>
<NpK>0</NpK>
<CpK>0</CpK>
<NTe>1</NTe>
<Cte>1</Cte>
</AA>
<AA rKey="1" >
<Nme>Methionine</Nme>
<TLC>Met</TLC>
<OLC>M</OLC>
<Fma>C5H9NOS</Fma>
<pK>5.73999977112</pK>
<NpK>0</NpK>
<CpK>0</CpK>
<NTe>1</NTe>
<Cte>1</Cte>
</AA>
<AA rKey="1" >
<Nme>Phenylalanine</Nme>
<TLC>Phe</TLC>
<OLC>F</OLC>
<Fma>C9H9NO</Fma>
<pK>5.48000001907</pK>
<NpK>0</NpK>
<CpK>0</CpK>
<NTe>1</NTe>
<Cte>1</Cte>
</AA>
<AA rKey="1" >
<Nme>Proline</Nme>
<TLC>Pro</TLC>
<OLC>P</OLC>
<Fma>C5H7NO</Fma>
<pK>6.30000019073</pK>
<NpK>0</NpK>
<CpK>0</CpK>
<NTe>1</NTe>
<Cte>1</Cte>
</AA>
<AA rKey="0" >
<Nme>Pyrrolysine</Nme>
<TLC>Pyl</TLC>
<OLC>O</OLC>
<Fma>C12H10N3O2</Fma>
<pK>0</pK>
<NpK>0</NpK>
<CpK>0</CpK>
<NTe>1</NTe>
<Cte>1</Cte>
</AA>
<AA rKey="1" >
<Nme>Serine</Nme>
<TLC>Ser</TLC>
<OLC>S</OLC>
<Fma>C3H5NO2</Fma>
<pK>5.67999982834</pK>
<NpK>0</NpK>
<CpK>0</CpK>
<NTe>1</NTe>
<Cte>1</Cte>
</AA>
<AA rKey="1" >
<Nme>Threonine</Nme>
<TLC>Thr</TLC>
<OLC>T</OLC>
<Fma>C4H7NO2</Fma>
<pK>5.59999990463</pK>
<NpK>0</NpK>
<CpK>0</CpK>
<NTe>1</NTe>
<Cte>1</Cte>
</AA>
<AA rKey="1" >
<Nme>Tryptophan</Nme>
<TLC>Trp</TLC>
<OLC>W</OLC>
<Fma>C11H10N2O</Fma>
<pK>5.88999986649</pK>
<NpK>0</NpK>
<CpK>0</CpK>
<NTe>1</NTe>
<Cte>1</Cte>
</AA>
<AA rKey="1" >
<Nme>Tyrosine</Nme>
<TLC>Tyr</TLC>
<OLC>Y</OLC>
<Fma>C9H9NO2</Fma>
<pK>5.65999984741</pK>
<NpK>0</NpK>
<CpK>0</CpK>
<NTe>1</NTe>
<Cte>1</Cte>
</AA>
<AA rKey="1" >
<Nme>Valine</Nme>
<TLC>Val</TLC>
<OLC>V</OLC>
<Fma>C5H9NO</Fma>
<pK>5.96000003815</pK>
<NpK>0</NpK>
<CpK>0</CpK>
<NTe>1</NTe>
<Cte>1</Cte>
</AA>
<AA rKey="0" >
<Nme>Selenocysteine</Nme>
<TLC>Sec</TLC>
<OLC>U</OLC>
<Fma>C3H5NOSe</Fma>
<pK>5.07000017166</pK>
<NpK>0</NpK>
<CpK>0</CpK>
<NTe>1</NTe>
<Cte>1</Cte>
</AA>
<!--Empty definitions-->
<AA rKey="0" >
<Nme>UndefinedX</Nme>
<TLC>Xxx</TLC>
<OLC>X</OLC>
<Fma>
</Fma>
<pK>0</pK>
<NpK>0</NpK>
<CpK>0</CpK>
<NTe>1</NTe>
<Cte>1</Cte>
</AA>
<AA rKey="0" >
<Nme>3-Methyl-His</Nme>
<TLC>MeH</TLC>
<OLC>
</OLC>
<RfAA>Histidine</RfAA>
<RfM>Methyl</RfM>
<pK>0</pK>
<NpK>0</NpK>
<CpK>0</CpK>
<NTe>1</NTe>
<Cte>1</Cte>
</AA>
<AA rKey="0" >
<Nme>3-Nitro-Tyr</Nme>
<TLC>NtT</TLC>
<OLC>
</OLC>
<RfAA>Tyrosine</RfAA>
<RfM>Nitro</RfM>
<pK>0</pK>
<NpK>0</NpK>
<CpK>0</CpK>
<NTe>1</NTe>
<Cte>1</Cte>
</AA>
<AA rKey="0" >
<Nme>4-Carboxy-Glu</Nme>
<TLC>Gla</TLC>
<OLC>
</OLC>
<RfAA>Glutamic Acid</RfAA>
<RfM>Carboxy</RfM>
<pK>0</pK>
<NpK>0</NpK>
<CpK>0</CpK>
<NTe>1</NTe>
<Cte>1</Cte>
</AA>
<AA rKey="0" >
<Nme>4-Iodo-His</Nme>
<TLC>IoH</TLC>
<OLC>
</OLC>
<RfAA>Histidine</RfAA>
<RfM>Iodo</RfM>
<pK>0</pK>
<NpK>0</NpK>
<CpK>0</CpK>
<NTe>1</NTe>
<Cte>1</Cte>
</AA>
<AA rKey="0" >
<Nme>Aminoethyl-Cys</Nme>
<TLC>AeC</TLC>
<OLC>
</OLC>
<RfAA>Cysteine</RfAA>
<RfM>Aminoethyl</RfM>
<pK>0</pK>
<NpK>0</NpK>
<CpK>0</CpK>
<NTe>1</NTe>
<Cte>1</Cte>
</AA>
<AA rKey="0" >
<Nme>Benzyl-Cys</Nme>
<TLC>BzC</TLC>
<OLC>
</OLC>
<RfAA>Cysteine</RfAA>
<RfM>Benzyl</RfM>
<pK>0</pK>
<NpK>0</NpK>
<CpK>0</CpK>
<NTe>1</NTe>
<Cte>1</Cte>
</AA>
<AA rKey="0" >
<Nme>Biotinylated-Lys</Nme>
<TLC>BiL</TLC>
<OLC>
</OLC>
<RfAA>Lysine</RfAA>
<RfM>Biotin</RfM>
<pK>0</pK>
<NpK>0</NpK>
<CpK>0</CpK>
<NTe>1</NTe>
<Cte>1</Cte>
</AA>
<AA rKey="0" >
<Nme>Carboxy-Asp</Nme>
<TLC>AsD</TLC>
<OLC>
</OLC>
<RfAA>Aspartic Acid</RfAA>
<RfM>Carboxy</RfM>
<pK>0</pK>
<NpK>0</NpK>
<CpK>0</CpK>
<NTe>1</NTe>
<Cte>1</Cte>
</AA>
<AA rKey="0" >
<Nme>Carboxymethyl-Cys</Nme>
<TLC>CmC</TLC>
<OLC>
</OLC>
<RfAA>Cysteine</RfAA>
<RfM>Carboxymethyl</RfM>
<pK>0</pK>
<NpK>0</NpK>
<CpK>0</CpK>
<NTe>1</NTe>
<Cte>1</Cte>
</AA>
<AA rKey="0" >
<Nme>Dibromo-Tyr</Nme>
<TLC>BrT</TLC>
<OLC>
</OLC>
<RfAA>Tyrosine</RfAA>
<RfM>Dibromo</RfM>
<pK>0</pK>
<NpK>0</NpK>
<CpK>0</CpK>
<NTe>1</NTe>
<Cte>1</Cte>
</AA>
<AA rKey="0" >
<Nme>Dichloro-Tyr</Nme>
<TLC>ClT</TLC>
<OLC>
</OLC>
<RfAA>Tyrosine</RfAA>
<RfM>Dichloro</RfM>
<pK>0</pK>
<NpK>0</NpK>
<CpK>0</CpK>
<NTe>1</NTe>
<Cte>1</Cte>
</AA>
<AA rKey="0" >
<Nme>Dihydroxy-Pro</Nme>
<TLC>DiH</TLC>
<OLC>
</OLC>
<RfAA>Proline</RfAA>
<RfM>Dioxidation</RfM>
<pK>0</pK>
<NpK>0</NpK>
<CpK>0</CpK>
<NTe>1</NTe>
<Cte>1</Cte>
</AA>
<AA rKey="0" >
<Nme>Diiodo-Tyr</Nme>
<TLC>dIT</TLC>
<OLC>
</OLC>
<RfAA>Tyrosine</RfAA>
<RfM>Diiodo</RfM>
<pK>0</pK>
<NpK>0</NpK>
<CpK>0</CpK>
<NTe>1</NTe>
<Cte>1</Cte>
</AA>
<AA rKey="0" >
<Nme>Dimethyl-Arg</Nme>
<TLC>dMA</TLC>
<OLC>
</OLC>
<RfAA>Arginine</RfAA>
<RfM>Dimethyl</RfM>
<pK>0</pK>
<NpK>0</NpK>
<CpK>0</CpK>
<NTe>1</NTe>
<Cte>1</Cte>
</AA>
<AA rKey="0" >
<Nme>Hydroxy-Asp</Nme>
<TLC>OHD</TLC>
<OLC>
</OLC>
<RfAA>Aspartic Acid</RfAA>
<RfM>Oxidation</RfM>
<pK>0</pK>
<NpK>0</NpK>
<CpK>0</CpK>
<NTe>1</NTe>
<Cte>1</Cte>
</AA>
<AA rKey="0" >
<Nme>Methionine Sulfone</Nme>
<TLC>SuM</TLC>
<OLC>
</OLC>
<RfAA>Methionine</RfAA>
<RfM>Dioxidation</RfM>
<pK>0</pK>
<NpK>0</NpK>
<CpK>0</CpK>
<NTe>1</NTe>
<Cte>1</Cte>
</AA>
<!--
	<AA rKey="0">
		<Nme>Methyl-Met</Nme>
		<TLC>MeM</TLC>
		<OLC></OLC>
		<RfAA>Methionine</RfAA>
		<RfM>Methyl</RfM>
		<pK>0</pK>
		<NpK>0</NpK>
		<CpK>0</CpK>
		<NTe>1</NTe>
		<Cte>1</Cte>
	</AA>
-->
<AA rKey="0" >
<Nme>N-Acetyl-Lys</Nme>
<TLC>AcL</TLC>
<OLC>
</OLC>
<RfAA>Lysine</RfAA>
<RfM>Acetyl</RfM>
<pK>0</pK>
<NpK>0</NpK>
<CpK>0</CpK>
<NTe>1</NTe>
<Cte>1</Cte>
</AA>
<AA rKey="0" >
<Nme>N-Dimethyl-Lys</Nme>
<TLC>dML</TLC>
<OLC>
</OLC>
<RfAA>Lysine</RfAA>
<RfM>Dimethyl</RfM>
<pK>0</pK>
<NpK>0</NpK>
<CpK>0</CpK>
<NTe>1</NTe>
<Cte>1</Cte>
</AA>
<AA rKey="0" >
<Nme>N-Methyl-Arg</Nme>
<TLC>MeA</TLC>
<OLC>
</OLC>
<RfAA>Arginine</RfAA>
<RfM>Methyl</RfM>
<pK>0</pK>
<NpK>0</NpK>
<CpK>0</CpK>
<NTe>1</NTe>
<Cte>1</Cte>
</AA>
<AA rKey="0" >
<Nme>N-Phosphoryl-His</Nme>
<TLC>PhH</TLC>
<OLC>
</OLC>
<RfAA>Histidine</RfAA>
<RfM>Phospho</RfM>
<pK>0</pK>
<NpK>0</NpK>
<CpK>0</CpK>
<NTe>1</NTe>
<Cte>1</Cte>
</AA>
<AA rKey="0" >
<Nme>N-Trimethyl-Lys</Nme>
<TLC>tML</TLC>
<OLC>
</OLC>
<RfAA>Lysine</RfAA>
<RfM>Trimethyl</RfM>
<pK>0</pK>
<NpK>0</NpK>
<CpK>0</CpK>
<NTe>1</NTe>
<Cte>1</Cte>
</AA>
<AA rKey="0" >
<Nme>Naphthyl-Ala</Nme>
<TLC>NpA</TLC>
<OLC>
</OLC>
<RfAA>Alanine</RfAA>
<RfM>Naphthyl</RfM>
<pK>0</pK>
<NpK>0</NpK>
<CpK>0</CpK>
<NTe>1</NTe>
<Cte>1</Cte>
</AA>
<AA rKey="0" >
<Nme>Nicotinyl-Lys</Nme>
<TLC>NiL</TLC>
<OLC>
</OLC>
<RfAA>Lysine</RfAA>
<RfM>Nicotinyl</RfM>
<pK>0</pK>
<NpK>0</NpK>
<CpK>0</CpK>
<NTe>1</NTe>
<Cte>1</Cte>
</AA>
<AA rKey="0" >
<Nme>O-Acetyl-Ser</Nme>
<TLC>AcS</TLC>
<OLC>
</OLC>
<RfAA>Serine</RfAA>
<RfM>Acetyl</RfM>
<pK>0</pK>
<NpK>0</NpK>
<CpK>0</CpK>
<NTe>1</NTe>
<Cte>1</Cte>
</AA>
<AA rKey="0" >
<Nme>O-Methyl-Thr</Nme>
<TLC>OMT</TLC>
<OLC>
</OLC>
<RfAA>Threonine</RfAA>
<RfM>Methyl</RfM>
<pK>0</pK>
<NpK>0</NpK>
<CpK>0</CpK>
<NTe>1</NTe>
<Cte>1</Cte>
</AA>
<AA rKey="0" >
<Nme>O-Phosphoryl-Tyr</Nme>
<TLC>PhY</TLC>
<OLC>
</OLC>
<RfAA>Tyrosine</RfAA>
<RfM>Phospho</RfM>
<pK>0</pK>
<NpK>0</NpK>
<CpK>0</CpK>
<NTe>1</NTe>
<Cte>1</Cte>
</AA>
<AA rKey="0" >
<Nme>O-Sulfonyl-Tyr</Nme>
<TLC>SuT</TLC>
<OLC>
</OLC>
<RfAA>Tyrosine</RfAA>
<RfM>Sulfo</RfM>
<pK>0</pK>
<NpK>0</NpK>
<CpK>0</CpK>
<NTe>1</NTe>
<Cte>1</Cte>
</AA>
<AA rKey="0" >
<Nme>Pyridylethyl-Cys</Nme>
<TLC>PEC</TLC>
<OLC>
</OLC>
<RfAA>Cysteine</RfAA>
<RfM>Pyridylethyl</RfM>
<pK>0</pK>
<NpK>0</NpK>
<CpK>0</CpK>
<NTe>1</NTe>
<Cte>1</Cte>
</AA>
<AA rKey="0" >
<Nme>S-Carboxymethyl-Met</Nme>
<TLC>CmM</TLC>
<OLC>
</OLC>
<RfAA>Methionine</RfAA>
<RfM>Met-&gt;Carboxymethyl-Hcy</RfM>
<pK>0</pK>
<NpK>0</NpK>
<CpK>0</CpK>
<NTe>1</NTe>
<Cte>1</Cte>
</AA>
<AA rKey="0" >
<Nme>Dehydro-Ala</Nme>
<TLC>Dha</TLC>
<OLC>
</OLC>
<Fma>C3H3NO</Fma>
<pK>0</pK>
<NpK>0</NpK>
<CpK>0</CpK>
<NTe>1</NTe>
<Cte>1</Cte>
</AA>
<AA rKey="0" >
<Nme>Dehydro-Pro</Nme>
<TLC>Dhp</TLC>
<OLC>
</OLC>
<Fma>C5H5NO</Fma>
<pK>0</pK>
<NpK>0</NpK>
<CpK>0</CpK>
<NTe>1</NTe>
<Cte>1</Cte>
</AA>
<!-- DIFFERENTIAL EXPRESSION - CUSTOM AA SECTION -->
<AA rKey="0" >
<Nme>d0-ICAT-Cys</Nme>
<TLC>d0C</TLC>
<OLC>
</OLC>
<RfAA>Cysteine</RfAA>
<RfM>ICAT-D</RfM>
<pK>0</pK>
<NpK>0</NpK>
<CpK>0</CpK>
<NTe>1</NTe>
<Cte>1</Cte>
</AA>
<AA rKey="0" >
<Nme>d8-ICAT-Cys</Nme>
<TLC>d8C</TLC>
<OLC>
</OLC>
<RfAA>Cysteine</RfAA>
<RfM>ICAT-D:2H(8)</RfM>
<pK>0</pK>
<NpK>0</NpK>
<CpK>0</CpK>
<NTe>1</NTe>
<Cte>1</Cte>
</AA>
<AA rKey="0" >
<Nme>C13(0)-ICAT-Cys</Nme>
<TLC>C0C</TLC>
<OLC>
</OLC>
<RfAA>Cysteine</RfAA>
<RfM>ICAT-C</RfM>
<pK>0</pK>
<NpK>0</NpK>
<CpK>0</CpK>
<NTe>1</NTe>
<Cte>1</Cte>
</AA>
<AA rKey="0" >
<Nme>C13(9)-ICAT-Cys</Nme>
<TLC>C9C</TLC>
<OLC>
</OLC>
<RfAA>Cysteine</RfAA>
<RfM>ICAT-C:13C(9)</RfM>
<pK>0</pK>
<NpK>0</NpK>
<CpK>0</CpK>
<NTe>1</NTe>
<Cte>1</Cte>
</AA>
<AA rKey="0" >
<Nme>AMP-Lys</Nme>
<TLC>AMP</TLC>
<OLC>
</OLC>
<RfAA>Lysine</RfAA>
<RfM>AMP</RfM>
<pK>0</pK>
<NpK>0</NpK>
<CpK>0</CpK>
<NTe>1</NTe>
<Cte>1</Cte>
</AA>
<AA rKey="0" >
<Nme>Propionamide-Cys</Nme>
<TLC>AcC</TLC>
<OLC>
</OLC>
<RfAA>Cysteine</RfAA>
<RfM>Propionamide</RfM>
<pK>0</pK>
<NpK>0</NpK>
<CpK>0</CpK>
<NTe>1</NTe>
<Cte>1</Cte>
</AA>
<AA rKey="0" >
<Nme>PMC-Arg</Nme>
<TLC>PMC</TLC>
<OLC>
</OLC>
<RfAA>Arginine</RfAA>
<RfM>PMC</RfM>
<pK>0</pK>
<NpK>0</NpK>
<CpK>0</CpK>
<NTe>1</NTe>
<Cte>1</Cte>
</AA>
<AA rKey="0" >
<Nme>Pyro-Glu</Nme>
<TLC>Pyr</TLC>
<OLC>
</OLC>
<RfAA>Glutamine</RfAA>
<RfM>Gln-&gt;pyro-Glu</RfM>
<pK>0</pK>
<NpK>0</NpK>
<CpK>0</CpK>
<NTe>0</NTe>
<Cte>1</Cte>
</AA>
<AA rKey="0" >
<Nme>S-Cysteinyl-Cys</Nme>
<TLC>SCC</TLC>
<OLC>
</OLC>
<RfAA>Cysteine</RfAA>
<RfM>Cysteinyl</RfM>
<pK>0</pK>
<NpK>0</NpK>
<CpK>0</CpK>
<NTe>1</NTe>
<Cte>1</Cte>
</AA>
<AA rKey="0" >
<Nme>S-Farnesyl-Cys</Nme>
<TLC>SFC</TLC>
<OLC>
</OLC>
<RfAA>Cysteine</RfAA>
<RfM>Farnesyl</RfM>
<pK>0</pK>
<NpK>0</NpK>
<CpK>0</CpK>
<NTe>1</NTe>
<Cte>1</Cte>
</AA>
<AA rKey="0" >
<Nme>S-Palmitoyl-Cys</Nme>
<TLC>SPC</TLC>
<OLC>
</OLC>
<RfAA>Cysteine</RfAA>
<RfM>Palmitoyl</RfM>
<pK>0</pK>
<NpK>0</NpK>
<CpK>0</CpK>
<NTe>1</NTe>
<Cte>1</Cte>
</AA>
<AA rKey="0" >
<Nme>2-Aminobutyric Acid</Nme>
<TLC>Abu</TLC>
<OLC>
</OLC>
<Fma>C4H7NO</Fma>
<pK>0</pK>
<NpK>0</NpK>
<CpK>0</CpK>
<NTe>1</NTe>
<Cte>1</Cte>
</AA>
<AA rKey="0" >
<Nme>2-Aminoisobutyric Acid</Nme>
<TLC>Aib</TLC>
<OLC>
</OLC>
<Fma>C4H7NO</Fma>
<pK>0</pK>
<NpK>0</NpK>
<CpK>0</CpK>
<NTe>1</NTe>
<Cte>1</Cte>
</AA>
<AA rKey="0" >
<Nme>2-Piperidinecarboxylic Acid</Nme>
<TLC>Pip</TLC>
<OLC>
</OLC>
<Fma>C6H9NO</Fma>
<pK>0</pK>
<NpK>0</NpK>
<CpK>0</CpK>
<NTe>1</NTe>
<Cte>1</Cte>
</AA>
<AA rKey="0" >
<Nme>Citrulline</Nme>
<TLC>Cit</TLC>
<OLC>
</OLC>
<Fma>C6H11N3O2</Fma>
<pK>0</pK>
<NpK>0</NpK>
<CpK>0</CpK>
<NTe>1</NTe>
<Cte>1</Cte>
</AA>
<AA rKey="0" >
<Nme>Cysteic Acid</Nme>
<TLC>CyA</TLC>
<OLC>
</OLC>
<Fma>C3H5NO4S</Fma>
<pK>0</pK>
<NpK>0</NpK>
<CpK>0</CpK>
<NTe>1</NTe>
<Cte>1</Cte>
</AA>
<AA rKey="0" >
<Nme>Dehydroamino butyric acid</Nme>
<TLC>Dhb</TLC>
<OLC>
</OLC>
<Fma>C4H5NO</Fma>
<pK>0</pK>
<NpK>0</NpK>
<CpK>0</CpK>
<NTe>1</NTe>
<Cte>1</Cte>
</AA>
<AA rKey="0" >
<Nme>Diaminopropionic acid</Nme>
<TLC>DiM</TLC>
<OLC>
</OLC>
<Fma>C3H6N2O</Fma>
<pK>0</pK>
<NpK>0</NpK>
<CpK>0</CpK>
<NTe>1</NTe>
<Cte>1</Cte>
</AA>
<AA rKey="0" >
<Nme>Homoserine</Nme>
<TLC>Hse</TLC>
<OLC>
</OLC>
<Fma>C4H7NO2</Fma>
<pK>0</pK>
<NpK>0</NpK>
<CpK>0</CpK>
<NTe>1</NTe>
<Cte>1</Cte>
</AA>
<AA rKey="0" >
<Nme>Homoserine Lactone</Nme>
<TLC>Hsl</TLC>
<OLC>
</OLC>
<Fma>C4H6NO2</Fma>
<pK>0</pK>
<NpK>0</NpK>
<CpK>0</CpK>
<NTe>1</NTe>
<Cte>0</Cte>
</AA>
<AA rKey="0" >
<Nme>Isovaline</Nme>
<TLC>Iva</TLC>
<OLC>
</OLC>
<Fma>C5H9NO</Fma>
<pK>0</pK>
<NpK>0</NpK>
<CpK>0</CpK>
<NTe>1</NTe>
<Cte>1</Cte>
</AA>
<AA rKey="0" >
<Nme>Norleucine</Nme>
<TLC>Nle</TLC>
<OLC>
</OLC>
<Fma>C6H11NO</Fma>
<pK>0</pK>
<NpK>0</NpK>
<CpK>0</CpK>
<NTe>1</NTe>
<Cte>1</Cte>
</AA>
<AA rKey="0" >
<Nme>Ornithine</Nme>
<TLC>Orn</TLC>
<OLC>
</OLC>
<Fma>C5H10N2O</Fma>
<pK>0</pK>
<NpK>0</NpK>
<CpK>0</CpK>
<NTe>1</NTe>
<Cte>1</Cte>
</AA>
<AA rKey="0" >
<Nme>Sarcosine</Nme>
<TLC>Sar</TLC>
<OLC>
</OLC>
<Fma>C3H5NO</Fma>
<pK>0</pK>
<NpK>0</NpK>
<CpK>0</CpK>
<NTe>1</NTe>
<Cte>1</Cte>
</AA>
<AA rKey="0" >
<Nme>Methionine Sulfoxide</Nme>
<TLC>MOx</TLC>
<OLC>
</OLC>
<RfAA>Methionine</RfAA>
<RfM>Oxidation</RfM>
<pK>0</pK>
<NpK>0</NpK>
<CpK>0</CpK>
<NTe>1</NTe>
<Cte>1</Cte>
</AA>
<AA rKey="0" >
<Nme>Oxidized Met</Nme>
<TLC>Meo</TLC>
<OLC>
</OLC>
<RfAA>Methionine</RfAA>
<RfM>Oxidation</RfM>
<pK>0</pK>
<NpK>0</NpK>
<CpK>0</CpK>
<NTe>1</NTe>
<Cte>1</Cte>
</AA>
<AA rKey="0" >
<Nme>O-Phosphoryl-Ser</Nme>
<TLC>PhS</TLC>
<OLC>
</OLC>
<RfAA>Serine</RfAA>
<RfM>Phospho(Ser,Thr)</RfM>
<pK>0</pK>
<NpK>0</NpK>
<CpK>0</CpK>
<NTe>1</NTe>
<Cte>1</Cte>
</AA>
<AA rKey="0" >
<Nme>O-Phosphoryl-Thr</Nme>
<TLC>PhT</TLC>
<OLC>
</OLC>
<RfAA>Threonine</RfAA>
<RfM>Phospho(Ser,Thr)</RfM>
<pK>0</pK>
<NpK>0</NpK>
<CpK>0</CpK>
<NTe>1</NTe>
<Cte>1</Cte>
</AA>
<AA rKey="0" >
<Nme>N-Phosphoryl-Lys</Nme>
<TLC>PhK</TLC>
<OLC>
</OLC>
<RfAA>Lysine</RfAA>
<RfM>Phospho</RfM>
<pK>0</pK>
<NpK>0</NpK>
<CpK>0</CpK>
<NTe>1</NTe>
<Cte>1</Cte>
</AA>
<AA rKey="0" >
<Nme>Asn-&gt;Asp</Nme>
<TLC>N2D</TLC>
<OLC>
</OLC>
<RfAA>Asparagine</RfAA>
<RfM>Deamidated</RfM>
<pK>0</pK>
<NpK>0</NpK>
<CpK>0</CpK>
<NTe>1</NTe>
<Cte>1</Cte>
</AA>
<AA rKey="0" >
<Nme>Gln-&gt;Glu</Nme>
<TLC>Q2E</TLC>
<OLC>
</OLC>
<RfAA>Glutamine</RfAA>
<RfM>Deamidated</RfM>
<pK>0</pK>
<NpK>0</NpK>
<CpK>0</CpK>
<NTe>1</NTe>
<Cte>1</Cte>
</AA>
<AA rKey="0" >
<Nme>Hydroxy-Lys</Nme>
<TLC>Hyl</TLC>
<OLC>
</OLC>
<RfAA>Lysine</RfAA>
<RfM>Oxidation</RfM>
<pK>0</pK>
<NpK>0</NpK>
<CpK>0</CpK>
<NTe>1</NTe>
<Cte>1</Cte>
</AA>
<AA rKey="0" >
<Nme>Hydroxy-Pro</Nme>
<TLC>Hyp</TLC>
<OLC>
</OLC>
<RfAA>Proline</RfAA>
<RfM>Oxidation</RfM>
<pK>0</pK>
<NpK>0</NpK>
<CpK>0</CpK>
<NTe>1</NTe>
<Cte>1</Cte>
</AA>
<AA rKey="0" >
<Nme>Carboxamidomethyl-Cys</Nme>
<TLC>CAM</TLC>
<OLC>
</OLC>
<RfAA>Cysteine</RfAA>
<RfM>Carbamidomethyl</RfM>
<pK>0</pK>
<NpK>0</NpK>
<CpK>0</CpK>
<NTe>1</NTe>
<Cte>1</Cte>
</AA>
<!-- xxxxxxxxxxxxxxxxxxxxxxxxxxxxxxxxxxxxxxxxxxxxxxxxxxxxxxxxxxxxxxxxxxxxxxxxxxxxxxxxxxxxxxxxxxxxxxxxxxxxxxxxxxxxxxxxxxxxxxxxxxxxxxxx -->
<!-- BIOLOGICAL MODIFICATIONS SECTION -->
<!-- xxxxxxxxxxxxxxxxxxxxxxxxxxxxxxxxxxxxxxxxxxxxxxxxxxxxxxxxxxxxxxxxxxxxxxxxxxxxxxxxxxxxxxxxxxxxxxxxxxxxxxxxxxxxxxxxxxxxxxxxxxxxxxxx -->
<Mod rKey="0" >
<Nme>Acetyl</Nme>
<TLC>1Ac</TLC>
<Tgt>Serine</Tgt>
<Tgt>Lysine</Tgt>
<Tgt>Cysteine</Tgt>
<TS>255</TS>
<Fma>C2H3O</Fma>
<RpF>H</RpF>
<NLF>
</NLF>
<IIF>
</IIF>
<Chg>0</Chg>
</Mod>
<Mod rKey="0" >
<Nme>Terminal Acetyl</Nme>
<DisplayName>Acetyl</DisplayName>
<TLC>1Ac</TLC>
<TS>5</TS>
<Fma>C2H3O</Fma>
<RpF>H</RpF>
<NLF>
</NLF>
<IIF>
</IIF>
<Chg>0</Chg>
</Mod>
<Mod rKey="0" >
<Nme>Protein Terminal Acetyl</Nme>
<TLC>1Ac</TLC>
<TS>4</TS>
<Fma>C2H3O</Fma>
<RpF>H</RpF>
<NLF>
</NLF>
<IIF>
</IIF>
<Chg>0</Chg>
</Mod>
<!-- For backwards compatibility of 3 letter codes -->
<Mod rKey="0" >
<Nme>Terminal Acetyl Old3LetterCode</Nme>
<TLC>TAc</TLC>
<TS>5</TS>
<Fma>C2H3O</Fma>
<RpF>H</RpF>
<NLF>
</NLF>
<IIF>
</IIF>
<Chg>0</Chg>
</Mod>
<!-- For backwards compatibility of 3 letter codes -->
<Mod rKey="0" >
<Nme>Protein Terminal Acetyl Old3LetterCode</Nme>
<TLC>PAc</TLC>
<TS>4</TS>
<Fma>C2H3O</Fma>
<RpF>H</RpF>
<NLF>
</NLF>
<IIF>
</IIF>
<Chg>0</Chg>
</Mod>
<Mod rKey="0" >
<Nme>Protein Terminal Amidated</Nme>
<TLC>Ami</TLC>
<TS>8</TS>
<Fma>H2N</Fma>
<RpF>HO</RpF>
<NLF>
</NLF>
<IIF>
</IIF>
<Chg>0</Chg>
</Mod>
<Mod rKey="0" >
<Nme>Amidino</Nme>
<TLC>Amd</TLC>
<Tgt>Cysteine</Tgt>
<TS>255</TS>
<Fma>CH2N2</Fma>
<RpF>
</RpF>
<NLF>
</NLF>
<IIF>
</IIF>
<Chg>0</Chg>
</Mod>
<Mod rKey="0" >
<Nme>Archaeol</Nme>
<TLC>Ach</TLC>
<Tgt>Cysteine</Tgt>
<TS>255</TS>
<Fma>C43H86O2</Fma>
<RpF>
</RpF>
<NLF>
</NLF>
<IIF>
</IIF>
<Chg>0</Chg>
</Mod>
<Mod rKey="0" >
<Nme>Arg-&gt;Orn</Nme>
<TLC>Orn</TLC>
<Tgt>Arginine</Tgt>
<TS>255</TS>
<Fma>
</Fma>
<RpF>H2CN2</RpF>
<NLF>
</NLF>
<IIF>
</IIF>
<Chg>0</Chg>
</Mod>
<Mod rKey="0" >
<Nme>Biotin</Nme>
<TLC>Btn</TLC>
<Tgt>Lysine</Tgt>
<TS>255</TS>
<Fma>C10H15N2O2S</Fma>
<RpF>H</RpF>
<NLF>
</NLF>
<IIF>
</IIF>
<Chg>0</Chg>
</Mod>
<Mod rKey="0" >
<Nme>Protein Terminal Biotin</Nme>
<TLC>Btn</TLC>
<Tgt>
</Tgt>
<TS>4</TS>
<Fma>C10H15N2O2S</Fma>
<RpF>H</RpF>
<NLF>
</NLF>
<IIF>
</IIF>
<Chg>0</Chg>
</Mod>
<Mod rKey="0" >
<Nme>Bromo</Nme>
<TLC>1Br</TLC>
<Tgt>Tryptophan</Tgt>
<Tgt>Phenylalanine</Tgt>
<Tgt>Histidine</Tgt>
<Tgt>Tyrosine</Tgt>
<TS>255</TS>
<Fma>Br</Fma>
<RpF>H</RpF>
<NLF>
</NLF>
<IIF>
</IIF>
<Chg>0</Chg>
</Mod>
<Mod rKey="0" >
<Nme>Dibromo</Nme>
<TLC>2Br</TLC>
<Tgt>Tyrosine</Tgt>
<TS>255</TS>
<Fma>Br2</Fma>
<RpF>H2</RpF>
<NLF>
</NLF>
<IIF>
</IIF>
<Chg>0</Chg>
</Mod>
<Mod rKey="0" >
<Nme>Butyryl</Nme>
<TLC>Byr</TLC>
<Tgt>Lysine</Tgt>
<TS>255</TS>
<Fma>C4H6O</Fma>
<RpF>
</RpF>
<NLF>
</NLF>
<IIF>
</IIF>
<Chg>0</Chg>
</Mod>
<Mod rKey="0" >
<Nme>Carboxy</Nme>
<TLC>Cox</TLC>
<Tgt>Aspartic Acid</Tgt>
<Tgt>Glutamic Acid</Tgt>
<Tgt>Methionine</Tgt>
<Tgt>Lysine</Tgt>
<TS>255</TS>
<Fma>CHO2</Fma>
<RpF>H</RpF>
<NLF>
</NLF>
<IIF>
</IIF>
<Chg>0</Chg>
</Mod>
<Mod rKey="0" >
<Nme>Carboxy-&gt;Thiocarboxy</Nme>
<TLC>Scx</TLC>
<Tgt>Glycine</Tgt>
<TS>8</TS>
<Fma>S</Fma>
<RpF>O</RpF>
<NLF>
</NLF>
<IIF>
</IIF>
<Chg>0</Chg>
</Mod>
<Mod rKey="0" >
<Nme>Carboxyethyl</Nme>
<TLC>CEt</TLC>
<Tgt>Lysine</Tgt>
<TS>255</TS>
<Fma>C3H4O2</Fma>
<RpF>
</RpF>
<NLF>
</NLF>
<IIF>
</IIF>
<Chg>0</Chg>
</Mod>
<Mod rKey="0" >
<Nme>CHDH</Nme>
<TLC>CHD</TLC>
<Tgt>Aspartic Acid</Tgt>
<TS>255</TS>
<Fma>C17H26O4</Fma>
<RpF>
</RpF>
<NLF>
</NLF>
<IIF>
</IIF>
<Chg>0</Chg>
</Mod>
<Mod rKey="0" >
<Nme>Chloro</Nme>
<TLC>1Cl</TLC>
<Tgt>Tyrosine</Tgt>
<TS>255</TS>
<Fma>Cl</Fma>
<RpF>H</RpF>
<NLF>
</NLF>
<IIF>
</IIF>
<Chg>0</Chg>
</Mod>
<Mod rKey="0" >
<Nme>Dichloro</Nme>
<TLC>2Cl</TLC>
<Tgt>Tyrosine</Tgt>
<TS>255</TS>
<Fma>Cl2</Fma>
<RpF>H2</RpF>
<NLF>
</NLF>
<IIF>
</IIF>
<Chg>0</Chg>
</Mod>
<Mod rKey="0" >
<Nme>Cholesterol</Nme>
<TLC>Chl</TLC>
<Tgt>
</Tgt>
<TS>8</TS>
<Fma>C27H44</Fma>
<RpF>
</RpF>
<NLF>
</NLF>
<IIF>
</IIF>
<Chg>0</Chg>
</Mod>
<Mod rKey="0" >
<Nme>CuSMo</Nme>
<TLC>CSM</TLC>
<Tgt>Cysteine</Tgt>
<TS>255</TS>
<Fma>H24C19N8O15P2S3CuMo</Fma>
<RpF>
</RpF>
<NLF>
</NLF>
<IIF>
</IIF>
<Chg>0</Chg>
</Mod>
<Mod rKey="0" >
<Nme>Cyano</Nme>
<TLC>1CN</TLC>
<Tgt>Cysteine</Tgt>
<TS>255</TS>
<Fma>CN</Fma>
<RpF>H</RpF>
<NLF>
</NLF>
<IIF>
</IIF>
<Chg>0</Chg>
</Mod>
<Mod rKey="0" >
<Nme>Cysteinyl</Nme>
<TLC>SCC</TLC>
<Tgt>Cysteine</Tgt>
<TS>255</TS>
<Fma>C3H6NO2S</Fma>
<RpF>H</RpF>
<NLF>
</NLF>
<IIF>
</IIF>
<Chg>0</Chg>
</Mod>
<!-- homocysteine formation mod -->
<Mod rKey="0" >
<Nme>Cys-&gt;Hcy</Nme>
<TLC>CHC</TLC>
<Tgt>Cysteine</Tgt>
<TS>255</TS>
<Fma>CH2</Fma>
<RpF>
</RpF>
<NLF>
</NLF>
<IIF>
</IIF>
<Chg>0</Chg>
</Mod>
<!-- Synonyms for oxoalanine are: formylglycine, or 2-amino-3-oxopropionic acid
	     Cell, Vol. 82, 271-278, July 28, 1995 -->
<Mod rKey="0" >
<Nme>Cys-&gt;Oxoalanine</Nme>
<TLC>COa</TLC>
<Tgt>Cysteine</Tgt>
<TS>255</TS>
<Fma>O</Fma>
<RpF>H2S</RpF>
<NLF>
</NLF>
<IIF>
</IIF>
<Chg>0</Chg>
</Mod>
<Mod rKey="0" >
<Nme>Cys-&gt;PyruvicAcid</Nme>
<TLC>CPA</TLC>
<Tgt>Cysteine</Tgt>
<TS>4</TS>
<Fma>O</Fma>
<RpF>H3NS</RpF>
<NLF>
</NLF>
<IIF>
</IIF>
<Chg>0</Chg>
</Mod>
<Mod rKey="0" >
<Nme>Protein Terminal Deamidated</Nme>
<TLC>Dea</TLC>
<TS>4</TS>
<Tgt>Phenylalanine</Tgt>
<Fma>HO</Fma>
<RpF>H2N</RpF>
<NLF>
</NLF>
<IIF>
</IIF>
<Chg>0</Chg>
</Mod>
<Mod rKey="0" >
<Nme>Decanoyl</Nme>
<TLC>Dec</TLC>
<Tgt>Serine</Tgt>
<Tgt>Threonine</Tgt>
<TS>255</TS>
<Fma>C10H18O</Fma>
<RpF>
</RpF>
<NLF>
</NLF>
<IIF>
</IIF>
<Chg>0</Chg>
</Mod>
<Mod rKey="0" >
<Nme>Delta:Se(1)</Nme>
<TLC>1Se</TLC>
<Tgt>Cysteine</Tgt>
<TS>255</TS>
<Fma>Se</Fma>
<RpF>
</RpF>
<NLF>
</NLF>
<IIF>
</IIF>
<Chg>0</Chg>
</Mod>
<Mod rKey="0" >
<Nme>Delta:S(-1)Se(1)</Nme>
<TLC>SSe</TLC>
<Tgt>Cysteine</Tgt>
<Tgt>Methionine</Tgt>
<TS>255</TS>
<Fma>Se</Fma>
<RpF>S</RpF>
<NLF>
</NLF>
<IIF>
</IIF>
<Chg>0</Chg>
</Mod>
<Mod rKey="0" >
<Nme>Diacylglycerol</Nme>
<TLC>DiG</TLC>
<Tgt>Cysteine</Tgt>
<TS>255</TS>
<Fma>C37H68O4</Fma>
<RpF>
</RpF>
<NLF>
</NLF>
<IIF>
</IIF>
<Chg>0</Chg>
</Mod>
<Mod rKey="0" >
<Nme>Deoxy</Nme>
<TLC>dOx</TLC>
<Tgt>Aspartic Acid</Tgt>
<Tgt>Serine</Tgt>
<Tgt>Threonine</Tgt>
<TS>255</TS>
<Fma>
</Fma>
<RpF>O</RpF>
<NLF>
</NLF>
<IIF>
</IIF>
<Chg>0</Chg>
</Mod>
<Mod rKey="0" >
<Nme>Didehydroretinylidene</Nme>
<TLC>ddR</TLC>
<Tgt>Lysine</Tgt>
<TS>255</TS>
<Fma>C20H24</Fma>
<RpF>
</RpF>
<NLF>
</NLF>
<IIF>
</IIF>
<Chg>0</Chg>
</Mod>
<Mod rKey="0" >
<Nme>Diironsubcluster</Nme>
<TLC>dFe</TLC>
<Tgt>Cysteine</Tgt>
<TS>255</TS>
<Fma>C5N2O5S2Fe2</Fma>
<RpF>H</RpF>
<NLF>
</NLF>
<IIF>
</IIF>
<Chg>0</Chg>
</Mod>
<Mod rKey="0" >
<Nme>Diphthamide</Nme>
<TLC>Dip</TLC>
<Tgt>Histidine</Tgt>
<TS>255</TS>
<Fma>C7H15N2O</Fma>
<RpF>H</RpF>
<NLF>
</NLF>
<IIF>
</IIF>
<Chg>0</Chg>
</Mod>
<Mod rKey="0" >
<Nme>Dipyrrolylmethanemethyl</Nme>
<TLC>dpM</TLC>
<Tgt>Cysteine</Tgt>
<TS>255</TS>
<Fma>H22C20N2O8</Fma>
<RpF>
</RpF>
<NLF>
</NLF>
<IIF>
</IIF>
<Chg>0</Chg>
</Mod>
<Mod rKey="0" >
<Nme>FAD</Nme>
<TLC>FAD</TLC>
<Tgt>Cysteine</Tgt>
<Tgt>Histidine</Tgt>
<Tgt>Tyrosine</Tgt>
<TS>255</TS>
<Fma>H31C27N9O15P2</Fma>
<RpF>
</RpF>
<NLF>
</NLF>
<IIF>
</IIF>
<Chg>0</Chg>
</Mod>
<Mod rKey="0" >
<Nme>FMN</Nme>
<TLC>FMN</TLC>
<Tgt>Serine</Tgt>
<Tgt>Threonine</Tgt>
<TS>255</TS>
<Fma>H19C17N4O8P</Fma>
<RpF>
</RpF>
<NLF>
</NLF>
<IIF>
</IIF>
<Chg>0</Chg>
</Mod>
<Mod rKey="0" >
<Nme>FMNC</Nme>
<TLC>FNC</TLC>
<Tgt>Cysteine</Tgt>
<TS>255</TS>
<Fma>H21C17N4O9P</Fma>
<RpF>
</RpF>
<NLF>
</NLF>
<IIF>
</IIF>
<Chg>0</Chg>
</Mod>
<Mod rKey="0" >
<Nme>FMNH</Nme>
<TLC>FNH</TLC>
<Tgt>Cysteine</Tgt>
<Tgt>Histidine</Tgt>
<TS>255</TS>
<Fma>H19C17N4O9P</Fma>
<RpF>
</RpF>
<NLF>
</NLF>
<IIF>
</IIF>
<Chg>0</Chg>
</Mod>
<Mod rKey="0" >
<Nme>Farnesyl</Nme>
<TLC>Far</TLC>
<Tgt>Cysteine</Tgt>
<TS>255</TS>
<Fma>C15H25</Fma>
<RpF>H</RpF>
<NLF>
</NLF>
<IIF>
</IIF>
<Chg>0</Chg>
</Mod>
<Mod rKey="0" >
<Nme>Hydroxyfarnesyl</Nme>
<TLC>HFr</TLC>
<Tgt>Cysteine</Tgt>
<TS>255</TS>
<Fma>C15H25O</Fma>
<RpF>H</RpF>
<NLF>
</NLF>
<IIF>
</IIF>
<Chg>0</Chg>
</Mod>
<Mod rKey="0" >
<Nme>FormylMet</Nme>
<TLC>FMA</TLC>
<TS>4</TS>
<Fma>H10C6NO2S</Fma>
<RpF>H</RpF>
<NLF>
</NLF>
<IIF>
</IIF>
<Chg>0</Chg>
</Mod>
<Mod rKey="0" >
<Nme>Geranylgeranyl</Nme>
<TLC>2Ge</TLC>
<Tgt>Cysteine</Tgt>
<TS>255</TS>
<Fma>H32C20</Fma>
<RpF>
</RpF>
<NLF>
</NLF>
<IIF>
</IIF>
<Chg>0</Chg>
</Mod>
<Mod rKey="0" >
<Nme>GlnThrGlyGly</Nme>
<TLC>SU1</TLC>
<Tgt>Lysine</Tgt>
<Tgt>Cysteine</Tgt>
<TS>255</TS>
<Fma>C13H22N5O6</Fma>
<RpF>H</RpF>
<NLF>
</NLF>
<IIF>
</IIF>
<Chg>0</Chg>
</Mod>
<Mod rKey="0" >
<Nme>GlnGlnGlnThrGlyGly</Nme>
<TLC>SU2</TLC>
<Tgt>Lysine</Tgt>
<TS>255</TS>
<Fma>C23H37N9O10</Fma>
<RpF>
</RpF>
<NLF>
</NLF>
<IIF>
</IIF>
<Chg>0</Chg>
</Mod>
<Mod rKey="0" >
<Nme>Glucuronyl</Nme>
<TLC>GCn</TLC>
<Tgt>Serine</Tgt>
<TS>255</TS>
<Fma>C6H10O7</Fma>
<RpF>H2O</RpF>
<NLF>
</NLF>
<IIF>
</IIF>
<Chg>0</Chg>
</Mod>
<Mod rKey="0" >
<Nme>Protein Terminal Glucuronyl</Nme>
<TLC>GCn</TLC>
<TS>4</TS>
<Fma>C6H10O7</Fma>
<RpF>H2O</RpF>
<NLF>
</NLF>
<IIF>
</IIF>
<Chg>0</Chg>
</Mod>
<Mod rKey="0" >
<Nme>Glutathione</Nme>
<TLC>GSO</TLC>
<Tgt>Cysteine</Tgt>
<TS>255</TS>
<Fma>H15C10N3O6S</Fma>
<RpF>
</RpF>
<NLF>
</NLF>
<IIF>
</IIF>
<Chg>0</Chg>
</Mod>
<Mod rKey="0" >
<Nme>Glycerophospho</Nme>
<TLC>GPh</TLC>
<Tgt>Serine</Tgt>
<TS>255</TS>
<Fma>H7C3O5P</Fma>
<RpF>
</RpF>
<NLF>
</NLF>
<IIF>
</IIF>
<Chg>0</Chg>
</Mod>
<Mod rKey="0" >
<Nme>GlycerylPE</Nme>
<TLC>GPE</TLC>
<Tgt>Glutamic Acid</Tgt>
<TS>255</TS>
<Fma>H12C5NO5P</Fma>
<RpF>
</RpF>
<NLF>
</NLF>
<IIF>
</IIF>
<Chg>0</Chg>
</Mod>
<Mod rKey="0" >
<Nme>GlyGly</Nme>
<TLC>UGG</TLC>
<Tgt>Lysine</Tgt>
<Tgt>Cysteine</Tgt>
<Tgt>Serine</Tgt>
<Tgt>Threonine</Tgt>
<TS>255</TS>
<Fma>C4H7N2O2</Fma>
<RpF>H</RpF>
<NLF>
</NLF>
<IIF>
</IIF>
<Chg>0</Chg>
</Mod>
<Mod rKey="0" >
<Nme>GlyGlyGln</Nme>
<TLC>GGQ</TLC>
<Tgt>Lysine</Tgt>
<TS>255</TS>
<Fma>C9H15N4O4</Fma>
<RpF>
</RpF>
<NLF>
</NLF>
<IIF>
</IIF>
<Chg>0</Chg>
</Mod>
<Mod rKey="0" >
<Nme>GPIanchor</Nme>
<TLC>GPI</TLC>
<Tgt>
</Tgt>
<TS>8</TS>
<Fma>H6C2NO3P</Fma>
<RpF>
</RpF>
<NLF>
</NLF>
<IIF>
</IIF>
<Chg>0</Chg>
</Mod>
<Mod rKey="0" >
<Nme>Heme</Nme>
<TLC>HEM</TLC>
<Tgt>Cysteine</Tgt>
<Tgt>Histidine</Tgt>
<Fma>H32C34N4O4Fe</Fma>
<RpF>
</RpF>
<NLF>
</NLF>
<IIF>
</IIF>
<Chg>0</Chg>
</Mod>
<Mod rKey="0" >
<Nme>HNE</Nme>
<TLC>HNE</TLC>
<Tgt>Cysteine</Tgt>
<Tgt>Histidine</Tgt>
<Tgt>Lysine</Tgt>
<Fma>H16C9O2</Fma>
<RpF>
</RpF>
<NLF>
</NLF>
<IIF>
</IIF>
<Chg>0</Chg>
</Mod>
<Mod rKey="0" >
<Nme>Hex</Nme>
<TLC>Hex</TLC>
<Tgt>Serine</Tgt>
<Tgt>Threonine</Tgt>
<Tgt>Tryptophan</Tgt>
<Tgt>Asparagine</Tgt>
<Tgt>Arginine</Tgt>
<Tgt>Lysine</Tgt>
<Tgt>Tyrosine</Tgt>
<Tgt>Cysteine</Tgt>
<TS>255</TS>
<Fma>C6H12O6</Fma>
<RpF>H2O</RpF>
<NLF>
</NLF>
<IIF>
</IIF>
<Chg>0</Chg>
</Mod>
<Mod rKey="0" >
<Nme>Protein Terminal Hex</Nme>
<TLC>Hex</TLC>
<Tgt>
</Tgt>
<TS>4</TS>
<Fma>C6H12O6</Fma>
<RpF>H2O</RpF>
<NLF>
</NLF>
<IIF>
</IIF>
<Chg>0</Chg>
</Mod>
<Mod rKey="0" >
<Nme>dHex</Nme>
<TLC>dHx</TLC>
<Tgt>Serine</Tgt>
<Tgt>Threonine</Tgt>
<Tgt>Asparagine</Tgt>
<TS>255</TS>
<Fma>C6H12O5</Fma>
<RpF>H2O</RpF>
<NLF>
</NLF>
<IIF>
</IIF>
<Chg>0</Chg>
</Mod>
<!-- For backwards compatibility of 3 letter codes -->
<Mod rKey="0" >
<Nme>Fucose Old3LetterCode</Nme>
<TLC>Fuc</TLC>
<Tgt>Serine</Tgt>
<Tgt>Threonine</Tgt>
<Tgt>Asparagine</Tgt>
<TS>255</TS>
<Fma>C6H12O5</Fma>
<RpF>H2O</RpF>
<NLF>
</NLF>
<IIF>
</IIF>
<Chg>0</Chg>
</Mod>
<Mod rKey="0" >
<Nme>HexNAc</Nme>
<TLC>HNc</TLC>
<Tgt>Serine</Tgt>
<Tgt>Threonine</Tgt>
<Tgt>Asparagine</Tgt>
<TS>255</TS>
<Fma>C8H14NO6</Fma>
<RpF>HO</RpF>
<NLF>
</NLF>
<IIF>C8H14NO5</IIF>
<Chg>1</Chg>
</Mod>
<Mod rKey="0" >
<Nme>Hex(1)HexNAc(1)</Nme>
<TLC>HHN</TLC>
<Tgt>Serine</Tgt>
<Tgt>Threonine</Tgt>
<Tgt>Asparagine</Tgt>
<TS>255</TS>
<Fma>C14H24NO11</Fma>
<RpF>HO</RpF>
<NLF>
</NLF>
<IIF>C14H24NO10</IIF>
<Chg>1</Chg>
</Mod>
<Mod rKey="0" >
<Nme>Hex(1)HexNAc(1)NeuAc(1)</Nme>
<TLC>NHH</TLC>
<Tgt>Serine</Tgt>
<Tgt>Threonine</Tgt>
<Tgt>Asparagine</Tgt>
<TS>255</TS>
<Fma>C25H41N2O19</Fma>
<RpF>HO</RpF>
<NLF>
</NLF>
<IIF>C25H41N2O18</IIF>
<Chg>1</Chg>
</Mod>
<Mod rKey="0" >
<Nme>Hex(1)HexNAc(1)NeuAc(2)</Nme>
<TLC>NHN</TLC>
<Tgt>Serine</Tgt>
<Tgt>Threonine</Tgt>
<Tgt>Asparagine</Tgt>
<TS>255</TS>
<Fma>C36H58N3O27</Fma>
<RpF>HO</RpF>
<NLF>
</NLF>
<IIF>C36H58N3O26</IIF>
<Chg>1</Chg>
</Mod>
<Mod rKey="0" >
<Nme>Hydroxycinnamyl</Nme>
<TLC>hCn</TLC>
<Tgt>Cysteine</Tgt>
<TS>255</TS>
<Fma>H6C9O2</Fma>
<RpF>
</RpF>
<NLF>
</NLF>
<IIF>
</IIF>
<Chg>0</Chg>
</Mod>
<Mod rKey="0" >
<Nme>Hydroxyheme</Nme>
<TLC>hHm</TLC>
<Tgt>Glutamic Acid</Tgt>
<TS>255</TS>
<Fma>H30C34N4O4Fe</Fma>
<RpF>
</RpF>
<NLF>
</NLF>
<IIF>
</IIF>
<Chg>0</Chg>
</Mod>
<Mod rKey="0" >
<Nme>Hydroxymethyl</Nme>
<TLC>h1M</TLC>
<Tgt>Asparagine</Tgt>
<TS>255</TS>
<Fma>H2CO</Fma>
<RpF>
</RpF>
<NLF>
</NLF>
<IIF>
</IIF>
<Chg>0</Chg>
</Mod>
<Mod rKey="0" >
<Nme>Hydroxytrimethyl</Nme>
<TLC>h3M</TLC>
<Tgt>Lysine</Tgt>
<TS>255</TS>
<Fma>H7C3O</Fma>
<RpF>
</RpF>
<NLF>
</NLF>
<IIF>
</IIF>
<Chg>0</Chg>
</Mod>
<Mod rKey="0" >
<Nme>Hypusine</Nme>
<TLC>Hps</TLC>
<Tgt>Lysine</Tgt>
<TS>255</TS>
<Fma>H9C4NO</Fma>
<RpF>
</RpF>
<NLF>
</NLF>
<IIF>
</IIF>
<Chg>0</Chg>
</Mod>
<Mod rKey="0" >
<Nme>Iodo</Nme>
<TLC>Iod</TLC>
<Tgt>Histidine</Tgt>
<Tgt>Tyrosine</Tgt>
<TS>255</TS>
<Fma>I</Fma>
<RpF>H</RpF>
<NLF>
</NLF>
<IIF>
</IIF>
<Chg>0</Chg>
</Mod>
<Mod rKey="0" >
<Nme>Diiodo</Nme>
<TLC>2Io</TLC>
<Tgt>Histidine</Tgt>
<Tgt>Tyrosine</Tgt>
<TS>255</TS>
<Fma>I2</Fma>
<RpF>H2</RpF>
<NLF>
</NLF>
<IIF>
</IIF>
<Chg>0</Chg>
</Mod>
<!-- For backwards compatibility of 3 letter codes -->
<Mod rKey="0" >
<Nme>Isopropyl Old3LetterCode</Nme>
<TLC>Ipr</TLC>
<TS>255</TS>
<Fma>C3H9</Fma>
<RpF>H3</RpF>
<NLF>
</NLF>
<IIF>
</IIF>
<Chg>0</Chg>
</Mod>
<Mod rKey="0" >
<Nme>LeuArgGlyGly</Nme>
<TLC>Umc</TLC>
<Tgt>Lysine</Tgt>
<TS>255</TS>
<Fma>C16H30N7O4</Fma>
<RpF>H</RpF>
<NLF>
</NLF>
<IIF>
</IIF>
<Chg>0</Chg>
</Mod>
<Mod rKey="0" >
<Nme>Lipoyl</Nme>
<TLC>Lip</TLC>
<Tgt>Lysine</Tgt>
<TS>255</TS>
<Fma>C8H12OS2</Fma>
<RpF>
</RpF>
<NLF>
</NLF>
<IIF>
</IIF>
<Chg>0</Chg>
</Mod>
<Mod rKey="0" >
<Nme>Lys-&gt;AminoadipicAcid</Nme>
<TLC>AAA</TLC>
<Tgt>Lysine</Tgt>
<TS>255</TS>
<Fma>O2</Fma>
<RpF>H3N</RpF>
<NLF>
</NLF>
<IIF>
</IIF>
<Chg>0</Chg>
</Mod>
<Mod rKey="0" >
<Nme>Methyl</Nme>
<TLC>1Me</TLC>
<Tgt>Cysteine</Tgt>
<Tgt>Histidine</Tgt>
<Tgt>Lysine</Tgt>
<Tgt>Asparagine</Tgt>
<Tgt>Glutamine</Tgt>
<Tgt>Arginine</Tgt>
<Tgt>Isoleucine</Tgt>
<Tgt>Serine</Tgt>
<Tgt>Threonine</Tgt>
<Tgt>Leucine</Tgt>
<Tgt>Aspartic Acid</Tgt>
<Tgt>Glutamic Acid</Tgt>
<TS>255</TS>
<Fma>CH3</Fma>
<RpF>H</RpF>
<NLF>
</NLF>
<IIF>
</IIF>
<Chg>0</Chg>
</Mod>
<Mod rKey="0" >
<Nme>N-Terminal Methyl</Nme>
<DisplayName>Methyl</DisplayName>
<TLC>1Me</TLC>
<TS>5</TS>
<Fma>CH3</Fma>
<RpF>H</RpF>
<NLF>
</NLF>
<IIF>
</IIF>
<Chg>0</Chg>
</Mod>
<Mod rKey="0" >
<Nme>Protein N-Terminal Methyl</Nme>
<DisplayName>Protein Terminal Methyl</DisplayName>
<TLC>1Me</TLC>
<TS>4</TS>
<Fma>CH3</Fma>
<RpF>H</RpF>
<NLF>
</NLF>
<IIF>
</IIF>
<Chg>0</Chg>
</Mod>
<Mod rKey="0" >
<Nme>C-Terminal Methyl</Nme>
<DisplayName>Methyl</DisplayName>
<TLC>1Me</TLC>
<TS>10</TS>
<Fma>CH3</Fma>
<RpF>H</RpF>
<NLF>
</NLF>
<IIF>
</IIF>
<Chg>0</Chg>
</Mod>
<Mod rKey="0" >
<Nme>Protein C-Terminal Methyl</Nme>
<DisplayName>Protein Terminal Methyl</DisplayName>
<TLC>1Me</TLC>
<TS>8</TS>
<Fma>CH3</Fma>
<RpF>H</RpF>
<NLF>
</NLF>
<IIF>
</IIF>
<Chg>0</Chg>
</Mod>
<!-- For backwards compatibility of 3 letter codes -->
<Mod rKey="0" >
<Nme>Methyl Ester Old3LetterCode</Nme>
<TLC>MeE</TLC>
<Tgt>Serine</Tgt>
<Tgt>Threonine</Tgt>
<TS>255</TS>
<Fma>CH3O</Fma>
<RpF>HO</RpF>
<NLF>
</NLF>
<IIF>
</IIF>
<Chg>0</Chg>
</Mod>
<Mod rKey="0" >
<Nme>Dimethyl</Nme>
<TLC>2Me</TLC>
<Tgt>Arginine</Tgt>
<Tgt>Lysine</Tgt>
<Tgt>Asparagine</Tgt>
<TS>255</TS>
<Fma>C2H6</Fma>
<RpF>H2</RpF>
<NLF>
</NLF>
<IIF>
</IIF>
<Chg>0</Chg>
</Mod>
<Mod rKey="0" >
<Nme>Terminal Dimethyl</Nme>
<DisplayName>Dimethyl</DisplayName>
<TLC>2Me</TLC>
<TS>5</TS>
<Fma>C2H6</Fma>
<RpF>H2</RpF>
<NLF>
</NLF>
<IIF>
</IIF>
<Chg>0</Chg>
</Mod>
<Mod rKey="0" >
<Nme>Protein Terminal Dimethyl</Nme>
<DisplayName>Dimethyl</DisplayName>
<TLC>2Me</TLC>
<Tgt>Proline</Tgt>
<TS>4</TS>
<Fma>C2H6</Fma>
<RpF>H2</RpF>
<NLF>
</NLF>
<IIF>
</IIF>
<Chg>0</Chg>
</Mod>
<Mod rKey="0" >
<Nme>Dimethyl:2H(4)</Nme>
<TLC>DM4</TLC>
<Tgt>Lysine</Tgt>
<TS>255</TS>
<Fma>C2D4H2</Fma>
<RpF>H2</RpF>
<NLF>
</NLF>
<IIF>
</IIF>
<Chg>0</Chg>
</Mod>
<Mod rKey="0" >
<Nme>Terminal Dimethyl:2H(4)</Nme>
<DisplayName>Dimethyl:2H(4)</DisplayName>
<TLC>DM4</TLC>
<TS>5</TS>
<Fma>C2D4H2</Fma>
<RpF>H2</RpF>
<NLF>
</NLF>
<IIF>
</IIF>
<Chg>0</Chg>
</Mod>
<Mod rKey="0" >
<Nme>Dimethyl:2H(6)</Nme>
<TLC>DM6</TLC>
<Tgt>Lysine</Tgt>
<TS>255</TS>
<Fma>C2D6</Fma>
<RpF>H2</RpF>
<NLF>
</NLF>
<IIF>
</IIF>
<Chg>0</Chg>
</Mod>
<Mod rKey="0" >
<Nme>Terminal Dimethyl:2H(6)</Nme>
<DisplayName>Dimethyl:2H(6)</DisplayName>
<TLC>DM6</TLC>
<TS>5</TS>
<Fma>C2D6</Fma>
<RpF>H2</RpF>
<NLF>
</NLF>
<IIF>
</IIF>
<Chg>0</Chg>
</Mod>
<Mod rKey="0" >
<Nme>Dimethyl:2H(4)13C(2)</Nme>
<TLC>D6a</TLC>
<Tgt>Lysine</Tgt>
<TS>255</TS>
<Fma>Cb2D4</Fma>
<RpF>H2</RpF>
<NLF>
</NLF>
<IIF>
</IIF>
<Chg>0</Chg>
</Mod>
<Mod rKey="0" >
<Nme>Terminal Dimethyl:2H(4)13C(2)</Nme>
<DisplayName>Dimethyl:2H(4)13C(2)</DisplayName>
<TLC>D6a</TLC>
<TS>5</TS>
<Fma>Cb2D4</Fma>
<RpF>H2</RpF>
<NLF>
</NLF>
<IIF>
</IIF>
<Chg>0</Chg>
</Mod>
<Mod rKey="0" >
<Nme>Dimethyl:2H(6)13C(2)</Nme>
<TLC>DM8</TLC>
<Tgt>Lysine</Tgt>
<TS>255</TS>
<Fma>Cb2D6</Fma>
<RpF>H2</RpF>
<NLF>
</NLF>
<IIF>
</IIF>
<Chg>0</Chg>
</Mod>
<Mod rKey="0" >
<Nme>Terminal Dimethyl:2H(6)13C(2)</Nme>
<DisplayName>Dimethyl:2H(6)13C(2)</DisplayName>
<TLC>DM8</TLC>
<TS>5</TS>
<Fma>Cb2D6</Fma>
<RpF>H2</RpF>
<NLF>
</NLF>
<IIF>
</IIF>
<Chg>0</Chg>
</Mod>
<Mod rKey="0" >
<Nme>Trimethyl</Nme>
<TLC>3Me</TLC>
<Tgt>Lysine</Tgt>
<Tgt>Arginine</Tgt>
<Tgt>Alanine</Tgt>
<TS>255</TS>
<Fma>C3H9</Fma>
<RpF>H3</RpF>
<NLF>
</NLF>
<IIF>
</IIF>
<Chg>0</Chg>
</Mod>
<Mod rKey="0" >
<Nme>Methyl+Deamidated</Nme>
<TLC>MDe</TLC>
<Tgt>Glutamine</Tgt>
<Tgt>Asparagine</Tgt>
<TS>255</TS>
<Fma>HCO</Fma>
<RpF>N</RpF>
<NLF>
</NLF>
<IIF>
</IIF>
<Chg>0</Chg>
</Mod>
<Mod rKey="0" >
<Nme>Methylpyrroline</Nme>
<TLC>MPr</TLC>
<Tgt>Lysine</Tgt>
<TS>255</TS>
<Fma>H7C6NO</Fma>
<RpF>
</RpF>
<NLF>
</NLF>
<IIF>
</IIF>
<Chg>0</Chg>
</Mod>
<!-- Also, using MMTS as the alkylating reagent gives methylthio cysteine -->
<Mod rKey="0" >
<Nme>Methylthio</Nme>
<TLC>MSH</TLC>
<Tgt>Cysteine</Tgt>
<Tgt>Lysine</Tgt>
<Tgt>Asparagine</Tgt>
<Tgt>Aspartic Acid</Tgt>
<Tgt>Selenocysteine</Tgt>
<TS>255</TS>
<Fma>SCH3</Fma>
<RpF>H</RpF>
<NLF>
</NLF>
<IIF>
</IIF>
<Chg>0</Chg>
</Mod>
<Mod rKey="0" >
<Nme>Terminal Methylthio</Nme>
<DisplayName>Methylthio</DisplayName>
<TLC>MSH</TLC>
<TS>5</TS>
<Fma>SCH3</Fma>
<RpF>H</RpF>
<NLF>
</NLF>
<IIF>
</IIF>
<Chg>0</Chg>
</Mod>
<!-- For backwards compatibility of 3 letter codes -->
<Mod rKey="0" >
<Nme>MMTS Old3LetterCode</Nme>
<TLC>MMT</TLC>
<TS>255</TS>
<Fma>SCH3</Fma>
<RpF>H</RpF>
<NLF>
</NLF>
<IIF>
</IIF>
<Chg>0</Chg>
</Mod>
<!-- homocysteine formation mod -->
<Mod rKey="0" >
<Nme>Met-&gt;Hcy</Nme>
<TLC>MHC</TLC>
<Tgt>Methionine</Tgt>
<TS>255</TS>
<Fma>
</Fma>
<RpF>CH2</RpF>
<NLF>
</NLF>
<IIF>
</IIF>
<Chg>0</Chg>
</Mod>
<Mod rKey="0" >
<Nme>Microcin</Nme>
<TLC>Mic</TLC>
<Tgt>
</Tgt>
<TS>8</TS>
<Fma>H37C36N3O20</Fma>
<RpF>
</RpF>
<NLF>
</NLF>
<IIF>
</IIF>
<Chg>0</Chg>
</Mod>
<Mod rKey="0" >
<Nme>MicrocinC7</Nme>
<TLC>Mi7</TLC>
<Tgt>
</Tgt>
<TS>8</TS>
<Fma>H19C13N6O6P</Fma>
<RpF>
</RpF>
<NLF>
</NLF>
<IIF>
</IIF>
<Chg>0</Chg>
</Mod>
<Mod rKey="0" >
<Nme>Molybdopterin</Nme>
<TLC>Mdt</TLC>
<Tgt>Cysteine</Tgt>
<TS>255</TS>
<Fma>H11C10N5O8PS2Mo</Fma>
<RpF>
</RpF>
<NLF>
</NLF>
<IIF>
</IIF>
<Chg>0</Chg>
</Mod>
<Mod rKey="0" >
<Nme>MolybdopterinGD</Nme>
<TLC>MGD</TLC>
<Tgt>Cysteine</Tgt>
<Tgt>Aspartic Acid</Tgt>
<TS>255</TS>
<Fma>H47C40N20O26P4S4Mo</Fma>
<RpF>
</RpF>
<NLF>
</NLF>
<IIF>
</IIF>
<Chg>0</Chg>
</Mod>
<Mod rKey="0" >
<Nme>MolybdopterinGD+Delta:S(-1)Se(1)</Nme>
<TLC>MtD</TLC>
<Tgt>Cysteine</Tgt>
<TS>255</TS>
<Fma>H47C40N20O26P4S3SeMo</Fma>
<RpF>
</RpF>
<NLF>
</NLF>
<IIF>
</IIF>
<Chg>0</Chg>
</Mod>
<Mod rKey="0" >
<Nme>Myristoyl</Nme>
<TLC>Myr</TLC>
<Tgt>Lysine</Tgt>
<Tgt>Cysteine</Tgt>
<TS>255</TS>
<Fma>C14H27O</Fma>
<RpF>H</RpF>
<NLF>
</NLF>
<IIF>
</IIF>
<Chg>0</Chg>
</Mod>
<Mod rKey="0" >
<Nme>Protein Terminal Myristoyl</Nme>
<TLC>Myr</TLC>
<Tgt>Glycine</Tgt>
<TS>4</TS>
<Fma>C14H27O</Fma>
<RpF>H</RpF>
<NLF>
</NLF>
<IIF>
</IIF>
<Chg>0</Chg>
</Mod>
<Mod rKey="0" >
<Nme>NeuAc</Nme>
<TLC>NAc</TLC>
<Tgt>Serine</Tgt>
<Tgt>Threonine</Tgt>
<Tgt>Asparagine</Tgt>
<TS>255</TS>
<Fma>C11H19NO9</Fma>
<RpF>H2O</RpF>
<NLF>
</NLF>
<IIF>C11H19NO8</IIF>
<Chg>1</Chg>
</Mod>
<Mod rKey="0" >
<Nme>NeuGc</Nme>
<TLC>NGc</TLC>
<Tgt>Serine</Tgt>
<Tgt>Threonine</Tgt>
<Tgt>Asparagine</Tgt>
<TS>255</TS>
<Fma>C11H19NO10</Fma>
<RpF>H2O</RpF>
<NLF>
</NLF>
<IIF>
</IIF>
<Chg>0</Chg>
</Mod>
<Mod rKey="0" >
<Nme>Nicotinyl</Nme>
<TLC>Ncl</TLC>
<Tgt>Lysine</Tgt>
<TS>255</TS>
<Fma>C6H3NO</Fma>
<RpF>H</RpF>
<NLF>
</NLF>
<IIF>
</IIF>
<Chg>0</Chg>
</Mod>
<Mod rKey="0" >
<Nme>Nitro</Nme>
<TLC>Ntr</TLC>
<Tgt>Tyrosine</Tgt>
<Tgt>Tryptophan</Tgt>
<TS>255</TS>
<Fma>NO2</Fma>
<RpF>H</RpF>
<NLF>
</NLF>
<IIF>
</IIF>
<Chg>0</Chg>
</Mod>
<Mod rKey="0" >
<Nme>Octanoyl</Nme>
<TLC>Oct</TLC>
<Tgt>Serine</Tgt>
<Tgt>Threonine</Tgt>
<TS>255</TS>
<Fma>H14C8O</Fma>
<RpF>
</RpF>
<NLF>
</NLF>
<IIF>
</IIF>
<Chg>0</Chg>
</Mod>
<Mod rKey="0" >
<Nme>Palmitoleyl</Nme>
<TLC>Pty</TLC>
<Tgt>Cysteine</Tgt>
<TS>255</TS>
<Fma>H28C16O</Fma>
<RpF>
</RpF>
<NLF>
</NLF>
<IIF>
</IIF>
<Chg>0</Chg>
</Mod>
<Mod rKey="0" >
<Nme>Palmitoyl</Nme>
<TLC>Pal</TLC>
<Tgt>Cysteine</Tgt>
<Tgt>Serine</Tgt>
<Tgt>Threonine</Tgt>
<Tgt>Lysine</Tgt>
<TS>255</TS>
<Fma>C16H31O</Fma>
<RpF>H</RpF>
<NLF>
</NLF>
<IIF>
</IIF>
<Chg>0</Chg>
</Mod>
<Mod rKey="0" >
<Nme>Tripalmitate</Nme>
<TLC>3Pa</TLC>
<Tgt>Cysteine</Tgt>
<TS>4</TS>
<Fma>H96C51O5</Fma>
<RpF>
</RpF>
<NLF>
</NLF>
<IIF>
</IIF>
<Chg>0</Chg>
</Mod>
<Mod rKey="0" >
<Nme>Phosphopantetheine</Nme>
<TLC>PPE</TLC>
<Tgt>Serine</Tgt>
<TS>255</TS>
<Fma>C11H23N2O7PS</Fma>
<RpF>H2O</RpF>
<NLF>
</NLF>
<IIF>
</IIF>
<Chg>0</Chg>
</Mod>
<Mod rKey="0" >
<Nme>Phosphoadenosine</Nme>
<TLC>AMP</TLC>
<Tgt>Lysine</Tgt>
<Tgt>Tyrosine</Tgt>
<Tgt>Threonine</Tgt>
<Tgt>Histidine</Tgt>
<TS>255</TS>
<Fma>C10H14N5O7P</Fma>
<RpF>H2O</RpF>
<NLF>
</NLF>
<IIF>
</IIF>
<Chg>0</Chg>
</Mod>
<Mod rKey="0" >
<Nme>Phosphoguanosine</Nme>
<TLC>GMP</TLC>
<Tgt>Lysine</Tgt>
<Tgt>Histidine</Tgt>
<TS>255</TS>
<Fma>H12C10N5O7P</Fma>
<RpF>
</RpF>
<NLF>
</NLF>
<IIF>
</IIF>
<Chg>0</Chg>
</Mod>
<Mod rKey="0" >
<Nme>PhosphoribosyldephosphoCoA</Nme>
<TLC>PRC</TLC>
<Tgt>Serine</Tgt>
<TS>255</TS>
<Fma>H42C26N7O19P3S</Fma>
<RpF>
</RpF>
<NLF>
</NLF>
<IIF>
</IIF>
<Chg>0</Chg>
</Mod>
<Mod rKey="0" >
<Nme>PhosphoUridine</Nme>
<TLC>UMP</TLC>
<Tgt>Tyrosine</Tgt>
<Tgt>Histidine</Tgt>
<TS>255</TS>
<Fma>H11C9N2O8P</Fma>
<RpF>
</RpF>
<NLF>
</NLF>
<IIF>
</IIF>
<Chg>0</Chg>
</Mod>
<Mod rKey="0" >
<Nme>Phospho(Ser,Thr)</Nme>
<DisplayName>Phospho</DisplayName>
<TLC>Pho</TLC>
<Tgt>Serine</Tgt>
<Tgt>Threonine</Tgt>
<TS>255</TS>
<Fma>H2O3P</Fma>
<RpF>H</RpF>
<NLF>H3PO4</NLF>
<IIF>
</IIF>
<Chg>0</Chg>
</Mod>
<Mod rKey="0" >
<Nme>Phospho</Nme>
<TLC>Pho</TLC>
<Tgt>Tyrosine</Tgt>
<Tgt>Histidine</Tgt>
<Tgt>Lysine</Tgt>
<Tgt>Aspartic Acid</Tgt>
<Tgt>Arginine</Tgt>
<Tgt>Cysteine</Tgt>
<TS>255</TS>
<Fma>H2O3P</Fma>
<RpF>H</RpF>
<IIF>
</IIF>
<Chg>0</Chg>
</Mod>
<!-- For backwards compatibility of 3 letter codes -->
<Mod rKey="0" >
<Nme>N-Phosphoryl Old3LetterCode</Nme>
<TLC>PhN</TLC>
<Tgt>Histidine</Tgt>
<Tgt>Lysine</Tgt>
<TS>255</TS>
<Fma>H2O3P</Fma>
<RpF>H</RpF>
<IIF>
</IIF>
<Chg>0</Chg>
</Mod>
<!-- For backwards compatibility of 3 letter codes -->
<Mod rKey="0" >
<Nme>O-Phosphoryl Neut. Loss Old3LetterCode</Nme>
<TLC>PhL</TLC>
<TS>255</TS>
<Fma>
</Fma>
<RpF>H2O</RpF>
<NLF>
</NLF>
<IIF>
</IIF>
<Chg>0</Chg>
</Mod>
<!-- For backwards compatibility of 3 letter codes -->
<Mod rKey="0" >
<Nme>Phospho(Ser,Thr) Old3LetterCode</Nme>
<TLC>PhO</TLC>
<Tgt>Serine</Tgt>
<Tgt>Threonine</Tgt>
<TS>255</TS>
<Fma>H2O3P</Fma>
<RpF>H</RpF>
<NLF>H3PO4</NLF>
<IIF>
</IIF>
<Chg>0</Chg>
</Mod>
<Mod rKey="0" >
<Nme>Phycocyanobilin</Nme>
<TLC>pcb</TLC>
<Tgt>Cysteine</Tgt>
<TS>255</TS>
<Fma>H38C33N4O6</Fma>
<RpF>
</RpF>
<NLF>
</NLF>
<IIF>
</IIF>
<Chg>0</Chg>
</Mod>
<Mod rKey="0" >
<Nme>Phycoerythrobilin</Nme>
<TLC>pct</TLC>
<Tgt>Cysteine</Tgt>
<TS>255</TS>
<Fma>H40C33N4O6</Fma>
<RpF>
</RpF>
<NLF>
</NLF>
<IIF>
</IIF>
<Chg>0</Chg>
</Mod>
<Mod rKey="0" >
<Nme>Phytochromobilin</Nme>
<TLC>pcm</TLC>
<Tgt>Cysteine</Tgt>
<TS>255</TS>
<Fma>H36C33N4O6</Fma>
<RpF>
</RpF>
<NLF>
</NLF>
<IIF>
</IIF>
<Chg>0</Chg>
</Mod>
<Mod rKey="0" >
<Nme>PyridoxalPhosphate</Nme>
<TLC>PyP</TLC>
<Tgt>Lysine</Tgt>
<TS>255</TS>
<Fma>
</Fma>
<RpF>H8C8NO5P</RpF>
<NLF>
</NLF>
<IIF>
</IIF>
<Chg>0</Chg>
</Mod>
<Mod rKey="0" >
<Nme>PyruvicAcidIminyl</Nme>
<TLC>PAI</TLC>
<Tgt>Lysine</Tgt>
<TS>255</TS>
<Fma>H2C3O2</Fma>
<RpF>
</RpF>
<NLF>
</NLF>
<IIF>
</IIF>
<Chg>0</Chg>
</Mod>
<Mod rKey="0" >
<Nme>Protein Terminal PyruvicAcidIminyl</Nme>
<TLC>PAI</TLC>
<Tgt>Valine</Tgt>
<Tgt>Cysteine</Tgt>
<TS>4</TS>
<Fma>H2C3O2</Fma>
<RpF>
</RpF>
<NLF>
</NLF>
<IIF>
</IIF>
<Chg>0</Chg>
</Mod>
<Mod rKey="0" >
<Nme>Quinone</Nme>
<TLC>Qin</TLC>
<Tgt>Tyrosine</Tgt>
<Tgt>Tryptophan</Tgt>
<TS>255</TS>
<Fma>O2</Fma>
<RpF>H2</RpF>
<NLF>
</NLF>
<IIF>
</IIF>
<Chg>0</Chg>
</Mod>
<Mod rKey="0" >
<Nme>Retinylidene</Nme>
<TLC>Ret</TLC>
<Tgt>Lysine</Tgt>
<TS>255</TS>
<Fma>H26C20</Fma>
<RpF>
</RpF>
<NLF>
</NLF>
<IIF>
</IIF>
<Chg>0</Chg>
</Mod>
<Mod rKey="0" >
<Nme>Ser-&gt;LacticAcid</Nme>
<TLC>SLA</TLC>
<Tgt>Serine</Tgt>
<TS>255</TS>
<Fma>
</Fma>
<RpF>HN</RpF>
<NLF>
</NLF>
<IIF>
</IIF>
<Chg>0</Chg>
</Mod>
<Mod rKey="0" >
<Nme>Ser-&gt;Oxoalanine</Nme>
<TLC>SOa</TLC>
<Tgt>Serine</Tgt>
<TS>255</TS>
<Fma>O</Fma>
<RpF>H2O</RpF>
<NLF>
</NLF>
<IIF>
</IIF>
<Chg>0</Chg>
</Mod>
<!-- Can also be an in vitro labeling reagent (for quant: use 0 vs. 4 deuteriums or 0 vs. 4 C13  - Fred Regnier) -->
<Mod rKey="0" >
<Nme>Succinyl</Nme>
<TLC>Suc</TLC>
<TS>4</TS>
<Fma>C4H5O3</Fma>
<RpF>H</RpF>
<NLF>
</NLF>
<IIF>
</IIF>
<Chg>0</Chg>
</Mod>
<Mod rKey="0" >
<Nme>Sulfide</Nme>
<TLC>Sud</TLC>
<Tgt>Cysteine</Tgt>
<TS>255</TS>
<Fma>S</Fma>
<RpF>
</RpF>
<NLF>
</NLF>
<IIF>
</IIF>
<Chg>0</Chg>
</Mod>
<Mod rKey="0" >
<Nme>Sulfo</Nme>
<TLC>SuO</TLC>
<Tgt>Serine</Tgt>
<Tgt>Threonine</Tgt>
<Tgt>Tyrosine</Tgt>
<Tgt>Cysteine</Tgt>
<TS>255</TS>
<Fma>HO3S</Fma>
<RpF>H</RpF>
<NLF>
</NLF>
<IIF>
</IIF>
<Chg>0</Chg>
</Mod>
<Mod rKey="0" >
<Nme>Thyroxine</Nme>
<TLC>Trx</TLC>
<Tgt>Tyrosine</Tgt>
<TS>255</TS>
<Fma>C6OI4</Fma>
<RpF>
</RpF>
<NLF>
</NLF>
<IIF>
</IIF>
<Chg>0</Chg>
</Mod>
<Mod rKey="0" >
<Nme>Triiodo</Nme>
<TLC>3Io</TLC>
<Tgt>Tyrosine</Tgt>
<TS>255</TS>
<Fma>I3</Fma>
<RpF>H2</RpF>
<NLF>
</NLF>
<IIF>
</IIF>
<Chg>0</Chg>
</Mod>
<Mod rKey="0" >
<Nme>Triiodothyronine</Nme>
<TLC>3IT</TLC>
<Tgt>Tyrosine</Tgt>
<TS>255</TS>
<Fma>HC6OI3</Fma>
<RpF>
</RpF>
<NLF>
</NLF>
<IIF>
</IIF>
<Chg>0</Chg>
</Mod>
<Mod rKey="0" >
<Nme>Tyr-&gt;Dha</Nme>
<TLC>YDA</TLC>
<Tgt>Tyrosine</Tgt>
<TS>255</TS>
<Fma>
</Fma>
<RpF>H6C6O</RpF>
<NLF>
</NLF>
<IIF>
</IIF>
<Chg>0</Chg>
</Mod>
<!-- xxxxxxxxxxxxxxxxxxxxxxxxxxxxxxxxxxxxxxxxxxxxxxxxxxxxxxxxxxxxxxxxxxxxxxxxxxxxxxxxxxxxxxxxxxxxxxxxxxxxxxxxxxxxxxxxxxxxxxxxxxxxxxxx -->
<!-- MODS THAT CAN BE BOTH NATURAL AND ARTIFACT - MODIFICATION SECTION -->
<!-- xxxxxxxxxxxxxxxxxxxxxxxxxxxxxxxxxxxxxxxxxxxxxxxxxxxxxxxxxxxxxxxxxxxxxxxxxxxxxxxxxxxxxxxxxxxxxxxxxxxxxxxxxxxxxxxxxxxxxxxxxxxxxxxx -->
<!-- Asparagine: N-Succinimide artifact -->
<Mod rKey="0" >
<Nme>Ammonia-loss</Nme>
<DisplayName>Ammonia-loss</DisplayName>
<TLC>dAm</TLC>
<Tgt>Asparagine</Tgt>
<TS>255</TS>
<Fma>
</Fma>
<RpF>NH3</RpF>
<NLF>
</NLF>
<IIF>
</IIF>
<Chg>0</Chg>
</Mod>
<!-- Cysteine: CAM to pyro-CAM cyclization artifact -->
<Mod rKey="0" >
<Nme>Terminal Ammonia-loss</Nme>
<DisplayName>Ammonia-loss</DisplayName>
<TLC>dAm</TLC>
<Tgt>Cysteine</Tgt>
<TS>5</TS>
<Fma>
</Fma>
<RpF>NH3</RpF>
<NLF>
</NLF>
<IIF>
</IIF>
<Chg>0</Chg>
</Mod>
<!-- Serine: Ser to pyruvic acid cyclization PTM -->
<!-- Threonine: Thr to 2-oxobutanoic acid cyclization PTM -->
<Mod rKey="0" >
<Nme>Protein Terminal Ammonia-loss</Nme>
<DisplayName>Protein Terminal Ammonia-loss</DisplayName>
<TLC>dAm</TLC>
<Tgt>Serine</Tgt>
<Tgt>Threonine</Tgt>
<TS>4</TS>
<Fma>
</Fma>
<RpF>NH3</RpF>
<NLF>
</NLF>
<IIF>
</IIF>
<Chg>0</Chg>
</Mod>
<Mod rKey="0" >
<Nme>Cation:Na</Nme>
<TLC>NaX</TLC>
<Tgt>Aspartic Acid</Tgt>
<Tgt>Glutamic Acid</Tgt>
<TS>255</TS>
<Fma>Na</Fma>
<RpF>H</RpF>
<NLF>
</NLF>
<IIF>
</IIF>
<Chg>0</Chg>
</Mod>
<Mod rKey="0" >
<Nme>Terminal Cation:Na</Nme>
<DisplayName>Cation:Na</DisplayName>
<TLC>NaX</TLC>
<TS>10</TS>
<Fma>Na</Fma>
<RpF>H</RpF>
<NLF>
</NLF>
<IIF>
</IIF>
<Chg>0</Chg>
</Mod>
<Mod rKey="0" >
<Nme>Cation:K</Nme>
<TLC>KXX</TLC>
<Tgt>Aspartic Acid</Tgt>
<Tgt>Glutamic Acid</Tgt>
<TS>255</TS>
<Fma>K</Fma>
<RpF>H</RpF>

`		<NLF>
</NLF>
<IIF>
</IIF>
<Chg>0</Chg>
</Mod>
<Mod rKey="0" >
<Nme>Terminal Cation:K</Nme>
<DisplayName>Cation:K</DisplayName>
<TLC>KXX</TLC>
<TS>10</TS>
<Fma>K</Fma>
<RpF>H</RpF>
<NLF>
</NLF>
<IIF>
</IIF>
<Chg>0</Chg>
</Mod>
<Mod rKey="0" >
<Nme>Cation:Cu[I]</Nme>
<TLC>CuX</TLC>
<Tgt>Aspartic Acid</Tgt>
<Tgt>Glutamic Acid</Tgt>
<TS>255</TS>
<Fma>Cu</Fma>
<RpF>H</RpF>
<NLF>
</NLF>
<IIF>
</IIF>
<Chg>0</Chg>
</Mod>
<Mod rKey="0" >
<Nme>Terminal Cation:Cu[I]</Nme>
<DisplayName>Cation:Cu[I]</DisplayName>
<TLC>CuX</TLC>
<TS>10</TS>
<Fma>Cu</Fma>
<RpF>H</RpF>
<NLF>
</NLF>
<IIF>
</IIF>
<Chg>0</Chg>
</Mod>
<!-- Biomods - Y and S, workup K and T -->
<!-- On Ser is oxoalanine formylglycine -->
<!-- Journal of Biological Chemistry, Vol. 278, 2212-2218 (2003) -->
<Mod rKey="0" >
<Nme>Didehydro</Nme>
<TLC>-2H</TLC>
<Tgt>Serine</Tgt>
<Tgt>Threonine</Tgt>
<Tgt>Tyrosine</Tgt>
<TS>255</TS>
<Fma>
</Fma>
<RpF>H2</RpF>
<NLF>
</NLF>
<IIF>
</IIF>
<Chg>0</Chg>
</Mod>
<!-- Lactone formation from C-terminal hydroxylysine -->
<Mod rKey="0" >
<Nme>Terminal Didehydro</Nme>
<DisplayName>Didehydro</DisplayName>
<TLC>-2H</TLC>
<Tgt>Lysine</Tgt>
<TS>10</TS>
<Fma>
</Fma>
<RpF>H2</RpF>
<NLF>
</NLF>
<IIF>
</IIF>
<Chg>0</Chg>
</Mod>
<Mod rKey="0" >
<Nme>Formyl</Nme>
<TLC>Frm</TLC>
<Tgt>Lysine</Tgt>
<Tgt>Serine</Tgt>
<Tgt>Threonine</Tgt>
<TS>255</TS>
<Fma>CHO</Fma>
<RpF>H</RpF>
<NLF>CO</NLF>
<IIF>
</IIF>
<Chg>0</Chg>
</Mod>
<Mod rKey="0" >
<Nme>Terminal Formyl</Nme>
<DisplayName>Formyl</DisplayName>
<TLC>Frm</TLC>
<TS>5</TS>
<Fma>CHO</Fma>
<RpF>H</RpF>
<NLF>CO</NLF>
<IIF>
</IIF>
<Chg>0</Chg>
</Mod>
<Mod rKey="0" >
<Nme>Protein Terminal Formyl</Nme>
<TLC>Frm</TLC>
<TS>4</TS>
<Fma>CHO</Fma>
<RpF>H</RpF>
<NLF>CO</NLF>
<IIF>
</IIF>
<Chg>0</Chg>
</Mod>
<Mod rKey="0" >
<Nme>FormaldehydeAdduct</Nme>
<TLC>FRT</TLC>
<Tgt>Tryptophan</Tgt>
<TS>255</TS>
<Fma>CH2O</Fma>
<RpF>H2O</RpF>
<NLF>
</NLF>
<IIF>
</IIF>
<Chg>0</Chg>
</Mod>
<!-- Propionyl can be chemical ex. from propionic anhydride treatment or biological - ex putatively a histone mod -->
<Mod rKey="0" >
<Nme>Propionyl</Nme>
<TLC>Poy</TLC>
<Tgt>Lysine</Tgt>
<Tgt>Serine</Tgt>
<Tgt>Threonine</Tgt>
<Tgt>Tyrosine</Tgt>
<TS>255</TS>
<Fma>C3H4O</Fma>
<RpF>
</RpF>
<NLF>
</NLF>
<IIF>
</IIF>
<Chg>0</Chg>
</Mod>
<Mod rKey="0" >
<Nme>Terminal Propionyl</Nme>
<DisplayName>Propionyl</DisplayName>
<TLC>Poy</TLC>
<TS>5</TS>
<Fma>C3H4O</Fma>
<RpF>
</RpF>
<NLF>
</NLF>
<IIF>
</IIF>
<Chg>0</Chg>
</Mod>
<Mod rKey="0" >
<Nme>Protein Terminal Propionyl</Nme>
<DisplayName>Propionyl</DisplayName>
<TLC>Poy</TLC>
<TS>4</TS>
<Fma>C3H4O</Fma>
<RpF>
</RpF>
<NLF>
</NLF>
<IIF>
</IIF>
<Chg>0</Chg>
</Mod>
<!-- xxxxxxxxxxxxxxxxxxxxxxxxxxxxxxxxxxxxxxxxxxxxxxxxxxxxxxxxxxxxxxxxxxxxxxxxxxxxxxxxxxxxxxxxxxxxxxxxxxxxxxxxxxxxxxxxxxxxxxxxxxxxxxxx -->
<!-- CYSTEINE ALKYLATION MODIFICATIONS -->
<!-- xxxxxxxxxxxxxxxxxxxxxxxxxxxxxxxxxxxxxxxxxxxxxxxxxxxxxxxxxxxxxxxxxxxxxxxxxxxxxxxxxxxxxxxxxxxxxxxxxxxxxxxxxxxxxxxxxxxxxxxxxxxxxxxx -->
<Mod rKey="0" >
<Nme>Acetyl-PEO-Biotin</Nme>
<TLC>PEO</TLC>
<Tgt>Cysteine</Tgt>
<Tgt>Lysine</Tgt>
<TS>255</TS>
<Fma>C18H30N4O5S</Fma>
<RpF>
</RpF>
<NLF>
</NLF>
<IIF>
</IIF>
<Chg>0</Chg>
</Mod>
<Mod rKey="0" >
<Nme>Terminal Acetyl-PEO-Biotin</Nme>
<DisplayName>Acetyl-PEO-Biotin</DisplayName>
<TLC>PEO</TLC>
<TS>5</TS>
<Fma>C18H30N4O5S</Fma>
<RpF>
</RpF>
<NLF>
</NLF>
<IIF>
</IIF>
<Chg>0</Chg>
</Mod>
<Mod rKey="0" >
<Nme>Carboxymethyl</Nme>
<TLC>Cmc</TLC>
<Tgt>Cysteine</Tgt>
<Tgt>Lysine</Tgt>
<Tgt>Histidine</Tgt>
<Tgt>Aspartic Acid</Tgt>
<Tgt>Glutamic Acid</Tgt>
<Tgt>Selenocysteine</Tgt>
<TS>255</TS>
<Fma>C2H3O2</Fma>
<RpF>H</RpF>
<NLF>
</NLF>
<IIF>
</IIF>
<Chg>0</Chg>
</Mod>
<Mod rKey="0" >
<Nme>Terminal Carboxymethyl</Nme>
<DisplayName>Carboxymethyl</DisplayName>
<TLC>Cmc</TLC>
<TS>5</TS>
<Fma>C2H3O2</Fma>
<RpF>H</RpF>
<NLF>
</NLF>
<IIF>
</IIF>
<Chg>0</Chg>
</Mod>
<Mod rKey="0" >
<Nme>Carbamidomethyl</Nme>
<TLC>CAM</TLC>
<Tgt>Cysteine</Tgt>
<Tgt>Lysine</Tgt>
<Tgt>Histidine</Tgt>
<Tgt>Aspartic Acid</Tgt>
<Tgt>Glutamic Acid</Tgt>
<Tgt>Selenocysteine</Tgt>
<Tgt>Serine</Tgt>
<Tgt>Threonine</Tgt>
<Tgt>Tyrosine</Tgt>
<TS>255</TS>
<Fma>C2H4NO</Fma>
<RpF>H</RpF>
<NLF>
</NLF>
<IIF>
</IIF>
<Chg>0</Chg>
</Mod>
<Mod rKey="0" >
<Nme>Terminal Carbamidomethyl</Nme>
<DisplayName>Carbamidomethyl</DisplayName>
<TLC>CAM</TLC>
<TS>5</TS>
<Fma>C2H4NO</Fma>
<RpF>H</RpF>
<NLF>
</NLF>
<IIF>
</IIF>
<Chg>0</Chg>
</Mod>
<Mod rKey="0" >
<Nme>Dicarbamidomethyl</Nme>
<TLC>2CM</TLC>
<Tgt>Aspartic Acid</Tgt>
<TS>255</TS>
<Fma>C4H8N2O2</Fma>
<RpF>H2</RpF>
<NLF>
</NLF>
<IIF>
</IIF>
<Chg>0</Chg>
</Mod>
<Mod rKey="0" >
<Nme>Cys-&gt;pyro-CAM</Nme>
<TLC>PCa</TLC>
<Tgt>Cysteine</Tgt>
<TS>5</TS>
<Fma>C2O</Fma>
<RpF>
</RpF>
<NLF>
</NLF>
<IIF>
</IIF>
<Chg>0</Chg>
</Mod>
<Mod rKey="0" >
<Nme>Cys-&gt;pyro-CmC</Nme>
<TLC>PCm</TLC>
<Tgt>Cysteine</Tgt>
<TS>5</TS>
<Fma>C2O</Fma>
<RpF>
</RpF>
<NLF>
</NLF>
<IIF>
</IIF>
<Chg>0</Chg>
</Mod>
<!-- CmC to pyro-CmC cyclization -->
<Mod rKey="0" >
<Nme>Terminal Dehydrated</Nme>
<DisplayName>Dehydrated</DisplayName>
<TLC>Dhy</TLC>
<Tgt>Cysteine</Tgt>
<TS>5</TS>
<Fma>
</Fma>
<RpF>H2O</RpF>
<NLF>
</NLF>
<IIF>
</IIF>
<Chg>0</Chg>
</Mod>
<Mod rKey="0" >
<Nme>Dethiomethyl</Nme>
<TLC>DTM</TLC>
<Tgt>Methionine</Tgt>
<TS>255</TS>
<Fma>
</Fma>
<RpF>CH4S</RpF>
<NLF>
</NLF>
<IIF>
</IIF>
<Chg>0</Chg>
</Mod>
<!--  Anal Biochem. 2004 Oct 1;333(1):174-81 -->
<Mod rKey="0" >
<Nme>Ethanolyl</Nme>
<TLC>EtO</TLC>
<Tgt>Cysteine</Tgt>
<Tgt>Lysine</Tgt>
<Tgt>Selenocysteine</Tgt>
<TS>255</TS>
<Fma>C2H5O</Fma>
<RpF>H</RpF>
<NLF>
</NLF>
<IIF>
</IIF>
<Chg>0</Chg>
</Mod>
<Mod rKey="0" >
<Nme>Terminal Ethanolyl</Nme>
<DisplayName>Ethanolyl</DisplayName>
<TLC>EtO</TLC>
<TS>5</TS>
<Fma>C2H5O</Fma>
<RpF>H</RpF>
<NLF>
</NLF>
<IIF>
</IIF>
<Chg>0</Chg>
</Mod>
<Mod rKey="0" >
<Nme>N-Ethylmaleimide</Nme>
<TLC>NEM</TLC>
<Tgt>Cysteine</Tgt>
<Tgt>Lysine</Tgt>
<TS>255</TS>
<Fma>H7C6NO2</Fma>
<RpF>
</RpF>
<NLF>
</NLF>
<IIF>
</IIF>
<Chg>0</Chg>
</Mod>
<Mod rKey="0" >
<Nme>Terminal N-Ethylmaleimide</Nme>
<DisplayName>N-Ethylmaleimide</DisplayName>
<TLC>NEM</TLC>
<TS>5</TS>
<Fma>H7C6NO2</Fma>
<RpF>
</RpF>
<NLF>
</NLF>
<IIF>
</IIF>
<Chg>0</Chg>
</Mod>
<Mod rKey="0" >
<Nme>N-Ethylmaleimide+water</Nme>
<TLC>NMH</TLC>
<Tgt>Cysteine</Tgt>
<Tgt>Lysine</Tgt>
<TS>255</TS>
<Fma>H9C6NO3</Fma>
<RpF>
</RpF>
<NLF>
</NLF>
<IIF>
</IIF>
<Chg>0</Chg>
</Mod>
<Mod rKey="0" >
<Nme>Terminal N-Ethylmaleimide+water</Nme>
<DisplayName>N-Ethylmaleimide+water</DisplayName>
<TLC>NMH</TLC>
<TS>5</TS>
<Fma>H9C6NO3</Fma>
<RpF>
</RpF>
<NLF>
</NLF>
<IIF>
</IIF>
<Chg>0</Chg>
</Mod>
<Mod rKey="0" >
<Nme>Met-&gt;Carbamidomethyl-Hcy</Nme>
<TLC>CaS</TLC>
<Tgt>Methionine</Tgt>
<TS>255</TS>
<Fma>C2H4NO</Fma>
<RpF>CH3</RpF>
<NLF>
</NLF>
<IIF>
</IIF>
<Chg>0</Chg>
</Mod>
<Mod rKey="0" >
<Nme>Met-&gt;Carboxymethyl-Hcy</Nme>
<TLC>CoS</TLC>
<Tgt>Methionine</Tgt>
<TS>255</TS>
<Fma>C2H3O2</Fma>
<RpF>CH3</RpF>
<NLF>
</NLF>
<IIF>
</IIF>
<Chg>0</Chg>
</Mod>
<Mod rKey="0" >
<Nme>N-Methylmaleimide</Nme>
<TLC>NMM</TLC>
<Tgt>Cysteine</Tgt>
<Tgt>Lysine</Tgt>
<TS>255</TS>
<Fma>H5C5NO2</Fma>
<RpF>
</RpF>
<NLF>
</NLF>
<IIF>
</IIF>
<Chg>0</Chg>
</Mod>
<Mod rKey="0" >
<Nme>Terminal N-Methylmaleimide</Nme>
<DisplayName>N-Methylmaleimide</DisplayName>
<TLC>NMM</TLC>
<TS>5</TS>
<Fma>H5C5NO2</Fma>
<RpF>
</RpF>
<NLF>
</NLF>
<IIF>
</IIF>
<Chg>0</Chg>
</Mod>
<Mod rKey="0" >
<Nme>N-Methylmaleimide+water</Nme>
<TLC>MMH</TLC>
<Tgt>Cysteine</Tgt>
<Tgt>Lysine</Tgt>
<TS>255</TS>
<Fma>H7C5NO3</Fma>
<RpF>
</RpF>
<NLF>
</NLF>
<IIF>
</IIF>
<Chg>0</Chg>
</Mod>
<Mod rKey="0" >
<Nme>Terminal N-Methylmaleimide+water</Nme>
<DisplayName>N-Methylmaleimide+water</DisplayName>
<TLC>MMH</TLC>
<TS>5</TS>
<Fma>H7C5NO3</Fma>
<RpF>
</RpF>
<NLF>
</NLF>
<IIF>
</IIF>
<Chg>0</Chg>
</Mod>
<Mod rKey="0" >
<Nme>Pyridylethyl</Nme>
<TLC>Pye</TLC>
<Tgt>Cysteine</Tgt>
<Tgt>Lysine</Tgt>
<TS>255</TS>
<Fma>C7H8N</Fma>
<RpF>H</RpF>
<NLF>
</NLF>
<IIF>
</IIF>
<Chg>0</Chg>
</Mod>
<Mod rKey="0" >
<Nme>Terminal Pyridylethyl</Nme>
<DisplayName>Pyridylethyl</DisplayName>
<TLC>Pye</TLC>
<TS>5</TS>
<Fma>C7H8N</Fma>
<RpF>H</RpF>
<NLF>
</NLF>
<IIF>
</IIF>
<Chg>0</Chg>
</Mod>
<!-- xxxxxxxxxxxxxxxxxxxxxxxxxxxxxxxxxxxxxxxxxxxxxxxxxxxxxxxxxxxxxxxxxxxxxxxxxxxxxxxxxxxxxxxxxxxxxxxxxxxxxxxxxxxxxxxxxxxxxxxxxxxxxxxx -->
<!-- WORKUP MODIFICATIONS GENERAL -->
<!-- xxxxxxxxxxxxxxxxxxxxxxxxxxxxxxxxxxxxxxxxxxxxxxxxxxxxxxxxxxxxxxxxxxxxxxxxxxxxxxxxxxxxxxxxxxxxxxxxxxxxxxxxxxxxxxxxxxxxxxxxxxxxxxxx -->
<!-- Was called Aminoethyl and incorrectly define wrt cysteine prior to Pilot 4.0 but was never translated -->
<Mod rKey="0" >
<Nme>AEC-MAEC</Nme>
<TLC>Aec</TLC>
<Tgt>Serine</Tgt>
<Tgt>Threonine</Tgt>
<TS>255</TS>
<Fma>C2H5NS</Fma>
<RpF>O</RpF>
<NLF>
</NLF>
<IIF>
</IIF>
<Chg>0</Chg>
</Mod>
<Mod rKey="0" >
<Nme>Terminal Amidated</Nme>
<DisplayName>Amidated</DisplayName>
<TLC>Ami</TLC>
<TS>10</TS>
<Fma>H2N</Fma>
<RpF>HO</RpF>
<NLF>
</NLF>
<IIF>
</IIF>
<Chg>0</Chg>
</Mod>
<Mod rKey="0" >
<Nme>Amino</Nme>
<TLC>Amn</TLC>
<Tgt>Tyrosine</Tgt>
<TS>255</TS>
<Fma>NH2</Fma>
<RpF>H</RpF>
<NLF>
</NLF>
<IIF>
</IIF>
<Chg>0</Chg>
</Mod>
<!-- This is half of transpeptidation - the addition of Arg to any peptide N-term -->
<Mod rKey="0" >
<Nme>Arg-add</Nme>
<TLC>+1R</TLC>
<Tgt>
</Tgt>
<TS>5</TS>
<Fma>H12C6N4O</Fma>
<RpF>
</RpF>
<NLF>
</NLF>
<IIF>
</IIF>
<Chg>0</Chg>
</Mod>
<!-- This is half of transpeptidation - the removal of Arg from a peptide C-term having Arginine -->
<Mod rKey="0" >
<Nme>Arg-loss</Nme>
<TLC>-1R</TLC>
<Tgt>Arginine</Tgt>
<TS>10</TS>
<Fma>
</Fma>
<RpF>H12C6N4O</RpF>
<NLF>
</NLF>
<IIF>
</IIF>
<Chg>0</Chg>
</Mod>
<!-- Oxidation followed by loss of H5CN3. Amino Acids (2003) 25: 221-226. -->
<Mod rKey="0" >
<Nme>Arg-&gt;GluSA</Nme>
<TLC>AGA</TLC>
<Tgt>Arginine</Tgt>
<TS>255</TS>
<Fma>O</Fma>
<RpF>H5CN3</RpF>
<NLF>
</NLF>
<IIF>
</IIF>
<Chg>0</Chg>
</Mod>
<!-- Side reaction in urea denaturation -->
<Mod rKey="0" >
<Nme>Carbamyl</Nme>
<TLC>CRM</TLC>
<Tgt>Lysine</Tgt>
<Tgt>Cysteine</Tgt>
<Tgt>Arginine</Tgt>
<Tgt>Methionine</Tgt>
<TS>255</TS>
<Fma>CH2NO</Fma>
<RpF>H</RpF>
<NLF>
</NLF>
<IIF>
</IIF>
<Chg>0</Chg>
</Mod>
<!-- Side reaction in urea denaturation -->
<Mod rKey="0" >
<Nme>Terminal Carbamyl</Nme>
<DisplayName>Carbamyl</DisplayName>
<TLC>CRM</TLC>
<TS>5</TS>
<Fma>CH2NO</Fma>
<RpF>H</RpF>
<NLF>
</NLF>
<IIF>
</IIF>
<Chg>0</Chg>
</Mod>
<!-- Side reaction in urea denaturation -->
<Mod rKey="0" >
<Nme>Protein Terminal Carbamyl</Nme>
<TLC>CRM</TLC>
<TS>4</TS>
<Fma>CH2NO</Fma>
<RpF>H</RpF>
<NLF>
</NLF>
<IIF>
</IIF>
<Chg>0</Chg>
</Mod>
<Mod rKey="0" >
<Nme>Cys-&gt;Dha</Nme>
<TLC>DHA</TLC>
<Tgt>Cysteine</Tgt>
<TS>255</TS>
<Fma>
</Fma>
<RpF>H2S</RpF>
<NLF>
</NLF>
<IIF>
</IIF>
<Chg>0</Chg>
</Mod>
<!-- Arginine to citrulline conversion is also being dubbed deamidated, as proposed in the standards spreadsheet. Thus, Arg to Cit has been removed here in version 3 onward -->
<Mod rKey="0" >
<Nme>Deamidated</Nme>
<TLC>Dea</TLC>
<TS>255</TS>
<Tgt>Asparagine</Tgt>
<Tgt>Glutamine</Tgt>
<Tgt>AsnOrAsp</Tgt>
<Tgt>GlnOrGlu</Tgt>
<Tgt>Arginine</Tgt>
<Fma>HO</Fma>
<RpF>H2N</RpF>
<NLF>
</NLF>
<IIF>
</IIF>
<Chg>0</Chg>
</Mod>
<Mod rKey="0" >
<Nme>Dehydrated</Nme>
<TLC>Dhy</TLC>
<Tgt>Aspartic Acid</Tgt>
<Tgt>Glutamic Acid</Tgt>
<Tgt>Serine</Tgt>
<Tgt>Threonine</Tgt>
<Tgt>Tyrosine</Tgt>
<TS>255</TS>
<Fma>
</Fma>
<RpF>H2O</RpF>
<NLF>
</NLF>
<IIF>
</IIF>
<Chg>0</Chg>
</Mod>
<Mod rKey="0" >
<Nme>Protein Terminal Dehydrated</Nme>
<TLC>Dhy</TLC>
<Tgt>Asparagine</Tgt>
<Tgt>Glutamine</Tgt>
<TS>8</TS>
<Fma>
</Fma>
<RpF>H2O</RpF>
<NLF>
</NLF>
<IIF>
</IIF>
<Chg>0</Chg>
</Mod>
<!-- Half of a disulfide bridge -->
<Mod rKey="0" >
<Nme>Dehydro</Nme>
<TLC>-1H</TLC>
<Tgt>Cysteine</Tgt>
<Tgt>Selenocysteine</Tgt>
<TS>255</TS>
<Fma>
</Fma>
<RpF>H</RpF>
<NLF>
</NLF>
<IIF>
</IIF>
<Chg>0</Chg>
</Mod>
<Mod rKey="0" >
<Nme>Delta:H(2)C(2)</Nme>
<TLC>AAS</TLC>
<Tgt>Lysine</Tgt>
<Tgt>Histidine</Tgt>
<TS>255</TS>
<Fma>C2H2</Fma>
<RpF>
</RpF>
<NLF>
</NLF>
<IIF>
</IIF>
<Chg>0</Chg>
</Mod>
<Mod rKey="0" >
<Nme>Terminal Delta:H(2)C(2)</Nme>
<DisplayName>Delta:H(2)C(2)</DisplayName>
<TLC>AAS</TLC>
<TS>5</TS>
<Fma>C2H2</Fma>
<RpF>
</RpF>
<NLF>
</NLF>
<IIF>
</IIF>
<Chg>0</Chg>
</Mod>
<Mod rKey="0" >
<Nme>Delta:H(4)C(2)</Nme>
<TLC>AAR</TLC>
<Tgt>Lysine</Tgt>
<Tgt>Histidine</Tgt>
<TS>255</TS>
<Fma>C2H4</Fma>
<RpF>
</RpF>
<NLF>
</NLF>
<IIF>
</IIF>
<Chg>0</Chg>
</Mod>
<Mod rKey="0" >
<Nme>Terminal Delta:H(4)C(2)</Nme>
<DisplayName>Delta:H(4)C(2)</DisplayName>
<TLC>AAR</TLC>
<TS>5</TS>
<Fma>C2H4</Fma>
<RpF>
</RpF>
<NLF>
</NLF>
<IIF>
</IIF>
<Chg>0</Chg>
</Mod>
<Mod rKey="0" >
<Nme>Ethylamide</Nme>
<TLC>EAm</TLC>
<Tgt>Glutamic Acid</Tgt>
<Tgt>Aspartic Acid</Tgt>
<TS>255</TS>
<Fma>C2H5</Fma>
<RpF>
</RpF>
<NLF>
</NLF>
<IIF>
</IIF>
<Chg>0</Chg>
</Mod>
<Mod rKey="0" >
<Nme>Gln-&gt;pyro-Glu</Nme>
<TLC>PGQ</TLC>
<Tgt>Glutamine</Tgt>
<TS>5</TS>
<Fma>
</Fma>
<RpF>H3N</RpF>
<NLF>
</NLF>
<IIF>
</IIF>
<Chg>0</Chg>
</Mod>
<Mod rKey="0" >
<Nme>Glu-&gt;pyro-Glu</Nme>
<TLC>PGE</TLC>
<Tgt>Glutamic Acid</Tgt>
<TS>5</TS>
<Fma>
</Fma>
<RpF>H2O</RpF>
<NLF>
</NLF>
<IIF>
</IIF>
<Chg>0</Chg>
</Mod>
<!-- Conversion of lysine to homoarginine improves ionization. -->
<!-- Analytical Biochem 287, 110-117 (2000) -->
<!-- Official PSI name of the modification where lysine is converted to homoarginine is Guanidinyl -->
<Mod rKey="0" >
<Nme>Guanidinyl</Nme>
<TLC>1Gu</TLC>
<Tgt>Lysine</Tgt>
<TS>255</TS>
<Fma>H2CN2</Fma>
<RpF>
</RpF>
<NLF>
</NLF>
<IIF>
</IIF>
<Chg>0</Chg>
</Mod>
<Mod rKey="0" >
<Nme>Terminal Guanidinyl</Nme>
<DisplayName>Guanidinyl</DisplayName>
<TLC>1Gu</TLC>
<TS>5</TS>
<Fma>H2CN2</Fma>
<RpF>
</RpF>
<NLF>
</NLF>
<IIF>
</IIF>
<Chg>0</Chg>
</Mod>
<!-- Oxidation followed by loss of NH3. Amino Acids (2003) 25: 221-226. Can be biological mod too. -->
<Mod rKey="0" >
<Nme>Lys-&gt;Allysine</Nme>
<TLC>LAA</TLC>
<Tgt>Lysine</Tgt>
<TS>255</TS>
<Fma>O</Fma>
<RpF>H3N</RpF>
<NLF>
</NLF>
<IIF>
</IIF>
<Chg>0</Chg>
</Mod>
<!-- Really a biological mod? -->
<Mod rKey="0" >
<Nme>Lys-&gt;Hydroxyallysine</Nme>
<TLC>HAA</TLC>
<Tgt>Lysine</Tgt>
<TS>255</TS>
<Fma>O2</Fma>
<RpF>H3N</RpF>
<NLF>
</NLF>
<IIF>
</IIF>
<Chg>0</Chg>
</Mod>
<!-- This is half of transpeptidation - the addition of Lys to any peptide N-term -->
<Mod rKey="0" >
<Nme>Lys-add</Nme>
<TLC>+1K</TLC>
<Tgt>
</Tgt>
<TS>5</TS>
<Fma>H12C6N2O</Fma>
<RpF>
</RpF>
<NLF>
</NLF>
<IIF>
</IIF>
<Chg>0</Chg>
</Mod>
<!-- This is half of transpeptidation - the removal of Lys from a peptide C-term having Lysine -->
<Mod rKey="0" >
<Nme>Lys-loss</Nme>
<TLC>-1K</TLC>
<Tgt>Lysine</Tgt>
<TS>10</TS>
<Fma>
</Fma>
<RpF>H12C6N2O</RpF>
<NLF>
</NLF>
<IIF>
</IIF>
<Chg>0</Chg>
</Mod>
<Mod rKey="0" >
<Nme>Protein Terminal Lys-loss</Nme>
<TLC>-1K</TLC>
<Tgt>Lysine</Tgt>
<TS>8</TS>
<Fma>
</Fma>
<RpF>H12C6N2O</RpF>
<NLF>
</NLF>
<IIF>
</IIF>
<Chg>0</Chg>
</Mod>
<!-- BONCAT mod -->
<Mod rKey="0" >
<Nme>Met-&gt;Aha</Nme>
<TLC>MAH</TLC>
<Tgt>Methionine</Tgt>
<TS>255</TS>
<Fma>N3</Fma>
<RpF>CH3S</RpF>
<NLF>
</NLF>
<IIF>
</IIF>
<Chg>0</Chg>
</Mod>
<!-- BONCAT mod -->
<Mod rKey="0" >
<Nme>Met-&gt;Aha+tag</Nme>
<TLC>MAT</TLC>
<Tgt>Methionine</Tgt>
<TS>255</TS>
<Fma>C4H5N5O</Fma>
<RpF>S</RpF>
<NLF>
</NLF>
<IIF>
</IIF>
<Chg>0</Chg>
</Mod>
<!-- BONCAT mod -->
<Mod rKey="0" >
<Nme>Met-&gt;Aha+tagMCL</Nme>
<TLC>MAC</TLC>
<Tgt>Methionine</Tgt>
<TS>255</TS>
<Fma>C26H37N11O14</Fma>
<RpF>S</RpF>
<NLF>
</NLF>
<IIF>
</IIF>
<Chg>0</Chg>
</Mod>
<!-- Note that oxidation (including hydroxylation) can arise during workup or biologically -->
<Mod rKey="0" >
<Nme>Oxidation</Nme>
<TLC>Oxi</TLC>
<Tgt>Methionine</Tgt>
<Tgt>Tryptophan</Tgt>
<Tgt>Histidine</Tgt>
<Tgt>Cysteine</Tgt>
<Tgt>Aspartic Acid</Tgt>
<Tgt>Asparagine</Tgt>
<Tgt>Tyrosine</Tgt>
<Tgt>Phenylalanine</Tgt>
<Tgt>Lysine</Tgt>
<Tgt>Proline</Tgt>
<Tgt>Arginine</Tgt>
<Tgt>Selenocysteine</Tgt>
<TS>255</TS>
<Fma>O</Fma>
<RpF>
</RpF>
<NLF>
</NLF>
<IIF>
</IIF>
<Chg>0</Chg>
</Mod>
<Mod rKey="0" >
<Nme>Terminal Oxidation</Nme>
<TLC>Oxi</TLC>
<Tgt>Glycine</Tgt>
<TS>10</TS>
<Fma>O</Fma>
<RpF>
</RpF>
<NLF>
</NLF>
<IIF>
</IIF>
<Chg>0</Chg>
</Mod>
<!-- For backwards compatibility of 3 letter codes -->
<Mod rKey="0" >
<Nme>Hydroxy Old3LetterCode</Nme>
<TLC>1OH</TLC>
<TS>255</TS>
<Fma>O</Fma>
<RpF>
</RpF>
<NLF>
</NLF>
<IIF>
</IIF>
<Chg>0</Chg>
</Mod>
<!-- For backwards compatibility of 3 letter codes -->
<Mod rKey="0" >
<Nme>Cysteine sulfenic acid Old3LetterCode</Nme>
<TLC>CSA</TLC>
<TS>255</TS>
<Fma>O</Fma>
<RpF>
</RpF>
<NLF>
</NLF>
<IIF>
</IIF>
<Chg>0</Chg>
</Mod>
<!-- For backwards compatibility of 3 letter codes -->
<Mod rKey="0" >
<Nme>Proglutamicsealde Old3LetterCode</Nme>
<TLC>PGa</TLC>
<TS>255</TS>
<Fma>O</Fma>
<RpF>
</RpF>
<NLF>
</NLF>
<IIF>
</IIF>
<Chg>0</Chg>
</Mod>
<Mod rKey="0" >
<Nme>Dioxidation</Nme>
<TLC>2Ox</TLC>
<Tgt>Methionine</Tgt>
<Tgt>Tryptophan</Tgt>
<Tgt>Tyrosine</Tgt>
<Tgt>Cysteine</Tgt>
<Tgt>Phenylalanine</Tgt>
<Tgt>Lysine</Tgt>
<Tgt>Proline</Tgt>
<Tgt>Arginine</Tgt>
<Tgt>Selenocysteine</Tgt>
<TS>255</TS>
<Fma>O2</Fma>
<RpF>
</RpF>
<NLF>
</NLF>
<IIF>
</IIF>
<Chg>0</Chg>
</Mod>
<!-- For backwards compatibility of 3 letter codes -->
<Mod rKey="0" >
<Nme>Dihydroxy Old3LetterCode</Nme>
<TLC>2OH</TLC>
<TS>255</TS>
<Fma>O2</Fma>
<RpF>
</RpF>
<NLF>
</NLF>
<IIF>
</IIF>
<Chg>0</Chg>
</Mod>
<!-- For backwards compatibility of 3 letter codes -->
<Mod rKey="0" >
<Nme>Dihydroxy-Phe Old3LetterCode</Nme>
<TLC>DHF</TLC>
<TS>255</TS>
<Fma>O2</Fma>
<RpF>
</RpF>
<NLF>
</NLF>
<IIF>
</IIF>
<Chg>0</Chg>
</Mod>
<!-- For backwards compatibility of 3 letter codes -->
<Mod rKey="0" >
<Nme>Formylkynurenin Old3LetterCode</Nme>
<TLC>Fky</TLC>
<TS>255</TS>
<Fma>O2</Fma>
<RpF>
</RpF>
<NLF>
</NLF>
<IIF>
</IIF>
<Chg>0</Chg>
</Mod>
<Mod rKey="0" >
<Nme>Trioxidation</Nme>
<TLC>3Ox</TLC>
<Tgt>Cysteine</Tgt>
<Tgt>Tryptophan</Tgt>
<Tgt>Tyrosine</Tgt>
<TS>255</TS>
<Fma>O3</Fma>
<RpF>
</RpF>
<NLF>
</NLF>
<IIF>
</IIF>
<Chg>0</Chg>
</Mod>
<!-- For backwards compatibility of 3 letter codes -->
<Mod rKey="0" >
<Nme>Trioxidation Old3LetterCode</Nme>
<TLC>CAa</TLC>
<Tgt>Cysteine</Tgt>
<Tgt>Tryptophan</Tgt>
<TS>255</TS>
<Fma>O3</Fma>
<RpF>
</RpF>
<NLF>
</NLF>
<IIF>
</IIF>
<Chg>0</Chg>
</Mod>
<!-- Berlett, Barbara S.; Stadtman, Earl R. Journal of Biological Chemistry (1997), 272(33), 20313-20316. Reaction 4 -->
<Mod rKey="0" >
<Nme>Pro-&gt;Pyrrolidinone</Nme>
<TLC>PYD</TLC>
<Tgt>Proline</Tgt>
<TS>10</TS>
<Fma>
</Fma>
<RpF>H2CO</RpF>
<NLF>
</NLF>
<IIF>
</IIF>
<Chg>0</Chg>
</Mod>
<!-- Side reaction in 2D electrophoresis gels -->
<Mod rKey="0" >
<Nme>Propionamide</Nme>
<TLC>PPa</TLC>
<Tgt>Cysteine</Tgt>
<Tgt>Lysine</Tgt>
<Tgt>Selenocysteine</Tgt>
<TS>255</TS>
<Fma>C3H5NO</Fma>
<RpF>
</RpF>
<NLF>
</NLF>
<IIF>
</IIF>
<Chg>0</Chg>
</Mod>
<!-- Side reaction in 2D electrophoresis gels -->
<Mod rKey="0" >
<Nme>Terminal Propionamide</Nme>
<DisplayName>Propionamide</DisplayName>
<TLC>PPa</TLC>
<TS>5</TS>
<Fma>C3H5NO</Fma>
<RpF>
</RpF>
<NLF>
</NLF>
<IIF>
</IIF>
<Chg>0</Chg>
</Mod>
<!-- NOT a cyclization reaction. (Proline is already cyclized!). Biological mod? -->
<Mod rKey="0" >
<Nme>Pro-&gt;pyro-Glu</Nme>
<TLC>PGP</TLC>
<Tgt>Proline</Tgt>
<TS>255</TS>
<Fma>O</Fma>
<RpF>H2</RpF>
<NLF>
</NLF>
<IIF>
</IIF>
<Chg>0</Chg>
</Mod>
<Mod rKey="0" >
<Nme>Sec-&gt;Dha</Nme>
<TLC>UHA</TLC>
<Tgt>Selenocysteine</Tgt>
<TS>255</TS>
<Fma>
</Fma>
<RpF>H2Se</RpF>
<NLF>
</NLF>
<IIF>
</IIF>
<Chg>0</Chg>
</Mod>
<Mod rKey="0" >
<Nme>Trp-&gt;Kynurenin</Nme>
<TLC>Kyn</TLC>
<Tgt>Tryptophan</Tgt>
<TS>255</TS>
<Fma>O</Fma>
<RpF>C</RpF>
<NLF>
</NLF>
<IIF>
</IIF>
<Chg>0</Chg>
</Mod>
<Mod rKey="0" >
<Nme>Trp-&gt;Hydroxykynurenin</Nme>
<TLC>HKy</TLC>
<Tgt>Tryptophan</Tgt>
<TS>255</TS>
<Fma>O2</Fma>
<RpF>C</RpF>
<NLF>
</NLF>
<IIF>
</IIF>
<Chg>0</Chg>
</Mod>
<!-- xxxxxxxxxxxxxxxxxxxxxxxxxxxxxxxxxxxxxxxxxxxxxxxxxxxxxxxxxxxxxxxxxxxxxxxxxxxxxxxxxxxxxxxxxxxxxxxxxxxxxxxxxxxxxxxxxxxxxxxxxxxxxxxx -->
<!-- ISOTOPIC LABELS AND DIFFERENTIAL EXPRESSION MODIFICATIONS SECTION -->
<!-- xxxxxxxxxxxxxxxxxxxxxxxxxxxxxxxxxxxxxxxxxxxxxxxxxxxxxxxxxxxxxxxxxxxxxxxxxxxxxxxxxxxxxxxxxxxxxxxxxxxxxxxxxxxxxxxxxxxxxxxxxxxxxxxx -->
<Mod rKey="0" >
<Nme>Acetyl:2H(3)</Nme>
<TLC>DAc</TLC>
<Tgt>Lysine</Tgt>
<Tgt>Serine</Tgt>
<Tgt>Threonine</Tgt>
<Tgt>Tyrosine</Tgt>
<Tgt>Histidine</Tgt>
<TS>255</TS>
<Fma>C2D3O</Fma>
<RpF>H</RpF>
<NLF>
</NLF>
<IIF>
</IIF>
<Chg>0</Chg>
</Mod>
<Mod rKey="0" >
<Nme>Terminal Acetyl:2H(3)</Nme>
<DisplayName>Acetyl:2H(3)</DisplayName>
<TLC>DAc</TLC>
<TS>5</TS>
<Fma>C2D3O</Fma>
<RpF>H</RpF>
<NLF>
</NLF>
<IIF>
</IIF>
<Chg>0</Chg>
</Mod>
<Mod rKey="0" >
<Nme>Protein Terminal Acetyl:2H(3)</Nme>
<DisplayName>Acetyl:2H(3)</DisplayName>
<TLC>DAc</TLC>
<TS>4</TS>
<Fma>C2D3O</Fma>
<RpF>H</RpF>
<NLF>
</NLF>
<IIF>
</IIF>
<Chg>0</Chg>
</Mod>
<Mod rKey="0" >
<Nme>Deamidated:18O(1)</Nme>
<TLC>DeO</TLC>
<TS>255</TS>
<Tgt>Asparagine</Tgt>
<Tgt>Glutamine</Tgt>
<Tgt>AsnOrAsp</Tgt>
<Fma>HOb</Fma>
<RpF>H2N</RpF>
<NLF>
</NLF>
<IIF>
</IIF>
<Chg>0</Chg>
</Mod>
<!-- For PNGase F in O-18 water special factor  -->
<Mod rKey="0" >
<Nme>Delta:H(1)O(-1)18O(1)</Nme>
<TLC>DeW</TLC>
<Tgt>Asparagine</Tgt>
<TS>255</TS>
<Fma>HOb</Fma>
<RpF>O</RpF>
<NLF>
</NLF>
<IIF>
</IIF>
<Chg>0</Chg>
</Mod>
<Mod rKey="0" >
<Nme>ICAT-C</Nme>
<TLC>C0I</TLC>
<Tgt>Cysteine</Tgt>
<TS>255</TS>
<Fma>C10H18N3O3</Fma>
<RpF>H</RpF>
<NLF>
</NLF>
<IIF>
</IIF>
<Chg>0</Chg>
</Mod>
<Mod rKey="0" >
<Nme>ICAT-C:13C(9)</Nme>
<TLC>C9I</TLC>
<Tgt>Cysteine</Tgt>
<TS>255</TS>
<Fma>CCb9H18N3O3</Fma>
<RpF>H</RpF>
<NLF>
</NLF>
<IIF>
</IIF>
<Chg>0</Chg>
</Mod>
<Mod rKey="0" >
<Nme>ICAT-D</Nme>
<TLC>d0I</TLC>
<Tgt>Cysteine</Tgt>
<TS>255</TS>
<Fma>C20H35N4O5S</Fma>
<RpF>H</RpF>
<NLF>
</NLF>
<IIF>
</IIF>
<Chg>0</Chg>
</Mod>
<Mod rKey="0" >
<Nme>ICAT-D:2H(8)</Nme>
<TLC>d8I</TLC>
<Tgt>Cysteine</Tgt>
<TS>255</TS>
<Fma>C20D8H27N4O5S</Fma>
<RpF>H</RpF>
<NLF>
</NLF>
<IIF>
</IIF>
<Chg>0</Chg>
</Mod>
<Mod rKey="0" >
<Nme>ICPL</Nme>
<TLC>IP0</TLC>
<Tgt>Lysine</Tgt>
<Tgt>Tyrosine</Tgt>
<Tgt>Histidine</Tgt>
<Tgt>Serine</Tgt>
<Tgt>Threonine</Tgt>
<TS>255</TS>
<Fma>C6H3NO</Fma>
<RpF>
</RpF>
<NLF>
</NLF>
<IIF>
</IIF>
<Chg>0</Chg>
</Mod>
<Mod rKey="0" >
<Nme>Terminal ICPL</Nme>
<DisplayName>ICPL</DisplayName>
<TLC>IP0</TLC>
<TS>5</TS>
<Fma>C6H3NO</Fma>
<RpF>
</RpF>
<NLF>
</NLF>
<IIF>
</IIF>
<Chg>0</Chg>
</Mod>
<Mod rKey="0" >
<Nme>ICPL:2H(4)</Nme>
<TLC>IP4</TLC>
<Tgt>Lysine</Tgt>
<TS>255</TS>
<Fma>D4C6NO</Fma>
<RpF>H</RpF>
<NLF>
</NLF>
<IIF>
</IIF>
<Chg>0</Chg>
</Mod>
<Mod rKey="0" >
<Nme>Terminal ICPL:2H(4)</Nme>
<DisplayName>ICPL:2H(4)</DisplayName>
<TLC>IP4</TLC>
<TS>5</TS>
<Fma>D4C6NO</Fma>
<RpF>H</RpF>
<NLF>
</NLF>
<IIF>
</IIF>
<Chg>0</Chg>
</Mod>
<Mod rKey="0" >
<Nme>ICPL:13C(6)</Nme>
<TLC>IP6</TLC>
<Tgt>Lysine</Tgt>
<Tgt>Tyrosine</Tgt>
<Tgt>Histidine</Tgt>
<Tgt>Serine</Tgt>
<Tgt>Threonine</Tgt>
<TS>255</TS>
<Fma>Cb6H3NO</Fma>
<RpF>
</RpF>
<NLF>
</NLF>
<IIF>
</IIF>
<Chg>0</Chg>
</Mod>
<Mod rKey="0" >
<Nme>Terminal ICPL:13C(6)</Nme>
<DisplayName>ICPL:13C(6)</DisplayName>
<TLC>IP6</TLC>
<TS>5</TS>
<Fma>Cb6H3NO</Fma>
<RpF>
</RpF>
<NLF>
</NLF>
<IIF>
</IIF>
<Chg>0</Chg>
</Mod>
<Mod rKey="0" >
<Nme>Protein Terminal ICPL</Nme>
<DisplayName>ICPL</DisplayName>
<TLC>ICL</TLC>
<TS>4</TS>
<Fma>C6H3NO</Fma>
<RpF>
</RpF>
<NLF>
</NLF>
<IIF>
</IIF>
<Chg>0</Chg>
</Mod>
<Mod rKey="0" >
<Nme>Protein Terminal ICPL:13C(6)</Nme>
<DisplayName>ICPL:13C(6)</DisplayName>
<TLC>ICH</TLC>
<TS>4</TS>
<Fma>Cb6H3NO</Fma>
<RpF>
</RpF>
<NLF>
</NLF>
<IIF>
</IIF>
<Chg>0</Chg>
</Mod>
<Mod rKey="0" >
<Nme>iTRAQ4plex</Nme>
<TLC>IT4</TLC>
<Tgt>Lysine</Tgt>
<Tgt>Tyrosine</Tgt>
<Tgt>Histidine</Tgt>
<Tgt>Serine</Tgt>
<Tgt>Threonine</Tgt>
<TS>255</TS>
<Fma>C4Cb3H13NNcO</Fma>
<RpF>H</RpF>
<NLF>
</NLF>
<IIF>
</IIF>
<Chg>0</Chg>
</Mod>
<Mod rKey="0" >
<Nme>Terminal iTRAQ4plex</Nme>
<DisplayName>iTRAQ4plex</DisplayName>
<TLC>IT4</TLC>
<TS>5</TS>
<Fma>C4Cb3H13NNcO</Fma>
<RpF>H</RpF>
<NLF>
</NLF>
<IIF>
</IIF>
<Chg>0</Chg>
</Mod>
<Mod rKey="0" >
<Nme>Protein Terminal iTRAQ4plex</Nme>
<TLC>IT4</TLC>
<TS>4</TS>
<Fma>C4Cb3H13NNcO</Fma>
<RpF>H</RpF>
<NLF>
</NLF>
<IIF>
</IIF>
<Chg>0</Chg>
</Mod>
<Mod rKey="0" >
<Nme>iTRAQ8plex</Nme>
<TLC>IT8</TLC>
<Tgt>Lysine</Tgt>
<Tgt>Tyrosine</Tgt>
<Tgt>Histidine</Tgt>
<Tgt>Serine</Tgt>
<Tgt>Threonine</Tgt>
<TS>255</TS>
<Fma>C7Cb7H25N3NcO3</Fma>
<RpF>H</RpF>
<NLF>
</NLF>
<IIF>
</IIF>
<Chg>0</Chg>
</Mod>
<Mod rKey="0" >
<Nme>Terminal iTRAQ8plex</Nme>
<DisplayName>iTRAQ8plex</DisplayName>
<TLC>IT8</TLC>
<TS>5</TS>
<Fma>C7Cb7H25N3NcO3</Fma>
<RpF>H</RpF>
<NLF>
</NLF>
<IIF>
</IIF>
<Chg>0</Chg>
</Mod>
<Mod rKey="0" >
<Nme>Protein Terminal iTRAQ8plex</Nme>
<TLC>IT8</TLC>
<TS>4</TS>
<Fma>C7Cb7H25N3NcO3</Fma>
<RpF>H</RpF>
<NLF>
</NLF>
<IIF>
</IIF>
<Chg>0</Chg>
</Mod>
<Mod rKey="0" >
<Nme>iTRAQ8plexCold</Nme>
<TLC>T8C</TLC>
<Tgt>Lysine</Tgt>
<Tgt>Tyrosine</Tgt>
<Tgt>Histidine</Tgt>
<Tgt>Serine</Tgt>
<Tgt>Threonine</Tgt>
<TS>255</TS>
<Fma>C14H25N4O3</Fma>
<RpF>H</RpF>
<NLF>
</NLF>
<IIF>
</IIF>
<Chg>0</Chg>
</Mod>
<Mod rKey="0" >
<Nme>Terminal iTRAQ8plexCold</Nme>
<DisplayName>iTRAQ8plexCold</DisplayName>
<TLC>T8C</TLC>
<TS>5</TS>
<Fma>C14H25N4O3</Fma>
<RpF>H</RpF>
<NLF>
</NLF>
<IIF>
</IIF>
<Chg>0</Chg>
</Mod>
<Mod rKey="0" >
<Nme>Protein Terminal iTRAQ8plexCold</Nme>
<TLC>T8C</TLC>
<TS>4</TS>
<Fma>C14H25N4O3</Fma>
<RpF>H</RpF>
<NLF>
</NLF>
<IIF>
</IIF>
<Chg>0</Chg>
</Mod>
<!-- For backwards compatibility of 3 letter codes -->
<Mod rKey="0" >
<Nme>iTRAQ4plex Old3LetterCode</Nme>
<TLC>ITR</TLC>
<Tgt>Lysine</Tgt>
<Tgt>Tyrosine</Tgt>
<TS>255</TS>
<Fma>C4Cb3H13NNcO</Fma>
<RpF>H</RpF>
<NLF>
</NLF>
<IIF>
</IIF>
<Chg>0</Chg>
</Mod>
<!-- For backwards compatibility of 3 letter codes -->
<Mod rKey="0" >
<Nme>Protein Terminal iTRAQ4plex Old3LetterCode</Nme>
<TLC>PTR</TLC>
<TS>4</TS>
<Fma>C4Cb3H13NNcO</Fma>
<RpF>H</RpF>
<NLF>
</NLF>
<IIF>
</IIF>
<Chg>0</Chg>
</Mod>
<!-- For backwards compatibility of 3 letter codes -->
<Mod rKey="0" >
<Nme>iTRAQ8plex Old3LetterCode</Nme>
<TLC>TR8</TLC>
<Tgt>Lysine</Tgt>
<Tgt>Tyrosine</Tgt>
<TS>255</TS>
<Fma>C7Cb7H25N3NcO3</Fma>
<RpF>H</RpF>
<NLF>
</NLF>
<IIF>
</IIF>
<Chg>0</Chg>
</Mod>
<!-- For display purposes in ProteinPilot UI only (supply DisplayName) -->
<Mod rKey="0" >
<Nme>iTRAQ</Nme>
<DisplayName>iTRAQ4plex</DisplayName>
<TLC>IT4</TLC>
<Tgt>Lysine</Tgt>
<Tgt>Tyrosine</Tgt>
<Tgt>Histidine</Tgt>
<Tgt>Serine</Tgt>
<Tgt>Threonine</Tgt>
<TS>255</TS>
<Fma>C4Cb3H13NNcO</Fma>
<RpF>H</RpF>
<NLF>
</NLF>
<IIF>
</IIF>
<Chg>0</Chg>
</Mod>
<!-- For display purposes in ProteinPilot UI only (supply DisplayName) -->
<Mod rKey="0" >
<Nme>Terminal iTRAQ</Nme>
<DisplayName>iTRAQ4plex</DisplayName>
<TLC>IT4</TLC>
<TS>5</TS>
<Fma>C4Cb3H13NNcO</Fma>
<RpF>H</RpF>
<NLF>
</NLF>
<IIF>
</IIF>
<Chg>0</Chg>
</Mod>
<!-- For display purposes in ProteinPilot UI only (supply DisplayName) -->
<Mod rKey="0" >
<Nme>Protein Terminal iTRAQ</Nme>
<DisplayName>Protein Terminal iTRAQ4plex</DisplayName>
<TLC>IT4</TLC>
<TS>4</TS>
<Fma>C4Cb3H13NNcO</Fma>
<RpF>H</RpF>
<NLF>
</NLF>
<IIF>
</IIF>
<Chg>0</Chg>
</Mod>
<!-- For display purposes in ProteinPilot UI only (supply DisplayName) -->
<Mod rKey="0" >
<Nme>iTRAQ4Plex</Nme>
<DisplayName>iTRAQ4plex</DisplayName>
<TLC>IT4</TLC>
<Tgt>Lysine</Tgt>
<Tgt>Tyrosine</Tgt>
<Tgt>Histidine</Tgt>
<Tgt>Serine</Tgt>
<Tgt>Threonine</Tgt>
<TS>255</TS>
<Fma>C4Cb3H13NNcO</Fma>
<RpF>H</RpF>
<NLF>
</NLF>
<IIF>
</IIF>
<Chg>0</Chg>
</Mod>
<!-- For display purposes in ProteinPilot UI only (supply DisplayName) -->
<Mod rKey="0" >
<Nme>Terminal iTRAQ4Plex</Nme>
<DisplayName>iTRAQ4plex</DisplayName>
<TLC>IT4</TLC>
<TS>5</TS>
<Fma>C4Cb3H13NNcO</Fma>
<RpF>H</RpF>
<NLF>
</NLF>
<IIF>
</IIF>
<Chg>0</Chg>
</Mod>
<!-- For display purposes in ProteinPilot UI only (supply DisplayName) -->
<Mod rKey="0" >
<Nme>Protein Terminal iTRAQ4Plex</Nme>
<DisplayName>Protein Terminal iTRAQ4plex</DisplayName>
<TLC>IT4</TLC>
<TS>4</TS>
<Fma>C4Cb3H13NNcO</Fma>
<RpF>H</RpF>
<NLF>
</NLF>
<IIF>
</IIF>
<Chg>0</Chg>
</Mod>
<!-- For display purposes in ProteinPilot UI only (supply DisplayName) -->
<Mod rKey="0" >
<Nme>iTRAQ8Plex</Nme>
<DisplayName>iTRAQ8plex</DisplayName>
<TLC>IT8</TLC>
<Tgt>Lysine</Tgt>
<Tgt>Tyrosine</Tgt>
<Tgt>Histidine</Tgt>
<Tgt>Serine</Tgt>
<Tgt>Threonine</Tgt>
<TS>255</TS>
<Fma>C7Cb7H25N3NcO3</Fma>
<RpF>H</RpF>
<NLF>
</NLF>
<IIF>
</IIF>
<Chg>0</Chg>
</Mod>
<!-- For display purposes in ProteinPilot UI only (supply DisplayName) -->
<Mod rKey="0" >
<Nme>Terminal iTRAQ8Plex</Nme>
<DisplayName>iTRAQ8plex</DisplayName>
<TLC>IT8</TLC>
<TS>5</TS>
<Fma>C7Cb7H25N3NcO3</Fma>
<RpF>H</RpF>
<NLF>
</NLF>
<IIF>
</IIF>
<Chg>0</Chg>
</Mod>
<!-- For display purposes in ProteinPilot UI only (supply DisplayName) -->
<Mod rKey="0" >
<Nme>Protein Terminal iTRAQ8Plex</Nme>
<DisplayName>Protein Terminal iTRAQ8plex</DisplayName>
<TLC>IT8</TLC>
<TS>4</TS>
<Fma>C7Cb7H25N3NcO3</Fma>
<RpF>H</RpF>
<NLF>
</NLF>
<IIF>
</IIF>
<Chg>0</Chg>
</Mod>
<!-- For display purposes in ProteinPilot UI only (supply DisplayName) -->
<Mod rKey="0" >
<Nme>iTRAQ8PlexCold</Nme>
<DisplayName>iTRAQ8plexCold</DisplayName>
<TLC>T8C</TLC>
<Tgt>Lysine</Tgt>
<Tgt>Tyrosine</Tgt>
<Tgt>Histidine</Tgt>
<Tgt>Serine</Tgt>
<Tgt>Threonine</Tgt>
<TS>255</TS>
<Fma>C14H25N4O3</Fma>
<RpF>H</RpF>
<NLF>
</NLF>
<IIF>
</IIF>
<Chg>0</Chg>
</Mod>
<!-- For display purposes in ProteinPilot UI only (supply DisplayName) -->
<Mod rKey="0" >
<Nme>Terminal iTRAQ8PlexCold</Nme>
<DisplayName>iTRAQ8plexCold</DisplayName>
<TLC>T8C</TLC>
<TS>5</TS>
<Fma>C14H25N4O3</Fma>
<RpF>H</RpF>
<NLF>
</NLF>
<IIF>
</IIF>
<Chg>0</Chg>
</Mod>
<!-- For display purposes in ProteinPilot UI only (supply DisplayName) -->
<Mod rKey="0" >
<Nme>Protein Terminal iTRAQ8PlexCold</Nme>
<DisplayName>Protein Terminal iTRAQ8plexCold</DisplayName>
<TLC>T8C</TLC>
<TS>4</TS>
<Fma>C14H25N4O3</Fma>
<RpF>H</RpF>
<NLF>
</NLF>
<IIF>
</IIF>
<Chg>0</Chg>
</Mod>
<Mod rKey="0" >
<Nme>TMT6plex</Nme>
<TLC>TM6</TLC>
<Tgt>Lysine</Tgt>
<Tgt>Tyrosine</Tgt>
<Tgt>Histidine</Tgt>
<Tgt>Serine</Tgt>
<Tgt>Threonine</Tgt>
<TS>255</TS>
<Fma>C8Cb4H20NNcO2</Fma>
<RpF>
</RpF>
<NLF>
</NLF>
<IIF>
</IIF>
<Chg>0</Chg>
</Mod>
<Mod rKey="0" >
<Nme>Terminal TMT6plex</Nme>
<DisplayName>TMT6plex</DisplayName>
<TLC>TM6</TLC>
<TS>5</TS>
<Fma>C8Cb4H20NNcO2</Fma>
<RpF>
</RpF>
<NLF>
</NLF>
<IIF>
</IIF>
<Chg>0</Chg>
</Mod>
<Mod rKey="0" >
<Nme>Protein Terminal TMT6plex</Nme>
<TLC>TM6</TLC>
<TS>4</TS>
<Fma>C8Cb4H20NNcO2</Fma>
<RpF>
</RpF>
<NLF>
</NLF>
<IIF>
</IIF>
<Chg>0</Chg>
</Mod>
<Mod rKey="0" >
<Nme>TMT2plex</Nme>
<TLC>TM2</TLC>
<Tgt>Lysine</Tgt>
<Tgt>Tyrosine</Tgt>
<Tgt>Histidine</Tgt>
<Tgt>Serine</Tgt>
<Tgt>Threonine</Tgt>
<TS>255</TS>
<Fma>C11CbH20N2O2</Fma>
<RpF>
</RpF>
<NLF>
</NLF>
<IIF>
</IIF>
<Chg>0</Chg>
</Mod>
<Mod rKey="0" >
<Nme>Terminal TMT2plex</Nme>
<DisplayName>TMT2plex</DisplayName>
<TLC>TM2</TLC>
<TS>5</TS>
<Fma>C11CbH20N2O2</Fma>
<RpF>
</RpF>
<NLF>
</NLF>
<IIF>
</IIF>
<Chg>0</Chg>
</Mod>
<Mod rKey="0" >
<Nme>Protein Terminal TMT2plex</Nme>
<TLC>TM2</TLC>
<TS>4</TS>
<Fma>C11CbH20N2O2</Fma>
<RpF>
</RpF>
<NLF>
</NLF>
<IIF>
</IIF>
<Chg>0</Chg>
</Mod>
<Mod rKey="0" >
<Nme>TMT</Nme>
<TLC>TM0</TLC>
<Tgt>Lysine</Tgt>
<Tgt>Tyrosine</Tgt>
<Tgt>Histidine</Tgt>
<Tgt>Serine</Tgt>
<Tgt>Threonine</Tgt>
<TS>255</TS>
<Fma>C12H20N2O2</Fma>
<RpF>
</RpF>
<NLF>
</NLF>
<IIF>
</IIF>
<Chg>0</Chg>
</Mod>
<Mod rKey="0" >
<Nme>Terminal TMT</Nme>
<DisplayName>TMT</DisplayName>
<TLC>TM0</TLC>
<TS>5</TS>
<Fma>C12H20N2O2</Fma>
<RpF>
</RpF>
<NLF>
</NLF>
<IIF>
</IIF>
<Chg>0</Chg>
</Mod>
<Mod rKey="0" >
<Nme>Protein Terminal TMT</Nme>
<TLC>TM0</TLC>
<TS>4</TS>
<Fma>C12H20N2O2</Fma>
<RpF>
</RpF>
<NLF>
</NLF>
<IIF>
</IIF>
<Chg>0</Chg>
</Mod>
<Mod rKey="0" >
<Nme>Label:15N(1)</Nme>
<TLC>+01</TLC>
<Tgt>Alanine</Tgt>
<Tgt>Aspartic Acid</Tgt>
<Tgt>Cysteine</Tgt>
<Tgt>Glutamic Acid</Tgt>
<Tgt>Glycine</Tgt>
<Tgt>Isoleucine</Tgt>
<Tgt>Leucine</Tgt>
<Tgt>Lysine</Tgt>
<Tgt>Methionine</Tgt>
<Tgt>Phenylalanine</Tgt>
<Tgt>Proline</Tgt>
<Tgt>Serine</Tgt>
<Tgt>Threonine</Tgt>
<Tgt>Tyrosine</Tgt>
<Tgt>Valine</Tgt>
<TS>255</TS>
<Fma>Nc1</Fma>
<RpF>N</RpF>
<NLF>
</NLF>
<IIF>
</IIF>
<Chg>0</Chg>
</Mod>
<Mod rKey="0" >
<Nme>Label:15N(2)</Nme>
<TLC>+02</TLC>
<Tgt>Arginine</Tgt>
<Tgt>Asparagine</Tgt>
<Tgt>Glutamine</Tgt>
<Tgt>Lysine</Tgt>
<Tgt>Tryptophan</Tgt>
<TS>255</TS>
<Fma>Nc2</Fma>
<RpF>N2</RpF>
<NLF>
</NLF>
<IIF>
</IIF>
<Chg>0</Chg>
</Mod>
<Mod rKey="0" >
<Nme>Label:2H(3)</Nme>
<TLC>D03</TLC>
<Tgt>Leucine</Tgt>
<TS>255</TS>
<Fma>D3</Fma>
<RpF>H3</RpF>
<NLF>
</NLF>
<IIF>
</IIF>
<Chg>0</Chg>
</Mod>
<Mod rKey="0" >
<Nme>Label:13C(3)</Nme>
<TLC>+3a</TLC>
<Tgt>Alanine</Tgt>
<TS>255</TS>
<Fma>Cb3</Fma>
<RpF>C3</RpF>
<NLF>
</NLF>
<IIF>
</IIF>
<Chg>0</Chg>
</Mod>
<Mod rKey="0" >
<Nme>Label:15N(3)</Nme>
<TLC>+03</TLC>
<Tgt>Histidine</Tgt>
<TS>255</TS>
<Fma>Nc3</Fma>
<RpF>N3</RpF>
<NLF>
</NLF>
<IIF>
</IIF>
<Chg>0</Chg>
</Mod>
<Mod rKey="0" >
<Nme>Label:2H(4)</Nme>
<TLC>D04</TLC>
<Tgt>Lysine</Tgt>
<TS>255</TS>
<Fma>D4</Fma>
<RpF>H4</RpF>
<NLF>
</NLF>
<IIF>
</IIF>
<Chg>0</Chg>
</Mod>
<Mod rKey="0" >
<Nme>Label:13C(4)</Nme>
<TLC>+4b</TLC>
<Tgt>Lysine</Tgt>
<TS>255</TS>
<Fma>Cb4</Fma>
<RpF>C4</RpF>
<NLF>
</NLF>
<IIF>
</IIF>
<Chg>0</Chg>
</Mod>
<Mod rKey="0" >
<Nme>Label:13C(3)15N(1)</Nme>
<TLC>+4a</TLC>
<Tgt>Lysine</Tgt>
<TS>255</TS>
<Fma>Cb3Nc</Fma>
<RpF>C3N</RpF>
<NLF>
</NLF>
<IIF>
</IIF>
<Chg>0</Chg>
</Mod>
<Mod rKey="0" >
<Nme>Label:15N(4)</Nme>
<TLC>+04</TLC>
<Tgt>Arginine</Tgt>
<TS>255</TS>
<Fma>Nc4</Fma>
<RpF>N4</RpF>
<NLF>
</NLF>
<IIF>
</IIF>
<Chg>0</Chg>
</Mod>
<Mod rKey="0" >
<Nme>Label:13C(4)15N(1)</Nme>
<TLC>+05</TLC>
<Tgt>Aspartic Acid</Tgt>
<TS>255</TS>
<Fma>Cb4Nc</Fma>
<RpF>C4N</RpF>
<NLF>
</NLF>
<IIF>
</IIF>
<Chg>0</Chg>
</Mod>
<Mod rKey="0" >
<Nme>Label:2H(4)13C(1)</Nme>
<TLC>+5a</TLC>
<Tgt>Arginine</Tgt>
<TS>255</TS>
<Fma>CbD4</Fma>
<RpF>CH4</RpF>
<NLF>
</NLF>
<IIF>
</IIF>
<Chg>0</Chg>
</Mod>
<Mod rKey="0" >
<Nme>Label:13C(6)</Nme>
<TLC>+06</TLC>
<Tgt>Lysine</Tgt>
<Tgt>Arginine</Tgt>
<Tgt>Isoleucine</Tgt>
<Tgt>Leucine</Tgt>
<TS>255</TS>
<Fma>Cb6</Fma>
<RpF>C6</RpF>
<NLF>
</NLF>
<IIF>
</IIF>
<Chg>0</Chg>
</Mod>
<Mod rKey="0" >
<Nme>Label:13C(5)15N(1)</Nme>
<TLC>+6a</TLC>
<Tgt>Valine</Tgt>
<Tgt>Proline</Tgt>
<Tgt>Glutamic Acid</Tgt>
<Tgt>Methionine</Tgt>
<TS>255</TS>
<Fma>Cb5Nc1</Fma>
<RpF>C5N1</RpF>
<NLF>
</NLF>
<IIF>
</IIF>
<Chg>0</Chg>
</Mod>
<Mod rKey="0" >
<Nme>Label:13C(6)15N(1)</Nme>
<TLC>+07</TLC>
<Tgt>Leucine</Tgt>
<Tgt>Isoleucine</Tgt>
<TS>255</TS>
<Fma>Cb6Nc1</Fma>
<RpF>C6N1</RpF>
<NLF>
</NLF>
<IIF>
</IIF>
<Chg>0</Chg>
</Mod>
<Mod rKey="0" >
<Nme>Label:13C(6)15N(2)</Nme>
<TLC>+08</TLC>
<Tgt>Lysine</Tgt>
<Tgt>Leucine</Tgt>
<TS>255</TS>
<Fma>Cb6Nc2</Fma>
<RpF>C6N2</RpF>
<NLF>
</NLF>
<IIF>
</IIF>
<Chg>0</Chg>
</Mod>
<Mod rKey="0" >
<Nme>Label:2H(10)</Nme>
<TLC>D10</TLC>
<Tgt>Leucine</Tgt>
<TS>255</TS>
<Fma>D10</Fma>
<RpF>H10</RpF>
<NLF>
</NLF>
<IIF>
</IIF>
<Chg>0</Chg>
</Mod>
<Mod rKey="0" >
<Nme>Label:13C(6)15N(4)</Nme>
<TLC>+10</TLC>
<Tgt>Arginine</Tgt>
<Tgt>Lysine</Tgt>
<TS>255</TS>
<Fma>Cb6Nc4</Fma>
<RpF>C6N4</RpF>
<NLF>
</NLF>
<IIF>
</IIF>
<Chg>0</Chg>
</Mod>
<Mod rKey="0" >
<Nme>Label:13C(9)15N(1)</Nme>
<TLC>10a</TLC>
<Tgt>Phenylalanine</Tgt>
<TS>255</TS>
<Fma>Cb9Nc1</Fma>
<RpF>C9N1</RpF>
<NLF>
</NLF>
<IIF>
</IIF>
<Chg>0</Chg>
</Mod>
<!-- For backwards compatibility of 3 letter codes -->
<Mod rKey="0" >
<Nme>Label:13C(6)15N(2) Old3LetterCode</Nme>
<TLC>K+8</TLC>
<Tgt>Lysine</Tgt>
<TS>255</TS>
<Fma>Cb6Nc2</Fma>
<RpF>C6N2</RpF>
<NLF>
</NLF>
<IIF>
</IIF>
<Chg>0</Chg>
</Mod>
<!-- For backwards compatibility of 3 letter codes -->
<Mod rKey="0" >
<Nme>Label:13C(6) Old3LetterCode</Nme>
<TLC>SK6</TLC>
<Tgt>Lysine</Tgt>
<Tgt>Arginine</Tgt>
<Tgt>Isoleucine</Tgt>
<TS>255</TS>
<Fma>Cb6</Fma>
<RpF>C6</RpF>
<NLF>
</NLF>
<IIF>
</IIF>
<Chg>0</Chg>
</Mod>
<!-- For backwards compatibility of 3 letter codes -->
<Mod rKey="0" >
<Nme>Label:13C(6)15N(4) Old3LetterCode</Nme>
<TLC>SRT</TLC>
<Tgt>Arginine</Tgt>
<Tgt>Lysine</Tgt>
<TS>255</TS>
<Fma>Cb6Nc4</Fma>
<RpF>C6N4</RpF>
<NLF>
</NLF>
<IIF>
</IIF>
<Chg>0</Chg>
</Mod>
<Mod rKey="0" >
<Nme>Label:18O(1)</Nme>
<TLC>Ob1</TLC>
<Tgt>Tyrosine</Tgt>
<Tgt>Serine</Tgt>
<Tgt>Threonine</Tgt>
<TS>255</TS>
<Fma>Ob</Fma>
<RpF>O</RpF>
<NLF>
</NLF>
<IIF>
</IIF>
<Chg>0</Chg>
</Mod>
<Mod rKey="0" >
<Nme>Terminal Label:18O(1)</Nme>
<DisplayName>Label:18O(1)</DisplayName>
<TLC>Ob1</TLC>
<TS>10</TS>
<Fma>Ob</Fma>
<RpF>O</RpF>
<NLF>
</NLF>
<IIF>
</IIF>
<Chg>0</Chg>
</Mod>
<Mod rKey="0" >
<Nme>Terminal Label:18O(2)</Nme>
<DisplayName>Label:18O(2)</DisplayName>
<TLC>Ob2</TLC>
<TS>10</TS>
<Fma>Ob2</Fma>
<RpF>O2</RpF>
<NLF>
</NLF>
<IIF>
</IIF>
<Chg>0</Chg>
</Mod>
<Mod rKey="0" >
<Nme>mTRAQ</Nme>
<TLC>M00</TLC>
<Tgt>Lysine</Tgt>
<Tgt>Tyrosine</Tgt>
<Tgt>Histidine</Tgt>
<Tgt>Serine</Tgt>
<Tgt>Threonine</Tgt>
<TS>255</TS>
<Fma>C7H13N2O</Fma>
<RpF>H</RpF>
<NLF>
</NLF>
<IIF>
</IIF>
<Chg>0</Chg>
</Mod>
<Mod rKey="0" >
<Nme>Terminal mTRAQ</Nme>
<DisplayName>mTRAQ</DisplayName>
<TLC>M00</TLC>
<TS>5</TS>
<Fma>C7H13N2O</Fma>
<RpF>H</RpF>
<NLF>
</NLF>
<IIF>
</IIF>
<Chg>0</Chg>
</Mod>
<Mod rKey="0" >
<Nme>mTRAQ:13C(3)15N(1)</Nme>
<TLC>M04</TLC>
<Tgt>Lysine</Tgt>
<Tgt>Tyrosine</Tgt>
<Tgt>Histidine</Tgt>
<Tgt>Serine</Tgt>
<Tgt>Threonine</Tgt>
<TS>255</TS>
<Fma>C4Cb3H13NNcO</Fma>
<RpF>H</RpF>
<NLF>
</NLF>
<IIF>
</IIF>
<Chg>0</Chg>
</Mod>
<Mod rKey="0" >
<Nme>Terminal mTRAQ:13C(3)15N(1)</Nme>
<DisplayName>mTRAQ:13C(3)15N(1)</DisplayName>
<TLC>M04</TLC>
<TS>5</TS>
<Fma>C4Cb3H13NNcO</Fma>
<RpF>H</RpF>
<NLF>
</NLF>
<IIF>
</IIF>
<Chg>0</Chg>
</Mod>
<Mod rKey="0" >
<Nme>mTRAQ:13C(6)15N(2)</Nme>
<TLC>M08</TLC>
<Tgt>Lysine</Tgt>
<Tgt>Tyrosine</Tgt>
<Tgt>Histidine</Tgt>
<Tgt>Serine</Tgt>
<Tgt>Threonine</Tgt>
<TS>255</TS>
<Fma>C1Cb6H13Nc2O</Fma>
<RpF>H</RpF>
<NLF>
</NLF>
<IIF>
</IIF>
<Chg>0</Chg>
</Mod>
<Mod rKey="0" >
<Nme>Terminal mTRAQ:13C(6)15N(2)</Nme>
<DisplayName>mTRAQ:13C(6)15N(2)</DisplayName>
<TLC>M08</TLC>
<TS>5</TS>
<Fma>C1Cb6H13Nc2O</Fma>
<RpF>H</RpF>
<NLF>
</NLF>
<IIF>
</IIF>
<Chg>0</Chg>
</Mod>
<!-- RABA - Reductive Alklyation By Acetone  J Am Soc Mass Spectrom  Jianjun et al (2009) 20, 1366-1377 -->
<Mod rKey="0" >
<Nme>Propyl</Nme>
<TLC>Prp</TLC>
<Tgt>Lysine</Tgt>
<TS>255</TS>
<Fma>C3H6</Fma>
<RpF>
</RpF>
<NLF>
</NLF>
<IIF>
</IIF>
<Chg>0</Chg>
</Mod>
<Mod rKey="0" >
<Nme>Terminal Propyl</Nme>
<DisplayName>Propyl</DisplayName>
<TLC>Prp</TLC>
<TS>5</TS>
<Fma>C3H6</Fma>
<RpF>
</RpF>
<NLF>
</NLF>
<IIF>
</IIF>
<Chg>0</Chg>
</Mod>
<Mod rKey="0" >
<Nme>Propyl:2H(6)</Nme>
<TLC>Pr6</TLC>
<Tgt>Lysine</Tgt>
<TS>255</TS>
<Fma>C3D6</Fma>
<RpF>
</RpF>
<NLF>
</NLF>
<IIF>
</IIF>
<Chg>0</Chg>
</Mod>
<Mod rKey="0" >
<Nme>Terminal Propyl:2H(6)</Nme>
<DisplayName>Propyl:2H(6)</DisplayName>
<TLC>Pr6</TLC>
<TS>5</TS>
<Fma>C3D6</Fma>
<RpF>
</RpF>
<NLF>
</NLF>
<IIF>
</IIF>
<Chg>0</Chg>
</Mod>
<!-- xxxxxxxxxxxxxxxxxxxxxxxxxxxxxxxxxxxxxxxxxxxxxxxxxxxxxxxxxxxxxxxxxxxxxxxxxxxxxxxxxxxxxxxxxxxxxxxxxxxxxxxxxxxxxxxxxxxxxxxxxxxxxxxx -->
<!-- MODIFICATIONS RESULTING FROM DIGESTION -->
<!-- xxxxxxxxxxxxxxxxxxxxxxxxxxxxxxxxxxxxxxxxxxxxxxxxxxxxxxxxxxxxxxxxxxxxxxxxxxxxxxxxxxxxxxxxxxxxxxxxxxxxxxxxxxxxxxxxxxxxxxxxxxxxxxxx -->
<!-- CNBr cleavage also causes methionine cyclization at C-terminal, resulting in the formation of homoserine lactone. -->
<!-- Analytical Biochemistry 266, 1-8 (1999) -->
<Mod rKey="0" >
<Nme>Met-&gt;Hsl</Nme>
<TLC>Hsl</TLC>
<Tgt>Methionine</Tgt>
<TS>2</TS>
<Fma>
</Fma>
<RpF>CH4S</RpF>
<NLF>
</NLF>
<IIF>
</IIF>
<Chg>0</Chg>
</Mod>
<!-- Addition of water to homoserine lactone results in the formation of homoserine -->
<Mod rKey="0" >
<Nme>Met-&gt;Hse</Nme>
<TLC>Hse</TLC>
<Tgt>Methionine</Tgt>
<TS>2</TS>
<Fma>H2O</Fma>
<RpF>CH4S</RpF>
<NLF>
</NLF>
<IIF>
</IIF>
<Chg>0</Chg>
</Mod>
<!-- For backwards compatibility of 3 letter codes -->
<Mod rKey="0" >
<Nme>Met-&gt;HseLactone Old3LetterCode</Nme>
<TLC>HSL</TLC>
<Tgt>Methionine</Tgt>
<TS>2</TS>
<Fma>
</Fma>
<RpF>CH4S</RpF>
<NLF>
</NLF>
<IIF>
</IIF>
<Chg>0</Chg>
</Mod>
<!-- For backwards compatibility of 3 letter codes -->
<Mod rKey="0" >
<Nme>Met-&gt;Hse Old3LetterCode</Nme>
<TLC>HSr</TLC>
<Tgt>Methionine</Tgt>
<TS>2</TS>
<Fma>H2O</Fma>
<RpF>CH4S</RpF>
<NLF>
</NLF>
<IIF>
</IIF>
<Chg>0</Chg>
</Mod>
<!-- xxxxxxxxxxxxxxxxxxxxxxxxxxxxxxxxxxxxxxxxxxxxxxxxxxxxxxxxxxxxxxxxxxxxxxxxxxxxxxxxxxxxxxxxxxxxxxxxxxxxxxxxxxxxxxxxxxxxxxxxxxxxxxxx -->
<!-- XENOBIOTIC MODIFICATIONS    -->
<!-- xxxxxxxxxxxxxxxxxxxxxxxxxxxxxxxxxxxxxxxxxxxxxxxxxxxxxxxxxxxxxxxxxxxxxxxxxxxxxxxxxxxxxxxxxxxxxxxxxxxxxxxxxxxxxxxxxxxxxxxxxxxxxxxx -->
<Mod rKey="0" >
<Nme>Benzyl</Nme>
<TLC>Bnz</TLC>
<Tgt>Cysteine</Tgt>
<TS>255</TS>
<Fma>C7H7</Fma>
<RpF>H</RpF>
<NLF>
</NLF>
<IIF>
</IIF>
<Chg>0</Chg>
</Mod>
<Mod rKey="0" >
<Nme>Boc</Nme>
<TLC>Boc</TLC>
<TS>4</TS>
<Fma>C5H9O2</Fma>
<RpF>H</RpF>
<NLF>
</NLF>
<IIF>
</IIF>
<Chg>0</Chg>
</Mod>
<Mod rKey="0" >
<Nme>CBZ(Benzyloxycarbonyl)</Nme>
<TLC>CBZ</TLC>
<TS>4</TS>
<Fma>C8H7O2</Fma>
<RpF>H</RpF>
<NLF>
</NLF>
<IIF>
</IIF>
<Chg>0</Chg>
</Mod>
<Mod rKey="0" >
<Nme>Dinitrophenyl</Nme>
<TLC>2Np</TLC>
<TS>255</TS>
<Fma>C6H3N2O4</Fma>
<RpF>H</RpF>
<NLF>
</NLF>
<IIF>
</IIF>
<Chg>0</Chg>
</Mod>
<Mod rKey="0" >
<Nme>Fmoc</Nme>
<TLC>Fmc</TLC>
<TS>4</TS>
<Fma>C15H11O2</Fma>
<RpF>H</RpF>
<NLF>
</NLF>
<IIF>
</IIF>
<Chg>0</Chg>
</Mod>
<Mod rKey="0" >
<Nme>Hydrazide</Nme>
<TLC>Hyz</TLC>
<TS>255</TS>
<Fma>H3N2</Fma>
<RpF>HO</RpF>
<NLF>
</NLF>
<IIF>
</IIF>
<Chg>0</Chg>
</Mod>
<Mod rKey="0" >
<Nme>Naphthyl</Nme>
<TLC>Npl</TLC>
<Tgt>Alanine</Tgt>
<TS>255</TS>
<Fma>C10H7</Fma>
<RpF>H</RpF>
<NLF>
</NLF>
<IIF>
</IIF>
<Chg>0</Chg>
</Mod>
<Mod rKey="0" >
<Nme>Napthylacetyl</Nme>
<TLC>NpA</TLC>
<TS>255</TS>
<Fma>C12H9O</Fma>
<RpF>H</RpF>
<NLF>
</NLF>
<IIF>
</IIF>
<Chg>0</Chg>
</Mod>
<Mod rKey="0" >
<Nme>Trifluoroacetyl</Nme>
<TLC>TFA</TLC>
<TS>255</TS>
<Fma>C2OF3</Fma>
<RpF>H</RpF>
<NLF>
</NLF>
<IIF>
</IIF>
<Chg>0</Chg>
</Mod>
<Mod rKey="0" >
<Nme>Trinitrophenyl</Nme>
<TLC>3Np</TLC>
<TS>255</TS>
<Fma>C6H2N3O6</Fma>
<RpF>H</RpF>
<NLF>
</NLF>
<IIF>
</IIF>
<Chg>0</Chg>
</Mod>
<Mod rKey="0" >
<Nme>Terminal Trinitrophenyl</Nme>
<DisplayName>Trinitrophenyl</DisplayName>
<TLC>3Np</TLC>
<TS>5</TS>
<Fma>C6H2N3O6</Fma>
<RpF>H</RpF>
<NLF>
</NLF>
<IIF>
</IIF>
<Chg>0</Chg>
</Mod>
<Mod rKey="0" >
<Nme>PMC</Nme>
<TLC>PMC</TLC>
<Tgt>Arginine</Tgt>
<TS>255</TS>
<Fma>C14H18O3S</Fma>
<RpF>H</RpF>
<NLF>
</NLF>
<IIF>
</IIF>
<Chg>0</Chg>
</Mod>
<!-- xxxxxxxxxxxxxxxxxxxxxxxxxxxxxxxxxxxxxxxxxxxxxxxxxxxxxxxxxxxxxxxxxxxxxxxxxxxxxxxxxxxxxxxxxxxxxxxxxxxxxxxxxxxxxxxxxxxxxxxxxxxxxxxx -->
<!-- USER-DEFINED MODIFICATIONS - removed in Pilot 3.0 and thereafter -->
<!-- xxxxxxxxxxxxxxxxxxxxxxxxxxxxxxxxxxxxxxxxxxxxxxxxxxxxxxxxxxxxxxxxxxxxxxxxxxxxxxxxxxxxxxxxxxxxxxxxxxxxxxxxxxxxxxxxxxxxxxxxxxxxxxxx -->
<!-- xxxxxxxxxxxxxxxxxxxxxxxxxxxxxxxxxxxxxxxxxxxxxxxxxxxxxxxxxxxxxxxxxxxxxxxxxxxxxxxxxxxxxxxxxxxxxxxxxxxxxxxxxxxxxxxxxxxxxxxxxxxxxxxx -->
<!-- DIGESTION AGENTS -->
<!-- xxxxxxxxxxxxxxxxxxxxxxxxxxxxxxxxxxxxxxxxxxxxxxxxxxxxxxxxxxxxxxxxxxxxxxxxxxxxxxxxxxxxxxxxxxxxxxxxxxxxxxxxxxxxxxxxxxxxxxxxxxxxxxxx -->
<CAgt rKey="0" >
<Nme>Acid Cleavage</Nme>
<TLC>A</TLC>
<CA>Aspartic Acid</CA>
<CA>Proline</CA>
</CAgt>
<CAgt rKey="0" >
<Nme>Arg C</Nme>
<TLC>AC</TLC>
<CA>Arginine</CA>
</CAgt>
<CAgt rKey="0" >
<Nme>Asp N</Nme>
<TLC>AN</TLC>
<CB>Aspartic Acid</CB>
</CAgt>
<CAgt rKey="0" >
<Nme>CNBr</Nme>
<TLC>Cb</TLC>
<CA>Methionine</CA>
<CMd>Met-&gt;Hsl</CMd>
<CMd>Met-&gt;Hse</CMd>
</CAgt>
<CAgt rKey="0" >
<Nme>Chymotrypsin</Nme>
<TLC>C</TLC>
<CA>Isoleucine</CA>
<CA>Leucine</CA>
<CA>Phenylalanine</CA>
<CA>Tryptophan</CA>
<CA>Tyrosine</CA>
<CNB>Proline</CNB>
</CAgt>
<CAgt rKey="0" >
<Nme>Glu C(V8 Protease)</Nme>
<TLC>G</TLC>
<CA>Aspartic Acid</CA>
<CA>Glutamic Acid</CA>
<CNB>Proline</CNB>
</CAgt>
<CAgt rKey="0" >
<Nme>Lys C</Nme>
<TLC>L</TLC>
<CA>Lysine</CA>
</CAgt>
<CAgt rKey="0" >
<Nme>Thermolysin</Nme>
<TLC>TLN</TLC>
<CB>Isoleucine</CB>
<CB>Leucine</CB>
<CB>Phenylalanine</CB>
<CB>Valine</CB>
<CB>Methionine</CB>
<CB>Alanine</CB>
</CAgt>
<CAgt rKey="0" >
<Nme>Trypsin</Nme>
<TLC>T</TLC>
<CA>Arginine</CA>
<CA>Lysine</CA>
<CNB>Proline</CNB>
<HB>Aspartic Acid</HB>
<HB>Glutamic Acid</HB>
</CAgt>
<CAgt rKey="0" >
<Nme>Trypsin for MSIPI</Nme>
<TLC>TIP</TLC>
<CA>Arginine</CA>
<CA>Lysine</CA>
<CA>LeuOrIle</CA>
<CB>LeuOrIle</CB>
<CNB>Proline</CNB>
<HB>Aspartic Acid</HB>
<HB>Glutamic Acid</HB>
</CAgt>
<CAgt rKey="0" >
<Nme>Trypsin + Chymotrypsin</Nme>
<TLC>T+C</TLC>
<CA>Arginine</CA>
<CA>Lysine</CA>
<CNB>Proline</CNB>
<HB>Aspartic Acid</HB>
<HB>Glutamic Acid</HB>
<CA>Isoleucine</CA>
<CA>Leucine</CA>
<CA>Phenylalanine</CA>
<CA>Tryptophan</CA>
<CA>Tyrosine</CA>
</CAgt>
<CAgt rKey="0" >
<Nme>Trypsin + Glu C</Nme>
<TLC>T+G</TLC>
<CA>Arginine</CA>
<CA>Lysine</CA>
<CNB>Proline</CNB>
<CA>Aspartic Acid</CA>
<CA>Glutamic Acid</CA>
</CAgt>
<CAgt rKey="0" >
<Nme>Trypsin + Asp N</Nme>
<TLC>T+A</TLC>
<CA>Arginine</CA>
<CA>Lysine</CA>
<CNB>Proline</CNB>
<CB>Aspartic Acid</CB>
</CAgt>
<CAgt rKey="0" >
<Nme>Lys C + Chymotrypsin</Nme>
<TLC>L+C</TLC>
<CA>Lysine</CA>
<CA>Isoleucine</CA>
<CA>Leucine</CA>
<CA>Phenylalanine</CA>
<CA>Tryptophan</CA>
<CA>Tyrosine</CA>
<CNB>Proline</CNB>
</CAgt>
<CAgt rKey="0" >
<Nme>Lys C + Glu C</Nme>
<TLC>L+G</TLC>
<CA>Aspartic Acid</CA>
<CA>Glutamic Acid</CA>
<CA>Lysine</CA>
<CNB>Proline</CNB>
</CAgt>
<CAgt rKey="0" >
<Nme>Glu C + Asp N</Nme>
<TLC>G+A</TLC>
<CA>Aspartic Acid</CA>
<CA>Glutamic Acid</CA>
<CB>Aspartic Acid</CB>
<CNB>Proline</CNB>
</CAgt>
<!-- Lys N digestion ref - J Proteome Res. 2009 Mar 8(3):1415-22. -->
<CAgt rKey="0" >
<Nme>Lys N</Nme>
<TLC>LN</TLC>
<CB>Lysine</CB>
</CAgt>
<!-- xxxxxxxxxxxxxxxxxxxxxxxxxxxxxxxxxxxxxxxxxxxxxxxxxxxxxxxxxxxxxxxxxxxxxxxxxxxxxxxxxxxxxxxxxxxxxxxxxxxxxxxxxxxxxxxxxxxxxxxxxxxxxxxx -->
<!-- ADDUCT IONS -->
<!-- xxxxxxxxxxxxxxxxxxxxxxxxxxxxxxxxxxxxxxxxxxxxxxxxxxxxxxxxxxxxxxxxxxxxxxxxxxxxxxxxxxxxxxxxxxxxxxxxxxxxxxxxxxxxxxxxxxxxxxxxxxxxxxxx -->
<AIn rKey="0" >
<Nme>Acetate</Nme>
<Fma>C5H9O</Fma>
<Chg>-1</Chg>
</AIn>
<AIn rKey="0" >
<Nme>Ammonium</Nme>
<Fma>H4N</Fma>
<Chg>1</Chg>
</AIn>
<AIn rKey="0" >
<Nme>Hydrogen</Nme>
<Fma>H</Fma>
<Chg>1</Chg>
</AIn>
<AIn rKey="0" >
<Nme>Iron</Nme>
<Fma>Fe</Fma>
<Chg>3</Chg>
</AIn>
<AIn rKey="0" >
<Nme>Potassium</Nme>
<Fma>K</Fma>
<Chg>1</Chg>
</AIn>
<AIn rKey="0" >
<Nme>Sodium</Nme>
<Fma>Na</Fma>
<Chg>1</Chg>
</AIn>
</DataDictionary>
</DATADICTIONARY>
<AUTO_CALIBRATION ms="true" msexport="false" msms="true" msmstolsdratio="3.000000e+000" mstolsdratio="6.000000e+000" squareroot="true" type="dalton" >
<MCP d_s_s_f="6.666667e-002" d_s_w_f="3.000000e+000" m_f_r_mbc="200" m_m_c="10" m_m_f_s="2.500000e-001" m_m_p_f="3.300000e-001" m_m_p_rms_f="1.000000e+000" m_p_t_f="1.000000e+000" m_r_h_n_b="15" m_z_n_s="99" m_z_s_mn_f_r="6.666667e-002" m_z_s_mx_f_r="1.000000e-001" />
</AUTO_CALIBRATION>
<MS_AUTO_CALIBRATION_OUT avres="-6.877332e-008" c0="9.068020e-004" c1minus1="1.885751e-005" c2="3.000000e+000" file="1" modebased="false" partnumber="1" polyorder="1" sample="1" squareroot="true" />
<MSMS_AUTO_CALIBRATION_OUT avres="-1.689888e-007" c0="1.069347e-004" c1minus1="2.564773e-005" c2="3.000000e+000" file="1" modebased="false" partnumber="1" polyorder="1" sample="1" squareroot="true" />
<DEFAULT_CHARGE_STATE charge="1" probability="1" />
<VERSION>4.2.0.0, 1297</VERSION>
<PARAGON_VERSION>4.2.0.0, 1296</PARAGON_VERSION>
<APPLICATION>ProteinPilot(tm) Software</APPLICATION>
<FEATURE_PROBABILITIES_SET>
<MOD_FEATURE_SET>
<MOD_FEATURE mod="Acetyl" >
<OCCURRENCE fixed="false" prob="0.001" target="Cysteine" term_spec="Internal" />
<OCCURRENCE fixed="false" prob="0.00015" target="Serine" term_spec="Internal" />
<OCCURRENCE fixed="false" prob="0.00015" target="Threonine" term_spec="Internal" />
<OCCURRENCE fixed="false" prob="3e-005" target="Lysine" term_spec="Internal" />
</MOD_FEATURE>
<MOD_FEATURE mod="Terminal Acetyl" >
<OCCURRENCE fixed="false" prob="0.004" term_spec="PepNTerm" />
</MOD_FEATURE>
<MOD_FEATURE mod="Protein Terminal Acetyl" >
<OCCURRENCE fixed="false" prob="0.1" term_spec="ProtNTerm" />
</MOD_FEATURE>
<MOD_FEATURE mod="Protein Terminal Amidated" >
<OCCURRENCE fixed="false" prob="0.0001" term_spec="ProtCTerm" />
</MOD_FEATURE>
<MOD_FEATURE mod="Amidino" >
<OCCURRENCE fixed="false" prob="0.0001" target="Cysteine" term_spec="Internal" />
</MOD_FEATURE>
<MOD_FEATURE mod="Protein Terminal Ammonia-loss" >
<OCCURRENCE fixed="false" prob="0.001" target="Serine" term_spec="ProtNTerm" />
<OCCURRENCE fixed="false" prob="0.001" target="Threonine" term_spec="ProtNTerm" />
</MOD_FEATURE>
<MOD_FEATURE mod="Archaeol" >
<OCCURRENCE fixed="false" prob="0.0001" target="Cysteine" term_spec="Internal" />
</MOD_FEATURE>
<MOD_FEATURE mod="Biotin" >
<OCCURRENCE fixed="false" prob="4e-005" target="Lysine" term_spec="Internal" />
</MOD_FEATURE>
<MOD_FEATURE mod="Protein Terminal Biotin" >
<OCCURRENCE fixed="false" prob="1e-005" term_spec="ProtNTerm" />
</MOD_FEATURE>
<MOD_FEATURE mod="Bromo" >
<OCCURRENCE fixed="false" prob="0.0005" target="Tryptophan" term_spec="Internal" />
<OCCURRENCE fixed="false" prob="3e-005" target="Histidine" term_spec="Internal" />
<OCCURRENCE fixed="false" prob="1e-005" target="Phenylalanine" term_spec="Internal" />
<OCCURRENCE fixed="false" prob="1e-005" target="Tyrosine" term_spec="Internal" />
</MOD_FEATURE>
<MOD_FEATURE mod="Dibromo" >
<OCCURRENCE fixed="false" prob="5e-005" target="Tyrosine" term_spec="Internal" />
</MOD_FEATURE>
<MOD_FEATURE mod="Butyryl" >
<OCCURRENCE fixed="false" prob="1e-005" target="Lysine" term_spec="Internal" />
</MOD_FEATURE>
<MOD_FEATURE mod="Carboxy" >
<OCCURRENCE fixed="false" prob="0.0003" target="Glutamic Acid" term_spec="Internal" />
<OCCURRENCE fixed="false" prob="0.00015" target="Aspartic Acid" term_spec="Internal" />
<OCCURRENCE fixed="false" prob="0.0001" target="Methionine" term_spec="Internal" />
<OCCURRENCE fixed="false" prob="0.0001" target="Lysine" term_spec="Internal" />
</MOD_FEATURE>
<MOD_FEATURE mod="Carboxy-&gt;Thiocarboxy" >
<OCCURRENCE fixed="false" prob="0.0001" target="Glycine" term_spec="ProtCTerm" />
</MOD_FEATURE>
<MOD_FEATURE mod="Carboxyethyl" >
<OCCURRENCE fixed="false" prob="0.0001" target="Lysine" term_spec="Internal" />
</MOD_FEATURE>
<MOD_FEATURE mod="CHDH" >
<OCCURRENCE fixed="false" prob="0.0001" target="Aspartic Acid" term_spec="Internal" />
</MOD_FEATURE>
<MOD_FEATURE mod="Chloro" >
<OCCURRENCE fixed="false" prob="8e-005" target="Tyrosine" term_spec="Internal" />
</MOD_FEATURE>
<MOD_FEATURE mod="Dichloro" >
<OCCURRENCE fixed="false" prob="0.0001" target="Tyrosine" term_spec="Internal" />
</MOD_FEATURE>
<MOD_FEATURE mod="Cholesterol" >
<OCCURRENCE fixed="false" prob="0.0001" term_spec="ProtCTerm" />
</MOD_FEATURE>
<MOD_FEATURE mod="CuSMo" >
<OCCURRENCE fixed="false" prob="0.0001" target="Cysteine" term_spec="Internal" />
</MOD_FEATURE>
<MOD_FEATURE mod="Cyano" >
<OCCURRENCE fixed="false" prob="0.0001" target="Cysteine" term_spec="Internal" />
</MOD_FEATURE>
<MOD_FEATURE mod="Cysteinyl" >
<OCCURRENCE fixed="false" prob="1e-005" target="Cysteine" term_spec="Internal" />
</MOD_FEATURE>
<MOD_FEATURE mod="Cys-&gt;Hcy" >
<OCCURRENCE fixed="false" prob="0.0001" target="Cysteine" term_spec="Internal" />
</MOD_FEATURE>
<MOD_FEATURE mod="Cys-&gt;Oxoalanine" >
<OCCURRENCE fixed="false" prob="1e-005" target="Cysteine" term_spec="Internal" />
</MOD_FEATURE>
<MOD_FEATURE mod="Cys-&gt;PyruvicAcid" >
<OCCURRENCE fixed="false" prob="0.0001" target="Cysteine" term_spec="ProtNTerm" />
</MOD_FEATURE>
<MOD_FEATURE mod="Deamidated" >
<OCCURRENCE fixed="false" prob="0.16" target="Asparagine" term_spec="Internal" />
<OCCURRENCE fixed="false" prob="0.16" target="AsnOrAsp" term_spec="Internal" />
<OCCURRENCE fixed="false" prob="0.11" target="Glutamine" term_spec="Internal" />
<OCCURRENCE fixed="false" prob="0.11" target="GlnOrGlu" term_spec="Internal" />
<OCCURRENCE fixed="false" prob="0.007" target="Arginine" term_spec="Internal" />
</MOD_FEATURE>
<MOD_FEATURE mod="Protein Terminal Deamidated" >
<OCCURRENCE fixed="false" prob="0.0001" target="Phenylalanine" term_spec="ProtNTerm" />
</MOD_FEATURE>
<MOD_FEATURE mod="Decanoyl" >
<OCCURRENCE fixed="false" prob="0.0001" target="Serine" term_spec="Internal" />
<OCCURRENCE fixed="false" prob="0.0001" target="Threonine" term_spec="Internal" />
</MOD_FEATURE>
<MOD_FEATURE mod="Dehydrated" >
<OCCURRENCE fixed="false" prob="0.003" target="Threonine" term_spec="Internal" />
<OCCURRENCE fixed="false" prob="0.0026" target="Serine" term_spec="Internal" />
<OCCURRENCE fixed="false" prob="0.0023" target="Aspartic Acid" term_spec="Internal" />
<OCCURRENCE fixed="false" prob="0.002" target="Glutamic Acid" term_spec="Internal" />
<OCCURRENCE fixed="false" prob="0.001" target="Tyrosine" term_spec="Internal" />
</MOD_FEATURE>
<MOD_FEATURE mod="Protein Terminal Dehydrated" >
<OCCURRENCE fixed="false" prob="0.001" target="Asparagine" term_spec="ProtCTerm" />
<OCCURRENCE fixed="false" prob="0.001" target="Glutamine" term_spec="ProtCTerm" />
</MOD_FEATURE>
<MOD_FEATURE mod="Delta:S(-1)Se(1)" >
<OCCURRENCE fixed="false" prob="0.0001" target="Cysteine" term_spec="Internal" />
<OCCURRENCE fixed="false" prob="0.0001" target="Methionine" term_spec="Internal" />
</MOD_FEATURE>
<MOD_FEATURE mod="Delta:Se(1)" >
<OCCURRENCE fixed="false" prob="0.0001" target="Cysteine" term_spec="Internal" />
</MOD_FEATURE>
<MOD_FEATURE mod="Deoxy" >
<OCCURRENCE fixed="false" prob="0.0001" target="Aspartic Acid" term_spec="Internal" />
</MOD_FEATURE>
<MOD_FEATURE mod="Diacylglycerol" >
<OCCURRENCE fixed="false" prob="0.0001" target="Cysteine" term_spec="Internal" />
</MOD_FEATURE>
<MOD_FEATURE mod="Didehydro" >
<OCCURRENCE fixed="false" prob="0.0001" target="Serine" term_spec="Internal" />
<OCCURRENCE fixed="false" prob="0.0001" target="Tyrosine" term_spec="Internal" />
<OCCURRENCE fixed="false" prob="0.0001" target="Threonine" term_spec="Internal" />
</MOD_FEATURE>
<MOD_FEATURE mod="Didehydroretinylidene" >
<OCCURRENCE fixed="false" prob="0.0001" target="Lysine" term_spec="Internal" />
</MOD_FEATURE>
<MOD_FEATURE mod="Diironsubcluster" >
<OCCURRENCE fixed="false" prob="0.0001" target="Cysteine" term_spec="Internal" />
</MOD_FEATURE>
<MOD_FEATURE mod="Diphthamide" >
<OCCURRENCE fixed="false" prob="0.00016" target="Histidine" term_spec="Internal" />
</MOD_FEATURE>
<MOD_FEATURE mod="Dipyrrolylmethanemethyl" >
<OCCURRENCE fixed="false" prob="0.0001" target="Cysteine" term_spec="Internal" />
</MOD_FEATURE>
<MOD_FEATURE mod="FAD" >
<OCCURRENCE fixed="false" prob="1e-005" target="Cysteine" term_spec="Internal" />
<OCCURRENCE fixed="false" prob="1e-005" target="Histidine" term_spec="Internal" />
<OCCURRENCE fixed="false" prob="1e-005" target="Tyrosine" term_spec="Internal" />
</MOD_FEATURE>
<MOD_FEATURE mod="FMN" >
<OCCURRENCE fixed="false" prob="0.0001" target="Serine" term_spec="Internal" />
<OCCURRENCE fixed="false" prob="0.0001" target="Threonine" term_spec="Internal" />
</MOD_FEATURE>
<MOD_FEATURE mod="FMNC" >
<OCCURRENCE fixed="false" prob="1e-005" target="Cysteine" term_spec="Internal" />
</MOD_FEATURE>
<MOD_FEATURE mod="FMNH" >
<OCCURRENCE fixed="false" prob="0.0001" target="Cysteine" term_spec="Internal" />
<OCCURRENCE fixed="false" prob="0.0001" target="Histidine" term_spec="Internal" />
</MOD_FEATURE>
<MOD_FEATURE mod="Farnesyl" >
<OCCURRENCE fixed="false" prob="0.0004" target="Cysteine" term_spec="Internal" />
</MOD_FEATURE>
<MOD_FEATURE mod="Hydroxyfarnesyl" >
<OCCURRENCE fixed="false" prob="1e-005" target="Cysteine" term_spec="Internal" />
</MOD_FEATURE>
<MOD_FEATURE mod="FormaldehydeAdduct" >
<OCCURRENCE fixed="false" prob="0.003" target="Tryptophan" term_spec="Internal" />
</MOD_FEATURE>
<MOD_FEATURE mod="Protein Terminal Formyl" >
<OCCURRENCE fixed="false" prob="1e-005" term_spec="ProtNTerm" />
</MOD_FEATURE>
<MOD_FEATURE mod="FormylMet" >
<OCCURRENCE fixed="false" prob="1e-005" term_spec="ProtNTerm" />
</MOD_FEATURE>
<MOD_FEATURE mod="Geranylgeranyl" >
<OCCURRENCE fixed="false" prob="1e-005" target="Cysteine" term_spec="Internal" />
</MOD_FEATURE>
<MOD_FEATURE mod="GlnThrGlyGly" >
<OCCURRENCE fixed="false" prob="0.002" target="Lysine" term_spec="Internal" />
<OCCURRENCE fixed="false" prob="0.0001" target="Cysteine" term_spec="Internal" />
</MOD_FEATURE>
<MOD_FEATURE mod="GlnGlnGlnThrGlyGly" >
<OCCURRENCE fixed="false" prob="0.002" target="Lysine" term_spec="Internal" />
</MOD_FEATURE>
<MOD_FEATURE mod="Glucuronyl" >
<OCCURRENCE fixed="false" prob="1e-005" target="Serine" term_spec="Internal" />
</MOD_FEATURE>
<MOD_FEATURE mod="Protein Terminal Glucuronyl" >
<OCCURRENCE fixed="false" prob="1e-005" term_spec="ProtNTerm" />
</MOD_FEATURE>
<MOD_FEATURE mod="Glutathione" >
<OCCURRENCE fixed="false" prob="0.033" target="Cysteine" term_spec="Internal" />
</MOD_FEATURE>
<MOD_FEATURE mod="Glycerophospho" >
<OCCURRENCE fixed="false" prob="0.0001" target="Serine" term_spec="Internal" />
</MOD_FEATURE>
<MOD_FEATURE mod="GlycerylPE" >
<OCCURRENCE fixed="false" prob="0.0001" target="Glutamic Acid" term_spec="Internal" />
</MOD_FEATURE>
<MOD_FEATURE mod="GlyGly" >
<OCCURRENCE fixed="false" prob="0.002" target="Lysine" term_spec="Internal" />
<OCCURRENCE fixed="false" prob="0.0001" target="Serine" term_spec="Internal" />
<OCCURRENCE fixed="false" prob="0.0001" target="Threonine" term_spec="Internal" />
<OCCURRENCE fixed="false" prob="0.0001" target="Cysteine" term_spec="Internal" />
</MOD_FEATURE>
<MOD_FEATURE mod="GlyGlyGln" >
<OCCURRENCE fixed="false" prob="0.0001" target="Lysine" term_spec="Internal" />
</MOD_FEATURE>
<MOD_FEATURE mod="GPIanchor" >
<OCCURRENCE fixed="false" prob="0.0001" term_spec="ProtCTerm" />
</MOD_FEATURE>
<MOD_FEATURE mod="Heme" >
<OCCURRENCE fixed="false" prob="0.0001" target="Cysteine" term_spec="Internal" />
<OCCURRENCE fixed="false" prob="0.0001" target="Histidine" term_spec="Internal" />
</MOD_FEATURE>
<MOD_FEATURE mod="HNE" >
<OCCURRENCE fixed="false" prob="0.0001" target="Cysteine" term_spec="Internal" />
<OCCURRENCE fixed="false" prob="0.0001" target="Histidine" term_spec="Internal" />
<OCCURRENCE fixed="false" prob="0.0001" target="Lysine" term_spec="Internal" />
</MOD_FEATURE>
<MOD_FEATURE mod="Hex" >
<OCCURRENCE fixed="false" prob="0.0013" target="Asparagine" term_spec="Internal" />
<OCCURRENCE fixed="false" prob="0.0001" target="Serine" term_spec="Internal" />
<OCCURRENCE fixed="false" prob="0.0001" target="Tyrosine" term_spec="Internal" />
<OCCURRENCE fixed="false" prob="0.0001" target="Arginine" term_spec="Internal" />
<OCCURRENCE fixed="false" prob="4e-005" target="Threonine" term_spec="Internal" />
<OCCURRENCE fixed="false" prob="4e-005" target="Lysine" term_spec="Internal" />
<OCCURRENCE fixed="false" prob="1e-005" target="Tryptophan" term_spec="Internal" />
<OCCURRENCE fixed="false" prob="1e-005" target="Cysteine" term_spec="Internal" />
</MOD_FEATURE>
<MOD_FEATURE mod="Protein Terminal Hex" >
<OCCURRENCE fixed="false" prob="1e-005" term_spec="ProtNTerm" />
</MOD_FEATURE>
<MOD_FEATURE mod="dHex" >
<OCCURRENCE fixed="false" prob="7e-005" target="Asparagine" term_spec="Internal" />
<OCCURRENCE fixed="false" prob="4e-005" target="Serine" term_spec="Internal" />
<OCCURRENCE fixed="false" prob="1e-005" target="Threonine" term_spec="Internal" />
</MOD_FEATURE>
<MOD_FEATURE mod="HexNAc" >
<OCCURRENCE fixed="false" prob="0.0008" target="Serine" term_spec="Internal" />
<OCCURRENCE fixed="false" prob="0.0007" target="Asparagine" term_spec="Internal" />
<OCCURRENCE fixed="false" prob="0.0003" target="Threonine" term_spec="Internal" />
</MOD_FEATURE>
<MOD_FEATURE mod="Hex(1)HexNAc(1)" >
<OCCURRENCE fixed="false" prob="1e-005" target="Serine" term_spec="Internal" />
<OCCURRENCE fixed="false" prob="1e-005" target="Threonine" term_spec="Internal" />
<OCCURRENCE fixed="false" prob="1e-005" target="Asparagine" term_spec="Internal" />
</MOD_FEATURE>
<MOD_FEATURE mod="Hex(1)HexNAc(1)NeuAc(1)" >
<OCCURRENCE fixed="false" prob="5e-005" target="Threonine" term_spec="Internal" />
<OCCURRENCE fixed="false" prob="3e-005" target="Asparagine" term_spec="Internal" />
<OCCURRENCE fixed="false" prob="1e-005" target="Serine" term_spec="Internal" />
</MOD_FEATURE>
<MOD_FEATURE mod="Hex(1)HexNAc(1)NeuAc(2)" >
<OCCURRENCE fixed="false" prob="3e-005" target="Threonine" term_spec="Internal" />
<OCCURRENCE fixed="false" prob="2e-005" target="Asparagine" term_spec="Internal" />
<OCCURRENCE fixed="false" prob="1e-005" target="Serine" term_spec="Internal" />
</MOD_FEATURE>
<MOD_FEATURE mod="Hydroxycinnamyl" >
<OCCURRENCE fixed="false" prob="0.0001" target="Cysteine" term_spec="Internal" />
</MOD_FEATURE>
<MOD_FEATURE mod="Hydroxyheme" >
<OCCURRENCE fixed="false" prob="0.0001" target="Glutamic Acid" term_spec="Internal" />
</MOD_FEATURE>
<MOD_FEATURE mod="Hydroxymethyl" >
<OCCURRENCE fixed="false" prob="0.0001" target="Asparagine" term_spec="Internal" />
</MOD_FEATURE>
<MOD_FEATURE mod="Hydroxytrimethyl" >
<OCCURRENCE fixed="false" prob="0.0001" target="Lysine" term_spec="Internal" />
</MOD_FEATURE>
<MOD_FEATURE mod="Hypusine" >
<OCCURRENCE fixed="false" prob="0.0001" target="Lysine" term_spec="Internal" />
</MOD_FEATURE>
<MOD_FEATURE mod="Iodo" >
<OCCURRENCE fixed="false" prob="0.00189916" target="Tyrosine" term_spec="Internal" />
<OCCURRENCE fixed="false" prob="0.000289981" target="Histidine" term_spec="Internal" />
</MOD_FEATURE>
<MOD_FEATURE mod="Diiodo" >
<OCCURRENCE fixed="false" prob="2e-005" target="Tyrosine" term_spec="Internal" />
<OCCURRENCE fixed="false" prob="1e-005" target="Histidine" term_spec="Internal" />
</MOD_FEATURE>
<MOD_FEATURE mod="Lipoyl" >
<OCCURRENCE fixed="false" prob="1e-005" target="Lysine" term_spec="Internal" />
</MOD_FEATURE>
<MOD_FEATURE mod="Lys-&gt;Allysine" >
<OCCURRENCE fixed="false" prob="0.0003" target="Lysine" term_spec="Internal" />
</MOD_FEATURE>
<MOD_FEATURE mod="Lys-&gt;Hydroxyallysine" >
<OCCURRENCE fixed="false" prob="0.00013" target="Lysine" term_spec="Internal" />
</MOD_FEATURE>
<MOD_FEATURE mod="Lys-&gt;AminoadipicAcid" >
<OCCURRENCE fixed="false" prob="0.0001" target="Lysine" term_spec="Internal" />
</MOD_FEATURE>
<MOD_FEATURE mod="Protein Terminal Lys-loss" >
<OCCURRENCE fixed="false" prob="0.001" target="Lysine" term_spec="ProtCTerm" />
</MOD_FEATURE>
<MOD_FEATURE mod="Met-&gt;Hcy" >
<OCCURRENCE fixed="false" prob="0.001" target="Methionine" term_spec="Internal" />
</MOD_FEATURE>
<MOD_FEATURE mod="Methyl" >
<OCCURRENCE fixed="false" prob="0.002" target="Histidine" term_spec="Internal" />
<OCCURRENCE fixed="false" prob="0.001" target="Cysteine" term_spec="Internal" />
<OCCURRENCE fixed="false" prob="0.001" target="Aspartic Acid" term_spec="Internal" />
<OCCURRENCE fixed="false" prob="0.001" target="Glutamic Acid" term_spec="Internal" />
<OCCURRENCE fixed="false" prob="0.0005" target="Asparagine" term_spec="Internal" />
<OCCURRENCE fixed="false" prob="0.0005" target="Glutamine" term_spec="Internal" />
<OCCURRENCE fixed="false" prob="0.0004" target="Lysine" term_spec="Internal" />
<OCCURRENCE fixed="false" prob="0.0004" target="Threonine" term_spec="Internal" />
<OCCURRENCE fixed="false" prob="0.0003" target="Arginine" term_spec="Internal" />
<OCCURRENCE fixed="false" prob="0.0002" target="Isoleucine" term_spec="Internal" />
<OCCURRENCE fixed="false" prob="0.0002" target="Leucine" term_spec="Internal" />
<OCCURRENCE fixed="false" prob="0.0002" target="Serine" term_spec="Internal" />
</MOD_FEATURE>
<MOD_FEATURE mod="Protein N-Terminal Methyl" >
<OCCURRENCE fixed="false" prob="0.0001" term_spec="ProtNTerm" />
</MOD_FEATURE>
<MOD_FEATURE mod="Protein C-Terminal Methyl" >
<OCCURRENCE fixed="false" prob="0.0001" term_spec="ProtCTerm" />
</MOD_FEATURE>
<MOD_FEATURE mod="Dimethyl" >
<OCCURRENCE fixed="false" prob="0.0009" target="Arginine" term_spec="Internal" />
<OCCURRENCE fixed="false" prob="0.0006" target="Lysine" term_spec="Internal" />
<OCCURRENCE fixed="false" prob="0.0001" target="Asparagine" term_spec="Internal" />
</MOD_FEATURE>
<MOD_FEATURE mod="Protein Terminal Dimethyl" >
<OCCURRENCE fixed="false" prob="0.0001" target="Proline" term_spec="ProtNTerm" />
</MOD_FEATURE>
<MOD_FEATURE mod="Trimethyl" >
<OCCURRENCE fixed="false" prob="0.0006" target="Lysine" term_spec="Internal" />
<OCCURRENCE fixed="false" prob="5e-005" target="Arginine" term_spec="Internal" />
<OCCURRENCE fixed="false" prob="1e-005" target="Alanine" term_spec="Internal" />
</MOD_FEATURE>
<MOD_FEATURE mod="Methyl+Deamidated" >
<OCCURRENCE fixed="false" prob="0.0001" target="Glutamine" term_spec="Internal" />
</MOD_FEATURE>
<MOD_FEATURE mod="Methylpyrroline" >
<OCCURRENCE fixed="false" prob="0.0001" target="Lysine" term_spec="Internal" />
</MOD_FEATURE>
<MOD_FEATURE mod="Methylthio" >
<OCCURRENCE fixed="false" prob="2e-005" target="Aspartic Acid" term_spec="Internal" />
<OCCURRENCE fixed="false" prob="1e-005" target="Asparagine" term_spec="Internal" />
</MOD_FEATURE>
<MOD_FEATURE mod="Microcin" >
<OCCURRENCE fixed="false" prob="0.0001" term_spec="ProtCTerm" />
</MOD_FEATURE>
<MOD_FEATURE mod="MicrocinC7" >
<OCCURRENCE fixed="false" prob="0.0001" term_spec="ProtCTerm" />
</MOD_FEATURE>
<MOD_FEATURE mod="Molybdopterin" >
<OCCURRENCE fixed="false" prob="0.0001" target="Cysteine" term_spec="Internal" />
</MOD_FEATURE>
<MOD_FEATURE mod="MolybdopterinGD" >
<OCCURRENCE fixed="false" prob="0.0001" target="Cysteine" term_spec="Internal" />
<OCCURRENCE fixed="false" prob="2e-005" target="Aspartic Acid" term_spec="Internal" />
</MOD_FEATURE>
<MOD_FEATURE mod="MolybdopterinGD+Delta:S(-1)Se(1)" >
<OCCURRENCE fixed="false" prob="0.0001" target="Cysteine" term_spec="Internal" />
</MOD_FEATURE>
<MOD_FEATURE mod="Myristoyl" >
<OCCURRENCE fixed="false" prob="0.0001" target="Lysine" term_spec="Internal" />
<OCCURRENCE fixed="false" prob="0.0001" target="Cysteine" term_spec="Internal" />
</MOD_FEATURE>
<MOD_FEATURE mod="Protein Terminal Myristoyl" >
<OCCURRENCE fixed="false" prob="0.0001" target="Glycine" term_spec="ProtNTerm" />
</MOD_FEATURE>
<MOD_FEATURE mod="NeuAc" >
<OCCURRENCE fixed="false" prob="1e-005" target="Serine" term_spec="Internal" />
<OCCURRENCE fixed="false" prob="1e-005" target="Threonine" term_spec="Internal" />
<OCCURRENCE fixed="false" prob="1e-005" target="Asparagine" term_spec="Internal" />
</MOD_FEATURE>
<MOD_FEATURE mod="NeuGc" >
<OCCURRENCE fixed="false" prob="2e-005" target="Asparagine" term_spec="Internal" />
<OCCURRENCE fixed="false" prob="1e-005" target="Serine" term_spec="Internal" />
<OCCURRENCE fixed="false" prob="1e-005" target="Threonine" term_spec="Internal" />
</MOD_FEATURE>
<MOD_FEATURE mod="Nicotinyl" >
<OCCURRENCE fixed="false" prob="7e-005" target="Lysine" term_spec="Internal" />
</MOD_FEATURE>
<MOD_FEATURE mod="Nitro" >
<OCCURRENCE fixed="false" prob="0.0003" target="Tryptophan" term_spec="Internal" />
<OCCURRENCE fixed="false" prob="0.0001" target="Tyrosine" term_spec="Internal" />
</MOD_FEATURE>
<MOD_FEATURE mod="Octanoyl" >
<OCCURRENCE fixed="false" prob="0.0001" target="Serine" term_spec="Internal" />
<OCCURRENCE fixed="false" prob="0.0001" target="Threonine" term_spec="Internal" />
</MOD_FEATURE>
<MOD_FEATURE mod="Oxidation" >
<OCCURRENCE fixed="false" prob="0.15" target="Methionine" term_spec="Internal" />
<OCCURRENCE fixed="false" prob="0.0199" target="Proline" term_spec="Internal" />
<OCCURRENCE fixed="false" prob="0.013" target="Tryptophan" term_spec="Internal" />
<OCCURRENCE fixed="false" prob="0.005" target="Histidine" term_spec="Internal" />
<OCCURRENCE fixed="false" prob="0.0014" target="Arginine" term_spec="Internal" />
<OCCURRENCE fixed="false" prob="0.0013" target="Tyrosine" term_spec="Internal" />
<OCCURRENCE fixed="false" prob="0.0012" target="Asparagine" term_spec="Internal" />
<OCCURRENCE fixed="false" prob="0.00100999" target="Cysteine" term_spec="Internal" />
<OCCURRENCE fixed="false" prob="0.001" target="Phenylalanine" term_spec="Internal" />
<OCCURRENCE fixed="false" prob="0.0009" target="Aspartic Acid" term_spec="Internal" />
<OCCURRENCE fixed="false" prob="5e-005" target="Lysine" term_spec="Internal" />
</MOD_FEATURE>
<MOD_FEATURE mod="Terminal Oxidation" >
<OCCURRENCE fixed="false" prob="0.0001" target="Glycine" term_spec="PepCTerm" />
</MOD_FEATURE>
<MOD_FEATURE mod="Dioxidation" >
<OCCURRENCE fixed="false" prob="0.013" target="Tryptophan" term_spec="Internal" />
<OCCURRENCE fixed="false" prob="0.01" target="Methionine" term_spec="Internal" />
<OCCURRENCE fixed="false" prob="0.005" target="Cysteine" term_spec="Internal" />
<OCCURRENCE fixed="false" prob="0.0002" target="Proline" term_spec="Internal" />
<OCCURRENCE fixed="false" prob="0.0002" target="Arginine" term_spec="Internal" />
<OCCURRENCE fixed="false" prob="0.0002" target="Tyrosine" term_spec="Internal" />
<OCCURRENCE fixed="false" prob="2e-005" target="Lysine" term_spec="Internal" />
<OCCURRENCE fixed="false" prob="1e-005" target="Phenylalanine" term_spec="Internal" />
</MOD_FEATURE>
<MOD_FEATURE mod="Trioxidation" >
<OCCURRENCE fixed="false" prob="0.0005" target="Tryptophan" term_spec="Internal" />
<OCCURRENCE fixed="false" prob="0.0002" target="Tyrosine" term_spec="Internal" />
<OCCURRENCE fixed="false" prob="0.0001" target="Cysteine" term_spec="Internal" />
</MOD_FEATURE>
<MOD_FEATURE mod="Palmitoleyl" >
<OCCURRENCE fixed="false" prob="1e-005" target="Cysteine" term_spec="Internal" />
</MOD_FEATURE>
<MOD_FEATURE mod="Palmitoyl" >
<OCCURRENCE fixed="false" prob="1e-005" target="Cysteine" term_spec="Internal" />
<OCCURRENCE fixed="false" prob="1e-005" target="Lysine" term_spec="Internal" />
<OCCURRENCE fixed="false" prob="1e-005" target="Serine" term_spec="Internal" />
<OCCURRENCE fixed="false" prob="1e-005" target="Threonine" term_spec="Internal" />
</MOD_FEATURE>
<MOD_FEATURE mod="Tripalmitate" >
<OCCURRENCE fixed="false" prob="1e-005" target="Cysteine" term_spec="ProtNTerm" />
</MOD_FEATURE>
<MOD_FEATURE mod="Phosphopantetheine" >
<OCCURRENCE fixed="false" prob="2e-005" target="Serine" term_spec="Internal" />
</MOD_FEATURE>
<MOD_FEATURE mod="Phosphoadenosine" >
<OCCURRENCE fixed="false" prob="0.0001" target="Lysine" term_spec="Internal" />
<OCCURRENCE fixed="false" prob="0.0001" target="Tyrosine" term_spec="Internal" />
<OCCURRENCE fixed="false" prob="0.0001" target="Threonine" term_spec="Internal" />
<OCCURRENCE fixed="false" prob="0.0001" target="Histidine" term_spec="Internal" />
</MOD_FEATURE>
<MOD_FEATURE mod="Phosphoguanosine" >
<OCCURRENCE fixed="false" prob="0.0001" target="Lysine" term_spec="Internal" />
<OCCURRENCE fixed="false" prob="0.0001" target="Histidine" term_spec="Internal" />
</MOD_FEATURE>
<MOD_FEATURE mod="PhosphoribosyldephosphoCoA" >
<OCCURRENCE fixed="false" prob="0.0001" target="Serine" term_spec="Internal" />
</MOD_FEATURE>
<MOD_FEATURE mod="PhosphoUridine" >
<OCCURRENCE fixed="false" prob="0.0001" target="Tyrosine" term_spec="Internal" />
<OCCURRENCE fixed="false" prob="0.0001" target="Histidine" term_spec="Internal" />
</MOD_FEATURE>
<MOD_FEATURE mod="Phospho(Ser,Thr)" >
<OCCURRENCE fixed="false" prob="0.002" target="Serine" term_spec="Internal" />
<OCCURRENCE fixed="false" prob="0.0007" target="Threonine" term_spec="Internal" />
</MOD_FEATURE>
<MOD_FEATURE mod="Phospho" >
<OCCURRENCE fixed="false" prob="0.0001" target="Lysine" term_spec="Internal" />
<OCCURRENCE fixed="false" prob="0.0001" target="Histidine" term_spec="Internal" />
<OCCURRENCE fixed="false" prob="0.0001" target="Aspartic Acid" term_spec="Internal" />
<OCCURRENCE fixed="false" prob="0.0001" target="Arginine" term_spec="Internal" />
<OCCURRENCE fixed="false" prob="1e-005" target="Tyrosine" term_spec="Internal" />
<OCCURRENCE fixed="false" prob="1e-005" target="Cysteine" term_spec="Internal" />
</MOD_FEATURE>
<MOD_FEATURE mod="Propionyl" >
<OCCURRENCE fixed="false" prob="1e-005" target="Lysine" term_spec="Internal" />
</MOD_FEATURE>
<MOD_FEATURE mod="Phycocyanobilin" >
<OCCURRENCE fixed="false" prob="0.0001" target="Cysteine" term_spec="Internal" />
</MOD_FEATURE>
<MOD_FEATURE mod="Phycoerythrobilin" >
<OCCURRENCE fixed="false" prob="0.0001" target="Cysteine" term_spec="Internal" />
</MOD_FEATURE>
<MOD_FEATURE mod="Phytochromobilin" >
<OCCURRENCE fixed="false" prob="0.0001" target="Cysteine" term_spec="Internal" />
</MOD_FEATURE>
<MOD_FEATURE mod="PyridoxalPhosphate" >
<OCCURRENCE fixed="false" prob="0.0001" target="Lysine" term_spec="Internal" />
</MOD_FEATURE>
<MOD_FEATURE mod="PyruvicAcidIminyl" >
<OCCURRENCE fixed="false" prob="0.0001" target="Lysine" term_spec="Internal" />
</MOD_FEATURE>
<MOD_FEATURE mod="Protein Terminal PyruvicAcidIminyl" >
<OCCURRENCE fixed="false" prob="0.0001" target="Valine" term_spec="ProtNTerm" />
<OCCURRENCE fixed="false" prob="0.0001" target="Cysteine" term_spec="ProtNTerm" />
</MOD_FEATURE>
<MOD_FEATURE mod="Quinone" >
<OCCURRENCE fixed="false" prob="0.0001" target="Tryptophan" term_spec="Internal" />
<OCCURRENCE fixed="false" prob="0.0001" target="Tyrosine" term_spec="Internal" />
</MOD_FEATURE>
<MOD_FEATURE mod="Retinylidene" >
<OCCURRENCE fixed="false" prob="0.0001" target="Lysine" term_spec="Internal" />
</MOD_FEATURE>
<MOD_FEATURE mod="Ser-&gt;LacticAcid" >
<OCCURRENCE fixed="false" prob="0.0001" target="Serine" term_spec="Internal" />
</MOD_FEATURE>
<MOD_FEATURE mod="Ser-&gt;Oxoalanine" >
<OCCURRENCE fixed="false" prob="0.0003" target="Serine" term_spec="Internal" />
</MOD_FEATURE>
<MOD_FEATURE mod="Succinyl" >
<OCCURRENCE fixed="false" prob="8e-005" term_spec="ProtNTerm" />
</MOD_FEATURE>
<MOD_FEATURE mod="Sulfide" >
<OCCURRENCE fixed="false" prob="2e-005" target="Cysteine" term_spec="Internal" />
</MOD_FEATURE>
<MOD_FEATURE mod="Sulfo" >
<OCCURRENCE fixed="false" prob="0.0006" target="Tyrosine" term_spec="Internal" />
<OCCURRENCE fixed="false" prob="0.0001" target="Cysteine" term_spec="Internal" />
<OCCURRENCE fixed="false" prob="2e-005" target="Serine" term_spec="Internal" />
<OCCURRENCE fixed="false" prob="1e-005" target="Threonine" term_spec="Internal" />
</MOD_FEATURE>
<MOD_FEATURE mod="Thyroxine" >
<OCCURRENCE fixed="false" prob="0.0001" target="Tyrosine" term_spec="Internal" />
</MOD_FEATURE>
<MOD_FEATURE mod="Triiodothyronine" >
<OCCURRENCE fixed="false" prob="0.0001" target="Tyrosine" term_spec="Internal" />
</MOD_FEATURE>
<MOD_FEATURE mod="Tyr-&gt;Dha" >
<OCCURRENCE fixed="false" prob="0.0001" target="Tyrosine" term_spec="Internal" />
</MOD_FEATURE>
<MOD_FEATURE mod="Terminal Amidated" >
<OCCURRENCE fixed="false" prob="0.001" term_spec="PepCTerm" />
</MOD_FEATURE>
<MOD_FEATURE mod="Amino" >
<OCCURRENCE fixed="false" prob="0.0005" target="Tyrosine" term_spec="Internal" />
</MOD_FEATURE>
<MOD_FEATURE mod="Ammonia-loss" >
<OCCURRENCE fixed="false" prob="0.001" target="Asparagine" term_spec="Internal" />
</MOD_FEATURE>
<MOD_FEATURE mod="Arg-loss" >
<OCCURRENCE fixed="false" prob="0.001" target="Arginine" term_spec="PepCTerm" />
</MOD_FEATURE>
<MOD_FEATURE mod="Arg-add" >
<OCCURRENCE fixed="false" prob="0.001" term_spec="PepNTerm" />
</MOD_FEATURE>
<MOD_FEATURE mod="Arg-&gt;Orn" >
<OCCURRENCE fixed="false" prob="0.0004" target="Arginine" term_spec="Internal" />
</MOD_FEATURE>
<MOD_FEATURE mod="Dethiomethyl" >
<OCCURRENCE fixed="false" prob="0.01" target="Methionine" term_spec="Internal" />
</MOD_FEATURE>
<MOD_FEATURE mod="Arg-&gt;GluSA" >
<OCCURRENCE fixed="false" prob="0.0007" target="Arginine" term_spec="Internal" />
</MOD_FEATURE>
<MOD_FEATURE mod="Carbamyl" >
<OCCURRENCE fixed="false" prob="0.0015" target="Lysine" term_spec="Internal" />
<OCCURRENCE fixed="false" prob="0.00100999" target="Methionine" term_spec="Internal" />
<OCCURRENCE fixed="false" prob="0.001" target="Arginine" term_spec="Internal" />
<OCCURRENCE fixed="false" prob="1e-005" target="Cysteine" term_spec="Internal" />
</MOD_FEATURE>
<MOD_FEATURE mod="Terminal Carbamyl" >
<OCCURRENCE fixed="false" prob="0.006" term_spec="PepNTerm" />
</MOD_FEATURE>
<MOD_FEATURE mod="Cation:Na" >
<OCCURRENCE fixed="false" prob="0.0015" target="Glutamic Acid" term_spec="Internal" />
<OCCURRENCE fixed="false" prob="0.0001" target="Aspartic Acid" term_spec="Internal" />
</MOD_FEATURE>
<MOD_FEATURE mod="Terminal Cation:Na" >
<OCCURRENCE fixed="false" prob="1e-005" term_spec="PepCTerm" />
</MOD_FEATURE>
<MOD_FEATURE mod="Cation:K" >
<OCCURRENCE fixed="false" prob="0.0022" target="Glutamic Acid" term_spec="Internal" />
<OCCURRENCE fixed="false" prob="0.0016" target="Aspartic Acid" term_spec="Internal" />
</MOD_FEATURE>
<MOD_FEATURE mod="Terminal Cation:K" >
<OCCURRENCE fixed="false" prob="1e-005" term_spec="PepCTerm" />
</MOD_FEATURE>
<MOD_FEATURE mod="Cation:Cu[I]" >
<OCCURRENCE fixed="false" prob="1e-005" target="Aspartic Acid" term_spec="Internal" />
<OCCURRENCE fixed="false" prob="1e-005" target="Glutamic Acid" term_spec="Internal" />
</MOD_FEATURE>
<MOD_FEATURE mod="Terminal Cation:Cu[I]" >
<OCCURRENCE fixed="false" prob="1e-005" term_spec="PepCTerm" />
</MOD_FEATURE>
<MOD_FEATURE mod="Cys-&gt;Dha" >
<OCCURRENCE fixed="false" prob="0.01099" target="Cysteine" term_spec="Internal" />
</MOD_FEATURE>
<MOD_FEATURE mod="Dehydro" >
<OCCURRENCE fixed="false" prob="0.01" target="Cysteine" term_spec="Internal" />
<OCCURRENCE fixed="false" prob="0.0001" target="Selenocysteine" term_spec="Internal" />
</MOD_FEATURE>
<MOD_FEATURE mod="Terminal Didehydro" >
<OCCURRENCE fixed="false" prob="0.0001" target="Lysine" term_spec="PepCTerm" />
</MOD_FEATURE>
<MOD_FEATURE mod="Delta:H(2)C(2)" >
<OCCURRENCE fixed="false" prob="0.012" target="Histidine" term_spec="Internal" />
<OCCURRENCE fixed="false" prob="0.004" target="Lysine" term_spec="Internal" />
</MOD_FEATURE>
<MOD_FEATURE mod="Terminal Delta:H(2)C(2)" >
<OCCURRENCE fixed="false" prob="0.001" term_spec="PepNTerm" />
</MOD_FEATURE>
<MOD_FEATURE mod="Delta:H(4)C(2)" >
<OCCURRENCE fixed="false" prob="0.001" target="Lysine" term_spec="Internal" />
<OCCURRENCE fixed="false" prob="0.001" target="Histidine" term_spec="Internal" />
</MOD_FEATURE>
<MOD_FEATURE mod="Terminal Delta:H(4)C(2)" >
<OCCURRENCE fixed="false" prob="0.001" term_spec="PepNTerm" />
</MOD_FEATURE>
<MOD_FEATURE mod="Formyl" >
<OCCURRENCE fixed="false" prob="0.002" target="Lysine" term_spec="Internal" />
</MOD_FEATURE>
<MOD_FEATURE mod="Terminal Formyl" >
<OCCURRENCE fixed="false" prob="0.002" term_spec="PepNTerm" />
</MOD_FEATURE>
<MOD_FEATURE mod="Gln-&gt;pyro-Glu" >
<OCCURRENCE fixed="false" prob="0.27" target="Glutamine" term_spec="PepNTerm" />
</MOD_FEATURE>
<MOD_FEATURE mod="Glu-&gt;pyro-Glu" >
<OCCURRENCE fixed="false" prob="0.11" target="Glutamic Acid" term_spec="PepNTerm" />
</MOD_FEATURE>
<MOD_FEATURE mod="Lys-loss" >
<OCCURRENCE fixed="false" prob="0.001" target="Lysine" term_spec="PepCTerm" />
</MOD_FEATURE>
<MOD_FEATURE mod="Lys-add" >
<OCCURRENCE fixed="false" prob="0.001" term_spec="PepNTerm" />
</MOD_FEATURE>
<MOD_FEATURE mod="Met-&gt;Hse" >
<OCCURRENCE fixed="false" prob="1e-005" target="Methionine" term_spec="Internal" />
</MOD_FEATURE>
<MOD_FEATURE mod="Met-&gt;Hsl" >
<OCCURRENCE fixed="false" prob="1e-005" target="Methionine" term_spec="Internal" />
</MOD_FEATURE>
<MOD_FEATURE mod="Pro-&gt;pyro-Glu" >
<OCCURRENCE fixed="false" prob="0.0006" target="Proline" term_spec="Internal" />
</MOD_FEATURE>
<MOD_FEATURE mod="Pro-&gt;Pyrrolidinone" >
<OCCURRENCE fixed="false" prob="0.0001" target="Proline" term_spec="PepCTerm" />
</MOD_FEATURE>
<MOD_FEATURE mod="Sec-&gt;Dha" >
<OCCURRENCE fixed="false" prob="0.0595" target="Selenocysteine" term_spec="Internal" />
</MOD_FEATURE>
<MOD_FEATURE mod="Trp-&gt;Hydroxykynurenin" >
<OCCURRENCE fixed="false" prob="0.002" target="Tryptophan" term_spec="Internal" />
</MOD_FEATURE>
<MOD_FEATURE mod="Trp-&gt;Kynurenin" >
<OCCURRENCE fixed="false" prob="0.02" target="Tryptophan" term_spec="Internal" />
</MOD_FEATURE>
<MOD_FEATURE mod="Carbamidomethyl" >
<OCCURRENCE fixed="true" prob="0.994" target="Cysteine" term_spec="Internal" />
<OCCURRENCE fixed="false" prob="0.006" target="Lysine" term_spec="Internal" />
<OCCURRENCE fixed="false" prob="0.005" target="Selenocysteine" term_spec="Internal" />
<OCCURRENCE fixed="false" prob="0.0018" target="Glutamic Acid" term_spec="Internal" />
<OCCURRENCE fixed="false" prob="0.0016" target="Aspartic Acid" term_spec="Internal" />
<OCCURRENCE fixed="false" prob="0.001" target="Histidine" term_spec="Internal" />
<OCCURRENCE fixed="false" prob="0.001" target="Serine" term_spec="Internal" />
<OCCURRENCE fixed="false" prob="0.001" target="Threonine" term_spec="Internal" />
<OCCURRENCE fixed="false" prob="0.001" target="Tyrosine" term_spec="Internal" />
</MOD_FEATURE>
<MOD_FEATURE mod="Terminal Carbamidomethyl" >
<OCCURRENCE fixed="false" prob="0.021" term_spec="PepNTerm" />
</MOD_FEATURE>
<MOD_FEATURE mod="Dicarbamidomethyl" >
<OCCURRENCE fixed="false" prob="0.001" target="Aspartic Acid" term_spec="Internal" />
</MOD_FEATURE>
<MOD_FEATURE mod="Terminal Ammonia-loss" >
<OCCURRENCE fixed="false" prob="0.001" target="Cysteine" term_spec="PepNTerm" />
</MOD_FEATURE>
</MOD_FEATURE_SET>
<SUBSTITUTION_SET>
<SUBSTITUTION_FEATURE probability="0.0015" residue="A" sub="R" />
<SUBSTITUTION_FEATURE probability="0.0015" residue="R" sub="A" />
<SUBSTITUTION_FEATURE probability="0.001" residue="A" sub="N" />
<SUBSTITUTION_FEATURE probability="0.001" residue="N" sub="A" />
<SUBSTITUTION_FEATURE probability="0.001" residue="A" sub="D" />
<SUBSTITUTION_FEATURE probability="0.001" residue="D" sub="A" />
<SUBSTITUTION_FEATURE probability="0.003" residue="A" sub="C" />
<SUBSTITUTION_FEATURE probability="0.003" residue="C" sub="A" />
<SUBSTITUTION_FEATURE probability="0.0015" residue="A" sub="Q" />
<SUBSTITUTION_FEATURE probability="0.0015" residue="Q" sub="A" />
<SUBSTITUTION_FEATURE probability="0.0015" residue="A" sub="E" />
<SUBSTITUTION_FEATURE probability="0.0015" residue="E" sub="A" />
<SUBSTITUTION_FEATURE probability="0.003" residue="A" sub="G" />
<SUBSTITUTION_FEATURE probability="0.003" residue="G" sub="A" />
<SUBSTITUTION_FEATURE probability="0.001" residue="A" sub="H" />
<SUBSTITUTION_FEATURE probability="0.001" residue="H" sub="A" />
<SUBSTITUTION_FEATURE probability="0.0015" residue="I" sub="A" />
<SUBSTITUTION_FEATURE probability="0.0015" residue="A" sub="L" />
<SUBSTITUTION_FEATURE probability="0.0015" residue="L" sub="A" />
<SUBSTITUTION_FEATURE probability="0.0015" residue="A" sub="K" />
<SUBSTITUTION_FEATURE probability="0.0015" residue="K" sub="A" />
<SUBSTITUTION_FEATURE probability="0.0015" residue="A" sub="M" />
<SUBSTITUTION_FEATURE probability="0.0015" residue="M" sub="A" />
<SUBSTITUTION_FEATURE probability="0.001" residue="A" sub="F" />
<SUBSTITUTION_FEATURE probability="0.001" residue="F" sub="A" />
<SUBSTITUTION_FEATURE probability="0.0015" residue="A" sub="P" />
<SUBSTITUTION_FEATURE probability="0.0015" residue="P" sub="A" />
<SUBSTITUTION_FEATURE probability="0.004" residue="A" sub="S" />
<SUBSTITUTION_FEATURE probability="0.004" residue="S" sub="A" />
<SUBSTITUTION_FEATURE probability="0.003" residue="A" sub="T" />
<SUBSTITUTION_FEATURE probability="0.003" residue="T" sub="A" />
<SUBSTITUTION_FEATURE probability="0.0008" residue="A" sub="W" />
<SUBSTITUTION_FEATURE probability="0.0008" residue="W" sub="A" />
<SUBSTITUTION_FEATURE probability="0.001" residue="A" sub="Y" />
<SUBSTITUTION_FEATURE probability="0.001" residue="Y" sub="A" />
<SUBSTITUTION_FEATURE probability="0.003" residue="A" sub="V" />
<SUBSTITUTION_FEATURE probability="0.003" residue="V" sub="A" />
<SUBSTITUTION_FEATURE probability="0.003" residue="R" sub="N" />
<SUBSTITUTION_FEATURE probability="0.003" residue="N" sub="R" />
<SUBSTITUTION_FEATURE probability="0.001" residue="R" sub="D" />
<SUBSTITUTION_FEATURE probability="0.001" residue="D" sub="R" />
<SUBSTITUTION_FEATURE probability="0.0008" residue="R" sub="C" />
<SUBSTITUTION_FEATURE probability="0.0008" residue="C" sub="R" />
<SUBSTITUTION_FEATURE probability="0.004" residue="R" sub="Q" />
<SUBSTITUTION_FEATURE probability="0.004" residue="Q" sub="R" />
<SUBSTITUTION_FEATURE probability="0.003" residue="R" sub="E" />
<SUBSTITUTION_FEATURE probability="0.003" residue="E" sub="R" />
<SUBSTITUTION_FEATURE probability="0.001" residue="R" sub="G" />
<SUBSTITUTION_FEATURE probability="0.001" residue="G" sub="R" />
<SUBSTITUTION_FEATURE probability="0.003" residue="R" sub="H" />
<SUBSTITUTION_FEATURE probability="0.003" residue="H" sub="R" />
<SUBSTITUTION_FEATURE probability="0.0008" residue="I" sub="R" />
<SUBSTITUTION_FEATURE probability="0.001" residue="R" sub="L" />
<SUBSTITUTION_FEATURE probability="0.001" residue="L" sub="R" />
<SUBSTITUTION_FEATURE probability="0.005" residue="R" sub="K" />
<SUBSTITUTION_FEATURE probability="0.005" residue="K" sub="R" />
<SUBSTITUTION_FEATURE probability="0.0015" residue="R" sub="M" />
<SUBSTITUTION_FEATURE probability="0.0015" residue="M" sub="R" />
<SUBSTITUTION_FEATURE probability="0.0008" residue="R" sub="F" />
<SUBSTITUTION_FEATURE probability="0.0008" residue="F" sub="R" />
<SUBSTITUTION_FEATURE probability="0.001" residue="R" sub="P" />
<SUBSTITUTION_FEATURE probability="0.001" residue="P" sub="R" />
<SUBSTITUTION_FEATURE probability="0.0015" residue="R" sub="S" />
<SUBSTITUTION_FEATURE probability="0.0015" residue="S" sub="R" />
<SUBSTITUTION_FEATURE probability="0.0015" residue="R" sub="T" />
<SUBSTITUTION_FEATURE probability="0.0015" residue="T" sub="R" />
<SUBSTITUTION_FEATURE probability="0.0008" residue="R" sub="W" />
<SUBSTITUTION_FEATURE probability="0.0008" residue="W" sub="R" />
<SUBSTITUTION_FEATURE probability="0.001" residue="R" sub="Y" />
<SUBSTITUTION_FEATURE probability="0.001" residue="Y" sub="R" />
<SUBSTITUTION_FEATURE probability="0.0008" residue="R" sub="V" />
<SUBSTITUTION_FEATURE probability="0.0008" residue="V" sub="R" />
<SUBSTITUTION_FEATURE probability="0.004" residue="D" sub="N" />
<SUBSTITUTION_FEATURE probability="0.0008" residue="N" sub="C" />
<SUBSTITUTION_FEATURE probability="0.0008" residue="C" sub="N" />
<SUBSTITUTION_FEATURE probability="0.003" residue="N" sub="Q" />
<SUBSTITUTION_FEATURE probability="0.003" residue="Q" sub="N" />
<SUBSTITUTION_FEATURE probability="0.003" residue="N" sub="E" />
<SUBSTITUTION_FEATURE probability="0.003" residue="E" sub="N" />
<SUBSTITUTION_FEATURE probability="0.003" residue="N" sub="G" />
<SUBSTITUTION_FEATURE probability="0.003" residue="G" sub="N" />
<SUBSTITUTION_FEATURE probability="0.004" residue="N" sub="H" />
<SUBSTITUTION_FEATURE probability="0.004" residue="H" sub="N" />
<SUBSTITUTION_FEATURE probability="0.0008" residue="I" sub="N" />
<SUBSTITUTION_FEATURE probability="0.0008" residue="N" sub="L" />
<SUBSTITUTION_FEATURE probability="0.0008" residue="L" sub="N" />
<SUBSTITUTION_FEATURE probability="0.003" residue="N" sub="K" />
<SUBSTITUTION_FEATURE probability="0.003" residue="K" sub="N" />
<SUBSTITUTION_FEATURE probability="0.001" residue="N" sub="M" />
<SUBSTITUTION_FEATURE probability="0.001" residue="M" sub="N" />
<SUBSTITUTION_FEATURE probability="0.0008" residue="N" sub="F" />
<SUBSTITUTION_FEATURE probability="0.0008" residue="F" sub="N" />
<SUBSTITUTION_FEATURE probability="0.001" residue="N" sub="P" />
<SUBSTITUTION_FEATURE probability="0.001" residue="P" sub="N" />
<SUBSTITUTION_FEATURE probability="0.004" residue="N" sub="S" />
<SUBSTITUTION_FEATURE probability="0.004" residue="S" sub="N" />
<SUBSTITUTION_FEATURE probability="0.003" residue="N" sub="T" />
<SUBSTITUTION_FEATURE probability="0.003" residue="T" sub="N" />
<SUBSTITUTION_FEATURE probability="0.0008" residue="N" sub="W" />
<SUBSTITUTION_FEATURE probability="0.0008" residue="W" sub="N" />
<SUBSTITUTION_FEATURE probability="0.001" residue="N" sub="Y" />
<SUBSTITUTION_FEATURE probability="0.001" residue="Y" sub="N" />
<SUBSTITUTION_FEATURE probability="0.0008" residue="N" sub="V" />
<SUBSTITUTION_FEATURE probability="0.0008" residue="V" sub="N" />
<SUBSTITUTION_FEATURE probability="0.0008" residue="D" sub="C" />
<SUBSTITUTION_FEATURE probability="0.0008" residue="C" sub="D" />
<SUBSTITUTION_FEATURE probability="0.003" residue="D" sub="Q" />
<SUBSTITUTION_FEATURE probability="0.003" residue="Q" sub="D" />
<SUBSTITUTION_FEATURE probability="0.005" residue="D" sub="E" />
<SUBSTITUTION_FEATURE probability="0.005" residue="E" sub="D" />
<SUBSTITUTION_FEATURE probability="0.0015" residue="D" sub="G" />
<SUBSTITUTION_FEATURE probability="0.0015" residue="G" sub="D" />
<SUBSTITUTION_FEATURE probability="0.0015" residue="D" sub="H" />
<SUBSTITUTION_FEATURE probability="0.0015" residue="H" sub="D" />
<SUBSTITUTION_FEATURE probability="0.0008" residue="I" sub="D" />
<SUBSTITUTION_FEATURE probability="0.0008" residue="D" sub="L" />
<SUBSTITUTION_FEATURE probability="0.0008" residue="L" sub="D" />
<SUBSTITUTION_FEATURE probability="0.0015" residue="D" sub="K" />
<SUBSTITUTION_FEATURE probability="0.0015" residue="K" sub="D" />
<SUBSTITUTION_FEATURE probability="0.0008" residue="D" sub="M" />
<SUBSTITUTION_FEATURE probability="0.0008" residue="M" sub="D" />
<SUBSTITUTION_FEATURE probability="0.0008" residue="D" sub="F" />
<SUBSTITUTION_FEATURE probability="0.0008" residue="F" sub="D" />
<SUBSTITUTION_FEATURE probability="0.0015" residue="D" sub="P" />
<SUBSTITUTION_FEATURE probability="0.0015" residue="P" sub="D" />
<SUBSTITUTION_FEATURE probability="0.003" residue="D" sub="S" />
<SUBSTITUTION_FEATURE probability="0.003" residue="S" sub="D" />
<SUBSTITUTION_FEATURE probability="0.0015" residue="D" sub="T" />
<SUBSTITUTION_FEATURE probability="0.0015" residue="T" sub="D" />
<SUBSTITUTION_FEATURE probability="0.0008" residue="D" sub="W" />
<SUBSTITUTION_FEATURE probability="0.0008" residue="W" sub="D" />
<SUBSTITUTION_FEATURE probability="0.0008" residue="D" sub="Y" />
<SUBSTITUTION_FEATURE probability="0.0008" residue="Y" sub="D" />
<SUBSTITUTION_FEATURE probability="0.0008" residue="D" sub="V" />
<SUBSTITUTION_FEATURE probability="0.0008" residue="V" sub="D" />
<SUBSTITUTION_FEATURE probability="0.0008" residue="C" sub="Q" />
<SUBSTITUTION_FEATURE probability="0.0008" residue="Q" sub="C" />
<SUBSTITUTION_FEATURE probability="0.0008" residue="C" sub="E" />
<SUBSTITUTION_FEATURE probability="0.0008" residue="E" sub="C" />
<SUBSTITUTION_FEATURE probability="0.0008" residue="C" sub="G" />
<SUBSTITUTION_FEATURE probability="0.0008" residue="G" sub="C" />
<SUBSTITUTION_FEATURE probability="0.0008" residue="C" sub="H" />
<SUBSTITUTION_FEATURE probability="0.0008" residue="H" sub="C" />
<SUBSTITUTION_FEATURE probability="0.0015" residue="I" sub="C" />
<SUBSTITUTION_FEATURE probability="0.0015" residue="C" sub="L" />
<SUBSTITUTION_FEATURE probability="0.0015" residue="L" sub="C" />
<SUBSTITUTION_FEATURE probability="0.0008" residue="C" sub="K" />
<SUBSTITUTION_FEATURE probability="0.0008" residue="K" sub="C" />
<SUBSTITUTION_FEATURE probability="0.0015" residue="C" sub="M" />
<SUBSTITUTION_FEATURE probability="0.0015" residue="M" sub="C" />
<SUBSTITUTION_FEATURE probability="0.001" residue="C" sub="F" />
<SUBSTITUTION_FEATURE probability="0.001" residue="F" sub="C" />
<SUBSTITUTION_FEATURE probability="0.0008" residue="C" sub="P" />
<SUBSTITUTION_FEATURE probability="0.0008" residue="P" sub="C" />
<SUBSTITUTION_FEATURE probability="0.0015" residue="C" sub="S" />
<SUBSTITUTION_FEATURE probability="0.0015" residue="S" sub="C" />
<SUBSTITUTION_FEATURE probability="0.0015" residue="C" sub="T" />
<SUBSTITUTION_FEATURE probability="0.0015" residue="T" sub="C" />
<SUBSTITUTION_FEATURE probability="0.001" residue="C" sub="W" />
<SUBSTITUTION_FEATURE probability="0.001" residue="W" sub="C" />
<SUBSTITUTION_FEATURE probability="0.001" residue="C" sub="Y" />
<SUBSTITUTION_FEATURE probability="0.001" residue="Y" sub="C" />
<SUBSTITUTION_FEATURE probability="0.0015" residue="C" sub="V" />
<SUBSTITUTION_FEATURE probability="0.0015" residue="V" sub="C" />
<SUBSTITUTION_FEATURE probability="0.005" residue="E" sub="Q" />
<SUBSTITUTION_FEATURE probability="0.001" residue="Q" sub="G" />
<SUBSTITUTION_FEATURE probability="0.001" residue="G" sub="Q" />
<SUBSTITUTION_FEATURE probability="0.003" residue="Q" sub="H" />
<SUBSTITUTION_FEATURE probability="0.003" residue="H" sub="Q" />
<SUBSTITUTION_FEATURE probability="0.0008" residue="I" sub="Q" />
<SUBSTITUTION_FEATURE probability="0.001" residue="Q" sub="L" />
<SUBSTITUTION_FEATURE probability="0.001" residue="L" sub="Q" />
<SUBSTITUTION_FEATURE probability="0.004" residue="Q" sub="K" />
<SUBSTITUTION_FEATURE probability="0.004" residue="K" sub="Q" />
<SUBSTITUTION_FEATURE probability="0.003" residue="Q" sub="M" />
<SUBSTITUTION_FEATURE probability="0.003" residue="M" sub="Q" />
<SUBSTITUTION_FEATURE probability="0.0008" residue="Q" sub="F" />
<SUBSTITUTION_FEATURE probability="0.0008" residue="F" sub="Q" />
<SUBSTITUTION_FEATURE probability="0.0015" residue="Q" sub="P" />
<SUBSTITUTION_FEATURE probability="0.0015" residue="P" sub="Q" />
<SUBSTITUTION_FEATURE probability="0.003" residue="Q" sub="S" />
<SUBSTITUTION_FEATURE probability="0.003" residue="S" sub="Q" />
<SUBSTITUTION_FEATURE probability="0.0015" residue="Q" sub="T" />
<SUBSTITUTION_FEATURE probability="0.0015" residue="T" sub="Q" />
<SUBSTITUTION_FEATURE probability="0.001" residue="Q" sub="W" />
<SUBSTITUTION_FEATURE probability="0.001" residue="W" sub="Q" />
<SUBSTITUTION_FEATURE probability="0.0015" residue="Q" sub="Y" />
<SUBSTITUTION_FEATURE probability="0.0015" residue="Y" sub="Q" />
<SUBSTITUTION_FEATURE probability="0.001" residue="Q" sub="V" />
<SUBSTITUTION_FEATURE probability="0.001" residue="V" sub="Q" />
<SUBSTITUTION_FEATURE probability="0.001" residue="E" sub="G" />
<SUBSTITUTION_FEATURE probability="0.001" residue="G" sub="E" />
<SUBSTITUTION_FEATURE probability="0.003" residue="E" sub="H" />
<SUBSTITUTION_FEATURE probability="0.003" residue="H" sub="E" />
<SUBSTITUTION_FEATURE probability="0.0008" residue="I" sub="E" />
<SUBSTITUTION_FEATURE probability="0.0008" residue="E" sub="L" />
<SUBSTITUTION_FEATURE probability="0.0008" residue="L" sub="E" />
<SUBSTITUTION_FEATURE probability="0.004" residue="E" sub="K" />
<SUBSTITUTION_FEATURE probability="0.004" residue="K" sub="E" />
<SUBSTITUTION_FEATURE probability="0.001" residue="E" sub="M" />
<SUBSTITUTION_FEATURE probability="0.001" residue="M" sub="E" />
<SUBSTITUTION_FEATURE probability="0.0008" residue="E" sub="F" />
<SUBSTITUTION_FEATURE probability="0.0008" residue="F" sub="E" />
<SUBSTITUTION_FEATURE probability="0.0015" residue="E" sub="P" />
<SUBSTITUTION_FEATURE probability="0.0015" residue="P" sub="E" />
<SUBSTITUTION_FEATURE probability="0.003" residue="E" sub="S" />
<SUBSTITUTION_FEATURE probability="0.003" residue="S" sub="E" />
<SUBSTITUTION_FEATURE probability="0.0015" residue="E" sub="T" />
<SUBSTITUTION_FEATURE probability="0.0015" residue="T" sub="E" />
<SUBSTITUTION_FEATURE probability="0.0008" residue="E" sub="W" />
<SUBSTITUTION_FEATURE probability="0.0008" residue="W" sub="E" />
<SUBSTITUTION_FEATURE probability="0.001" residue="E" sub="Y" />
<SUBSTITUTION_FEATURE probability="0.001" residue="Y" sub="E" />
<SUBSTITUTION_FEATURE probability="0.001" residue="E" sub="V" />
<SUBSTITUTION_FEATURE probability="0.001" residue="V" sub="E" />
<SUBSTITUTION_FEATURE probability="0.001" residue="G" sub="H" />
<SUBSTITUTION_FEATURE probability="0.001" residue="H" sub="G" />
<SUBSTITUTION_FEATURE probability="0.0008" residue="I" sub="G" />
<SUBSTITUTION_FEATURE probability="0.0008" residue="G" sub="L" />
<SUBSTITUTION_FEATURE probability="0.0008" residue="L" sub="G" />
<SUBSTITUTION_FEATURE probability="0.001" residue="G" sub="K" />
<SUBSTITUTION_FEATURE probability="0.001" residue="K" sub="G" />
<SUBSTITUTION_FEATURE probability="0.0008" residue="G" sub="M" />
<SUBSTITUTION_FEATURE probability="0.0008" residue="M" sub="G" />
<SUBSTITUTION_FEATURE probability="0.0008" residue="G" sub="F" />
<SUBSTITUTION_FEATURE probability="0.0008" residue="F" sub="G" />
<SUBSTITUTION_FEATURE probability="0.001" residue="G" sub="P" />
<SUBSTITUTION_FEATURE probability="0.001" residue="P" sub="G" />
<SUBSTITUTION_FEATURE probability="0.003" residue="G" sub="S" />
<SUBSTITUTION_FEATURE probability="0.003" residue="S" sub="G" />
<SUBSTITUTION_FEATURE probability="0.001" residue="G" sub="T" />
<SUBSTITUTION_FEATURE probability="0.001" residue="T" sub="G" />
<SUBSTITUTION_FEATURE probability="0.001" residue="G" sub="W" />
<SUBSTITUTION_FEATURE probability="0.001" residue="W" sub="G" />
<SUBSTITUTION_FEATURE probability="0.0008" residue="G" sub="Y" />
<SUBSTITUTION_FEATURE probability="0.0008" residue="Y" sub="G" />
<SUBSTITUTION_FEATURE probability="0.0008" residue="G" sub="V" />
<SUBSTITUTION_FEATURE probability="0.0008" residue="V" sub="G" />
<SUBSTITUTION_FEATURE probability="0.0008" residue="I" sub="H" />
<SUBSTITUTION_FEATURE probability="0.0008" residue="H" sub="L" />
<SUBSTITUTION_FEATURE probability="0.0008" residue="L" sub="H" />
<SUBSTITUTION_FEATURE probability="0.0015" residue="H" sub="K" />
<SUBSTITUTION_FEATURE probability="0.0015" residue="K" sub="H" />
<SUBSTITUTION_FEATURE probability="0.001" residue="H" sub="M" />
<SUBSTITUTION_FEATURE probability="0.001" residue="M" sub="H" />
<SUBSTITUTION_FEATURE probability="0.0015" residue="H" sub="F" />
<SUBSTITUTION_FEATURE probability="0.0015" residue="F" sub="H" />
<SUBSTITUTION_FEATURE probability="0.001" residue="H" sub="P" />
<SUBSTITUTION_FEATURE probability="0.001" residue="P" sub="H" />
<SUBSTITUTION_FEATURE probability="0.0015" residue="H" sub="S" />
<SUBSTITUTION_FEATURE probability="0.0015" residue="S" sub="H" />
<SUBSTITUTION_FEATURE probability="0.001" residue="H" sub="T" />
<SUBSTITUTION_FEATURE probability="0.001" residue="T" sub="H" />
<SUBSTITUTION_FEATURE probability="0.001" residue="H" sub="W" />
<SUBSTITUTION_FEATURE probability="0.001" residue="W" sub="H" />
<SUBSTITUTION_FEATURE probability="0.005" residue="H" sub="Y" />
<SUBSTITUTION_FEATURE probability="0.005" residue="Y" sub="H" />
<SUBSTITUTION_FEATURE probability="0.0008" residue="H" sub="V" />
<SUBSTITUTION_FEATURE probability="0.0008" residue="V" sub="H" />
<SUBSTITUTION_FEATURE probability="0.0008" residue="I" sub="K" />
<SUBSTITUTION_FEATURE probability="0.004" residue="I" sub="M" />
<SUBSTITUTION_FEATURE probability="0.003" residue="I" sub="F" />
<SUBSTITUTION_FEATURE probability="0.0008" residue="I" sub="P" />
<SUBSTITUTION_FEATURE probability="0.001" residue="I" sub="S" />
<SUBSTITUTION_FEATURE probability="0.0015" residue="I" sub="T" />
<SUBSTITUTION_FEATURE probability="0.0008" residue="I" sub="W" />
<SUBSTITUTION_FEATURE probability="0.0015" residue="I" sub="Y" />
<SUBSTITUTION_FEATURE probability="0.008" residue="I" sub="V" />
<SUBSTITUTION_FEATURE probability="0.001" residue="L" sub="K" />
<SUBSTITUTION_FEATURE probability="0.001" residue="K" sub="L" />
<SUBSTITUTION_FEATURE probability="0.005" residue="L" sub="M" />
<SUBSTITUTION_FEATURE probability="0.005" residue="M" sub="L" />
<SUBSTITUTION_FEATURE probability="0.003" residue="L" sub="F" />
<SUBSTITUTION_FEATURE probability="0.003" residue="F" sub="L" />
<SUBSTITUTION_FEATURE probability="0.0008" residue="L" sub="P" />
<SUBSTITUTION_FEATURE probability="0.0008" residue="P" sub="L" />
<SUBSTITUTION_FEATURE probability="0.001" residue="L" sub="S" />
<SUBSTITUTION_FEATURE probability="0.001" residue="S" sub="L" />
<SUBSTITUTION_FEATURE probability="0.0015" residue="L" sub="T" />
<SUBSTITUTION_FEATURE probability="0.0015" residue="T" sub="L" />
<SUBSTITUTION_FEATURE probability="0.001" residue="L" sub="W" />
<SUBSTITUTION_FEATURE probability="0.001" residue="W" sub="L" />
<SUBSTITUTION_FEATURE probability="0.0015" residue="L" sub="Y" />
<SUBSTITUTION_FEATURE probability="0.0015" residue="Y" sub="L" />
<SUBSTITUTION_FEATURE probability="0.004" residue="L" sub="V" />
<SUBSTITUTION_FEATURE probability="0.004" residue="V" sub="L" />
<SUBSTITUTION_FEATURE probability="0.0015" residue="K" sub="M" />
<SUBSTITUTION_FEATURE probability="0.0015" residue="M" sub="K" />
<SUBSTITUTION_FEATURE probability="0.0008" residue="K" sub="F" />
<SUBSTITUTION_FEATURE probability="0.0008" residue="F" sub="K" />
<SUBSTITUTION_FEATURE probability="0.0015" residue="K" sub="P" />
<SUBSTITUTION_FEATURE probability="0.0015" residue="P" sub="K" />
<SUBSTITUTION_FEATURE probability="0.003" residue="K" sub="S" />
<SUBSTITUTION_FEATURE probability="0.003" residue="S" sub="K" />
<SUBSTITUTION_FEATURE probability="0.0015" residue="K" sub="T" />
<SUBSTITUTION_FEATURE probability="0.0015" residue="T" sub="K" />
<SUBSTITUTION_FEATURE probability="0.0008" residue="K" sub="W" />
<SUBSTITUTION_FEATURE probability="0.0008" residue="W" sub="K" />
<SUBSTITUTION_FEATURE probability="0.001" residue="K" sub="Y" />
<SUBSTITUTION_FEATURE probability="0.001" residue="Y" sub="K" />
<SUBSTITUTION_FEATURE probability="0.001" residue="K" sub="V" />
<SUBSTITUTION_FEATURE probability="0.001" residue="V" sub="K" />
<SUBSTITUTION_FEATURE probability="0.003" residue="M" sub="F" />
<SUBSTITUTION_FEATURE probability="0.003" residue="F" sub="M" />
<SUBSTITUTION_FEATURE probability="0.001" residue="M" sub="P" />
<SUBSTITUTION_FEATURE probability="0.001" residue="P" sub="M" />
<SUBSTITUTION_FEATURE probability="0.0015" residue="M" sub="S" />
<SUBSTITUTION_FEATURE probability="0.0015" residue="S" sub="M" />
<SUBSTITUTION_FEATURE probability="0.0015" residue="M" sub="T" />
<SUBSTITUTION_FEATURE probability="0.0015" residue="T" sub="M" />
<SUBSTITUTION_FEATURE probability="0.0015" residue="M" sub="W" />
<SUBSTITUTION_FEATURE probability="0.0015" residue="W" sub="M" />
<SUBSTITUTION_FEATURE probability="0.0015" residue="M" sub="Y" />
<SUBSTITUTION_FEATURE probability="0.0015" residue="Y" sub="M" />
<SUBSTITUTION_FEATURE probability="0.004" residue="M" sub="V" />
<SUBSTITUTION_FEATURE probability="0.004" residue="V" sub="M" />
<SUBSTITUTION_FEATURE probability="0.0008" residue="F" sub="P" />
<SUBSTITUTION_FEATURE probability="0.0008" residue="P" sub="F" />
<SUBSTITUTION_FEATURE probability="0.001" residue="F" sub="S" />
<SUBSTITUTION_FEATURE probability="0.001" residue="S" sub="F" />
<SUBSTITUTION_FEATURE probability="0.001" residue="F" sub="T" />
<SUBSTITUTION_FEATURE probability="0.001" residue="T" sub="F" />
<SUBSTITUTION_FEATURE probability="0.004" residue="F" sub="W" />
<SUBSTITUTION_FEATURE probability="0.004" residue="W" sub="F" />
<SUBSTITUTION_FEATURE probability="0.008" residue="F" sub="Y" />
<SUBSTITUTION_FEATURE probability="0.008" residue="Y" sub="F" />
<SUBSTITUTION_FEATURE probability="0.0015" residue="F" sub="V" />
<SUBSTITUTION_FEATURE probability="0.0015" residue="V" sub="F" />
<SUBSTITUTION_FEATURE probability="0.0015" residue="P" sub="S" />
<SUBSTITUTION_FEATURE probability="0.0015" residue="S" sub="P" />
<SUBSTITUTION_FEATURE probability="0.0015" residue="P" sub="T" />
<SUBSTITUTION_FEATURE probability="0.0015" residue="T" sub="P" />
<SUBSTITUTION_FEATURE probability="0.0008" residue="P" sub="W" />
<SUBSTITUTION_FEATURE probability="0.0008" residue="W" sub="P" />
<SUBSTITUTION_FEATURE probability="0.0008" residue="P" sub="Y" />
<SUBSTITUTION_FEATURE probability="0.0008" residue="Y" sub="P" />
<SUBSTITUTION_FEATURE probability="0.001" residue="P" sub="V" />
<SUBSTITUTION_FEATURE probability="0.001" residue="V" sub="P" />
<SUBSTITUTION_FEATURE probability="0.004" residue="S" sub="T" />
<SUBSTITUTION_FEATURE probability="0.004" residue="T" sub="S" />
<SUBSTITUTION_FEATURE probability="0.0008" residue="S" sub="W" />
<SUBSTITUTION_FEATURE probability="0.0008" residue="W" sub="S" />
<SUBSTITUTION_FEATURE probability="0.001" residue="S" sub="Y" />
<SUBSTITUTION_FEATURE probability="0.001" residue="Y" sub="S" />
<SUBSTITUTION_FEATURE probability="0.001" residue="S" sub="V" />
<SUBSTITUTION_FEATURE probability="0.001" residue="V" sub="S" />
<SUBSTITUTION_FEATURE probability="0.001" residue="T" sub="W" />
<SUBSTITUTION_FEATURE probability="0.001" residue="W" sub="T" />
<SUBSTITUTION_FEATURE probability="0.001" residue="T" sub="Y" />
<SUBSTITUTION_FEATURE probability="0.001" residue="Y" sub="T" />
<SUBSTITUTION_FEATURE probability="0.003" residue="T" sub="V" />
<SUBSTITUTION_FEATURE probability="0.003" residue="V" sub="T" />
<SUBSTITUTION_FEATURE probability="0.005" residue="W" sub="Y" />
<SUBSTITUTION_FEATURE probability="0.005" residue="Y" sub="W" />
<SUBSTITUTION_FEATURE probability="0.0008" residue="W" sub="V" />
<SUBSTITUTION_FEATURE probability="0.0008" residue="V" sub="W" />
<SUBSTITUTION_FEATURE probability="0.0015" residue="Y" sub="V" />
<SUBSTITUTION_FEATURE probability="0.0015" residue="V" sub="Y" />
</SUBSTITUTION_SET>
<DIGEST_SET default_prob="5e-005" name="Average trypsin set" xml:id="DIGEST_SET:1" >
<DIGEST_AGENT agent="Trypsin" miscleavage_factor="0.75" />
<CLEAVAGE_RULE after="Arginine" prob="0.9" >
<EXCEPTION before="Proline" prob="0.15" />
<EXCEPTION before="Aspartic Acid" prob="0.7" />
<EXCEPTION before="Glutamic Acid" prob="0.85" />
</CLEAVAGE_RULE>
<CLEAVAGE_RULE after="Lysine" prob="0.8" >
<EXCEPTION before="Proline" prob="0.034" />
<EXCEPTION before="Lysine" prob="0.7" />
<EXCEPTION before="Aspartic Acid" prob="0.5" />
<EXCEPTION before="Glutamic Acid" prob="0.6" />
</CLEAVAGE_RULE>
<CLEAVAGE_RULE after="Tyrosine" prob="1e-005" >
<EXCEPTION before="Alanine" prob="0.033" />
<EXCEPTION before="Cysteine" prob="3e-005" />
<EXCEPTION before="Aspartic Acid" prob="0.001" />
<EXCEPTION before="Glutamic Acid" prob="0.001" />
<EXCEPTION before="Phenylalanine" prob="0.018" />
<EXCEPTION before="Glycine" prob="0.008" />
<EXCEPTION before="Histidine" prob="0.018" />
<EXCEPTION before="Isoleucine" prob="0.018" />
<EXCEPTION before="Lysine" prob="0.0008" />
<EXCEPTION before="Leucine" prob="0.008" />
<EXCEPTION before="Methionine" prob="0.019" />
<EXCEPTION before="Asparagine" prob="0.0004" />
<EXCEPTION before="Proline" prob="0.005" />
<EXCEPTION before="Glutamine" prob="0.0004" />
<EXCEPTION before="Arginine" prob="0.0006" />
<EXCEPTION before="Serine" prob="0.002" />
<EXCEPTION before="Threonine" prob="0.002" />
<EXCEPTION before="Valine" prob="0.001" />
<EXCEPTION before="Tryptophan" prob="8e-005" />
<EXCEPTION before="Tyrosine" prob="0.0003" />
</CLEAVAGE_RULE>
<CLEAVAGE_RULE after="Phenylalanine" prob="1e-005" >
<EXCEPTION before="Alanine" prob="0.014" />
<EXCEPTION before="Cysteine" prob="0.025" />
<EXCEPTION before="Aspartic Acid" prob="0.002" />
<EXCEPTION before="Glutamic Acid" prob="0.002" />
<EXCEPTION before="Phenylalanine" prob="0.004" />
<EXCEPTION before="Glycine" prob="0.004" />
<EXCEPTION before="Histidine" prob="0.003" />
<EXCEPTION before="Isoleucine" prob="0.006" />
<EXCEPTION before="Lysine" prob="0.002" />
<EXCEPTION before="Leucine" prob="0.01" />
<EXCEPTION before="Methionine" prob="0.02" />
<EXCEPTION before="Asparagine" prob="0.002" />
<EXCEPTION before="Proline" prob="0.003" />
<EXCEPTION before="Glutamine" prob="0.006" />
<EXCEPTION before="Arginine" prob="0.001" />
<EXCEPTION before="Serine" prob="0.028" />
<EXCEPTION before="Threonine" prob="0.012" />
<EXCEPTION before="Valine" prob="0.012" />
<EXCEPTION before="Tryptophan" prob="2e-005" />
<EXCEPTION before="Tyrosine" prob="0.003" />
</CLEAVAGE_RULE>
<CLEAVAGE_RULE after="Leucine" prob="1e-005" >
<EXCEPTION before="Alanine" prob="0.006" />
<EXCEPTION before="Cysteine" prob="0.002" />
<EXCEPTION before="Aspartic Acid" prob="0.002" />
<EXCEPTION before="Glutamic Acid" prob="0.0004" />
<EXCEPTION before="Phenylalanine" prob="0.008" />
<EXCEPTION before="Glycine" prob="0.004" />
<EXCEPTION before="Histidine" prob="0.007" />
<EXCEPTION before="Isoleucine" prob="0.004" />
<EXCEPTION before="Lysine" prob="0.0008" />
<EXCEPTION before="Leucine" prob="0.002" />
<EXCEPTION before="Methionine" prob="0.007" />
<EXCEPTION before="Asparagine" prob="0.004" />
<EXCEPTION before="Proline" prob="0.011" />
<EXCEPTION before="Glutamine" prob="0.002" />
<EXCEPTION before="Arginine" prob="0.003" />
<EXCEPTION before="Serine" prob="0.01" />
<EXCEPTION before="Threonine" prob="0.006" />
<EXCEPTION before="Valine" prob="0.004" />
<EXCEPTION before="Tryptophan" prob="0.0009" />
<EXCEPTION before="Tyrosine" prob="0.002" />
</CLEAVAGE_RULE>
<CLEAVAGE_RULE after="Methionine" prob="1e-005" >
<EXCEPTION before="Alanine" prob="0.041" />
<EXCEPTION before="Cysteine" prob="0.018" />
<EXCEPTION before="Aspartic Acid" prob="0.001" />
<EXCEPTION before="Glutamic Acid" prob="0.002" />
<EXCEPTION before="Phenylalanine" prob="0.007" />
<EXCEPTION before="Glycine" prob="0.004" />
<EXCEPTION before="Histidine" prob="0.002" />
<EXCEPTION before="Isoleucine" prob="0.012" />
<EXCEPTION before="Lysine" prob="0.001" />
<EXCEPTION before="Leucine" prob="0.0006" />
<EXCEPTION before="Methionine" prob="0.015" />
<EXCEPTION before="Asparagine" prob="0.003" />
<EXCEPTION before="Proline" prob="0.03" />
<EXCEPTION before="Glutamine" prob="0.0009" />
<EXCEPTION before="Arginine" prob="0.001" />
<EXCEPTION before="Serine" prob="0.122" />
<EXCEPTION before="Threonine" prob="0.034" />
<EXCEPTION before="Valine" prob="0.01" />
<EXCEPTION before="Tryptophan" prob="2e-005" />
<EXCEPTION before="Tyrosine" prob="2e-005" />
</CLEAVAGE_RULE>
<CLEAVAGE_RULE after="Histidine" prob="1e-005" >
<EXCEPTION before="Alanine" prob="0.034" />
<EXCEPTION before="Cysteine" prob="0.028" />
<EXCEPTION before="Aspartic Acid" prob="2e-005" />
<EXCEPTION before="Glutamic Acid" prob="0.0004" />
<EXCEPTION before="Phenylalanine" prob="0.001" />
<EXCEPTION before="Glycine" prob="0.002" />
<EXCEPTION before="Histidine" prob="0.004" />
<EXCEPTION before="Isoleucine" prob="0.013" />
<EXCEPTION before="Lysine" prob="0.005" />
<EXCEPTION before="Leucine" prob="0.009" />
<EXCEPTION before="Methionine" prob="0.006" />
<EXCEPTION before="Asparagine" prob="5e-005" />
<EXCEPTION before="Proline" prob="0.002" />
<EXCEPTION before="Glutamine" prob="0.001" />
<EXCEPTION before="Arginine" prob="0.0007" />
<EXCEPTION before="Serine" prob="0.011" />
<EXCEPTION before="Threonine" prob="0.011" />
<EXCEPTION before="Valine" prob="0.003" />
<EXCEPTION before="Tryptophan" prob="0.004" />
<EXCEPTION before="Tyrosine" prob="0.021" />
</CLEAVAGE_RULE>
<CLEAVAGE_RULE after="Asparagine" prob="1e-005" >
<EXCEPTION before="Alanine" prob="0.004" />
<EXCEPTION before="Cysteine" prob="0.02" />
<EXCEPTION before="Aspartic Acid" prob="7e-005" />
<EXCEPTION before="Glutamic Acid" prob="0.0003" />
<EXCEPTION before="Phenylalanine" prob="0.002" />
<EXCEPTION before="Glycine" prob="0.004" />
<EXCEPTION before="Histidine" prob="0.002" />
<EXCEPTION before="Isoleucine" prob="0.003" />
<EXCEPTION before="Lysine" prob="3e-005" />
<EXCEPTION before="Leucine" prob="0.002" />
<EXCEPTION before="Methionine" prob="0.014" />
<EXCEPTION before="Asparagine" prob="0.002" />
<EXCEPTION before="Proline" prob="0.002" />
<EXCEPTION before="Glutamine" prob="0.0004" />
<EXCEPTION before="Arginine" prob="2e-005" />
<EXCEPTION before="Serine" prob="0.016" />
<EXCEPTION before="Threonine" prob="0.011" />
<EXCEPTION before="Valine" prob="0.003" />
<EXCEPTION before="Tryptophan" prob="0.001" />
<EXCEPTION before="Tyrosine" prob="0.002" />
</CLEAVAGE_RULE>
<CLEAVAGE_RULE after="Proline" prob="1e-005" >
<EXCEPTION before="Alanine" prob="0.002" />
<EXCEPTION before="Cysteine" prob="0.003" />
<EXCEPTION before="Aspartic Acid" prob="0.004" />
<EXCEPTION before="Glutamic Acid" prob="0.001" />
<EXCEPTION before="Phenylalanine" prob="0.004" />
<EXCEPTION before="Glycine" prob="0.002" />
<EXCEPTION before="Histidine" prob="0.0004" />
<EXCEPTION before="Isoleucine" prob="9e-005" />
<EXCEPTION before="Lysine" prob="0.0008" />
<EXCEPTION before="Leucine" prob="0.0009" />
<EXCEPTION before="Methionine" prob="0.002" />
<EXCEPTION before="Asparagine" prob="0.0009" />
<EXCEPTION before="Proline" prob="0.001" />
<EXCEPTION before="Glutamine" prob="0.002" />
<EXCEPTION before="Arginine" prob="0.001" />
<EXCEPTION before="Serine" prob="0.002" />
<EXCEPTION before="Threonine" prob="0.002" />
<EXCEPTION before="Valine" prob="0.0007" />
<EXCEPTION before="Tryptophan" prob="0.0004" />
<EXCEPTION before="Tyrosine" prob="0.0003" />
</CLEAVAGE_RULE>
<CLEAVAGE_RULE after="Isoleucine" prob="1e-005" >
<EXCEPTION before="Alanine" prob="0.0007" />
<EXCEPTION before="Cysteine" prob="2e-005" />
<EXCEPTION before="Aspartic Acid" prob="0.0002" />
<EXCEPTION before="Glutamic Acid" prob="0.0009" />
<EXCEPTION before="Phenylalanine" prob="0.001" />
<EXCEPTION before="Glycine" prob="0.002" />
<EXCEPTION before="Histidine" prob="9e-005" />
<EXCEPTION before="Isoleucine" prob="0.003" />
<EXCEPTION before="Lysine" prob="0.001" />
<EXCEPTION before="Leucine" prob="0.001" />
<EXCEPTION before="Methionine" prob="0.0005" />
<EXCEPTION before="Asparagine" prob="0.0009" />
<EXCEPTION before="Proline" prob="0.009" />
<EXCEPTION before="Glutamine" prob="0.002" />
<EXCEPTION before="Arginine" prob="0.004" />
<EXCEPTION before="Serine" prob="0.0009" />
<EXCEPTION before="Threonine" prob="0.003" />
<EXCEPTION before="Valine" prob="0.002" />
<EXCEPTION before="Tryptophan" prob="0.013" />
<EXCEPTION before="Tyrosine" prob="0.0002" />
</CLEAVAGE_RULE>
<CLEAVAGE_RULE after="Alanine" prob="1e-005" >
<EXCEPTION before="Alanine" prob="0.004" />
<EXCEPTION before="Cysteine" prob="0.003" />
<EXCEPTION before="Aspartic Acid" prob="0.005" />
<EXCEPTION before="Glutamic Acid" prob="0.003" />
<EXCEPTION before="Phenylalanine" prob="0.001" />
<EXCEPTION before="Glycine" prob="0.002" />
<EXCEPTION before="Histidine" prob="0.0005" />
<EXCEPTION before="Isoleucine" prob="0.0008" />
<EXCEPTION before="Lysine" prob="0.001" />
<EXCEPTION before="Leucine" prob="0.001" />
<EXCEPTION before="Methionine" prob="0.002" />
<EXCEPTION before="Asparagine" prob="0.0003" />
<EXCEPTION before="Proline" prob="0.002" />
<EXCEPTION before="Glutamine" prob="0.0007" />
<EXCEPTION before="Arginine" prob="6e-005" />
<EXCEPTION before="Serine" prob="0.003" />
<EXCEPTION before="Threonine" prob="0.0007" />
<EXCEPTION before="Valine" prob="0.002" />
<EXCEPTION before="Tryptophan" prob="2e-005" />
<EXCEPTION before="Tyrosine" prob="2e-005" />
</CLEAVAGE_RULE>
<CLEAVAGE_RULE after="Valine" prob="1e-005" >
<EXCEPTION before="Alanine" prob="0.0004" />
<EXCEPTION before="Cysteine" prob="2e-005" />
<EXCEPTION before="Aspartic Acid" prob="0.0004" />
<EXCEPTION before="Glutamic Acid" prob="0.0001" />
<EXCEPTION before="Phenylalanine" prob="0.002" />
<EXCEPTION before="Glycine" prob="0.001" />
<EXCEPTION before="Histidine" prob="0.0001" />
<EXCEPTION before="Isoleucine" prob="0.0009" />
<EXCEPTION before="Lysine" prob="0.0002" />
<EXCEPTION before="Leucine" prob="0.0003" />
<EXCEPTION before="Methionine" prob="0.0005" />
<EXCEPTION before="Asparagine" prob="0.0004" />
<EXCEPTION before="Proline" prob="0.01" />
<EXCEPTION before="Glutamine" prob="2e-005" />
<EXCEPTION before="Arginine" prob="0.002" />
<EXCEPTION before="Serine" prob="0.0009" />
<EXCEPTION before="Threonine" prob="0.0003" />
<EXCEPTION before="Valine" prob="0.0004" />
<EXCEPTION before="Tryptophan" prob="2e-005" />
<EXCEPTION before="Tyrosine" prob="0.0002" />
</CLEAVAGE_RULE>
<CLEAVAGE_RULE after="Glutamine" prob="1e-005" >
<EXCEPTION before="Alanine" prob="0.003" />
<EXCEPTION before="Cysteine" prob="3e-005" />
<EXCEPTION before="Aspartic Acid" prob="0.002" />
<EXCEPTION before="Glutamic Acid" prob="0.0002" />
<EXCEPTION before="Phenylalanine" prob="0.0006" />
<EXCEPTION before="Glycine" prob="0.002" />
<EXCEPTION before="Histidine" prob="0.001" />
<EXCEPTION before="Isoleucine" prob="2e-005" />
<EXCEPTION before="Lysine" prob="0.0007" />
<EXCEPTION before="Leucine" prob="0.0009" />
<EXCEPTION before="Methionine" prob="2e-005" />
<EXCEPTION before="Asparagine" prob="0.0004" />
<EXCEPTION before="Proline" prob="0.0003" />
<EXCEPTION before="Glutamine" prob="0.0004" />
<EXCEPTION before="Arginine" prob="0.0002" />
<EXCEPTION before="Serine" prob="0.001" />
<EXCEPTION before="Threonine" prob="0.0003" />
<EXCEPTION before="Valine" prob="0.0003" />
<EXCEPTION before="Tryptophan" prob="2e-005" />
<EXCEPTION before="Tyrosine" prob="0.0007" />
</CLEAVAGE_RULE>
<CLEAVAGE_RULE after="Glycine" prob="1e-005" >
<EXCEPTION before="Alanine" prob="0.0005" />
<EXCEPTION before="Cysteine" prob="0.0006" />
<EXCEPTION before="Aspartic Acid" prob="0.0002" />
<EXCEPTION before="Glutamic Acid" prob="0.0006" />
<EXCEPTION before="Phenylalanine" prob="6e-005" />
<EXCEPTION before="Glycine" prob="0.0007" />
<EXCEPTION before="Histidine" prob="0.0002" />
<EXCEPTION before="Isoleucine" prob="0.0007" />
<EXCEPTION before="Lysine" prob="0.0002" />
<EXCEPTION before="Leucine" prob="0.0007" />
<EXCEPTION before="Methionine" prob="0.0006" />
<EXCEPTION before="Asparagine" prob="0.0005" />
<EXCEPTION before="Proline" prob="0.0001" />
<EXCEPTION before="Glutamine" prob="2e-005" />
<EXCEPTION before="Arginine" prob="0.0004" />
<EXCEPTION before="Serine" prob="0.0007" />
<EXCEPTION before="Threonine" prob="0.003" />
<EXCEPTION before="Valine" prob="0.0007" />
<EXCEPTION before="Tryptophan" prob="2e-005" />
<EXCEPTION before="Tyrosine" prob="0.0005" />
</CLEAVAGE_RULE>
<CLEAVAGE_RULE after="Threonine" prob="1e-005" >
<EXCEPTION before="Alanine" prob="0.0003" />
<EXCEPTION before="Cysteine" prob="2e-005" />
<EXCEPTION before="Aspartic Acid" prob="0.0002" />
<EXCEPTION before="Glutamic Acid" prob="0.002" />
<EXCEPTION before="Phenylalanine" prob="0.0002" />
<EXCEPTION before="Glycine" prob="0.001" />
<EXCEPTION before="Histidine" prob="5e-005" />
<EXCEPTION before="Isoleucine" prob="0.0004" />
<EXCEPTION before="Lysine" prob="0.0002" />
<EXCEPTION before="Leucine" prob="0.0007" />
<EXCEPTION before="Methionine" prob="0.0004" />
<EXCEPTION before="Asparagine" prob="4e-005" />
<EXCEPTION before="Proline" prob="0.001" />
<EXCEPTION before="Glutamine" prob="0.001" />
<EXCEPTION before="Arginine" prob="0.0007" />
<EXCEPTION before="Serine" prob="0.001" />
<EXCEPTION before="Threonine" prob="0.0007" />
<EXCEPTION before="Valine" prob="0.0006" />
<EXCEPTION before="Tryptophan" prob="2e-005" />
<EXCEPTION before="Tyrosine" prob="0.0004" />
</CLEAVAGE_RULE>
<CLEAVAGE_RULE after="Cysteine" prob="1e-005" >
<EXCEPTION before="Alanine" prob="0.0003" />
<EXCEPTION before="Cysteine" prob="2e-005" />
<EXCEPTION before="Aspartic Acid" prob="0.0008" />
<EXCEPTION before="Glutamic Acid" prob="2e-005" />
<EXCEPTION before="Phenylalanine" prob="0.002" />
<EXCEPTION before="Glycine" prob="2e-005" />
<EXCEPTION before="Histidine" prob="0.008" />
<EXCEPTION before="Isoleucine" prob="0.005" />
<EXCEPTION before="Lysine" prob="0.001" />
<EXCEPTION before="Leucine" prob="2e-005" />
<EXCEPTION before="Methionine" prob="2e-005" />
<EXCEPTION before="Asparagine" prob="0.002" />
<EXCEPTION before="Proline" prob="0.005" />
<EXCEPTION before="Glutamine" prob="2e-005" />
<EXCEPTION before="Arginine" prob="0.002" />
<EXCEPTION before="Serine" prob="0.0007" />
<EXCEPTION before="Threonine" prob="0.006" />
<EXCEPTION before="Valine" prob="0.0003" />
<EXCEPTION before="Tryptophan" prob="5e-005" />
<EXCEPTION before="Tyrosine" prob="2e-005" />
</CLEAVAGE_RULE>
<CLEAVAGE_RULE after="Glutamic Acid" prob="1e-005" >
<EXCEPTION before="Alanine" prob="0.0001" />
<EXCEPTION before="Cysteine" prob="2e-005" />
<EXCEPTION before="Aspartic Acid" prob="0.0004" />
<EXCEPTION before="Glutamic Acid" prob="0.0009" />
<EXCEPTION before="Phenylalanine" prob="0.0005" />
<EXCEPTION before="Glycine" prob="0.0003" />
<EXCEPTION before="Histidine" prob="2e-005" />
<EXCEPTION before="Isoleucine" prob="0.0002" />
<EXCEPTION before="Lysine" prob="0.0001" />
<EXCEPTION before="Leucine" prob="0.0005" />
<EXCEPTION before="Methionine" prob="9e-005" />
<EXCEPTION before="Asparagine" prob="2e-005" />
<EXCEPTION before="Proline" prob="0.002" />
<EXCEPTION before="Glutamine" prob="2e-005" />
<EXCEPTION before="Arginine" prob="0.0005" />
<EXCEPTION before="Serine" prob="0.001" />
<EXCEPTION before="Threonine" prob="0.0008" />
<EXCEPTION before="Valine" prob="0.0008" />
<EXCEPTION before="Tryptophan" prob="2e-005" />
<EXCEPTION before="Tyrosine" prob="0.0004" />
</CLEAVAGE_RULE>
<CLEAVAGE_RULE after="Tryptophan" prob="1e-005" >
<EXCEPTION before="Alanine" prob="0.015" />
<EXCEPTION before="Cysteine" prob="0.001" />
<EXCEPTION before="Aspartic Acid" prob="0.003" />
<EXCEPTION before="Glutamic Acid" prob="0.0009" />
<EXCEPTION before="Phenylalanine" prob="2e-005" />
<EXCEPTION before="Glycine" prob="0.004" />
<EXCEPTION before="Histidine" prob="2e-005" />
<EXCEPTION before="Isoleucine" prob="2e-005" />
<EXCEPTION before="Lysine" prob="2e-005" />
<EXCEPTION before="Leucine" prob="0.004" />
<EXCEPTION before="Methionine" prob="3e-005" />
<EXCEPTION before="Asparagine" prob="2e-005" />
<EXCEPTION before="Proline" prob="2e-005" />
<EXCEPTION before="Glutamine" prob="0.001" />
<EXCEPTION before="Arginine" prob="0.002" />
<EXCEPTION before="Serine" prob="0.003" />
<EXCEPTION before="Threonine" prob="2e-005" />
<EXCEPTION before="Valine" prob="2e-005" />
<EXCEPTION before="Tryptophan" prob="2e-005" />
<EXCEPTION before="Tyrosine" prob="2e-005" />
</CLEAVAGE_RULE>
<CLEAVAGE_RULE after="Serine" prob="1e-005" >
<EXCEPTION before="Alanine" prob="0.001" />
<EXCEPTION before="Cysteine" prob="0.0003" />
<EXCEPTION before="Aspartic Acid" prob="2e-005" />
[truncated: 16,755,550 more chars]
